# Supplementary material for: Monitoring Trends in Distribution and Seasonality of Medically Important Ticks in North America Using Online Crowdsourced Records from iNaturalist
Source: Insects. 2022 Apr 22;13(5):404. doi: 10.3390/insects13050404 (PMC9145093; doi:10.3390/insects13050404)
Supplement: Supplementary file 1 [file insects-13-00404-s001.zip › Table S1.xlsx]

## Sheet: Summary
	Region 1,2				Region 3				Region 4				Region 5				Region 6				Region 7				Region 8		Canada West		Canada Central				Canada Atlantic
	Aa	Am	Dermacentor spp	Is	Aa	Am	Dermacentor spp	Is	Aa	Am	Dermacentor spp	Is	Aa	Am	Dermacentor spp	Is	Aa	Am	Dermacentor spp	Is	Aa	Am	Dermacentor spp	Is	Dermacentor spp	Is	Dermacentor spp	Is	Aa	Am	Dermacentor spp	Is	Dermacentor spp	Is
J	0	0	0	19	0	0	1	20	4	0	0	28	0	0	0	4	0	0	1	14	0	0	1	0	0	0	0	0	0	0	1	3	0	0
F	0	0	0	21	0	0	0	20	15	0	0	31	0	0	0	8	2	0	7	18	0	0	0	2	1	0	0	0	0	0	0	2	0	1
M	8	0	11	152	31	1	0	81	80	1	9	35	6	0	12	77	36	12	28	30	14	1	5	10	8	0	0	0	0	0	7	48	0	5
A	48	1	285	392	141	1	130	155	216	11	97	26	40	0	286	137	152	48	92	16	78	1	93	6	36	0	14	1	3	0	92	111	33	35
M	101	2	680	363	277	4	274	99	302	28	156	6	56	2	650	119	120	40	79	5	240	6	96	4	111	1	65	3	1	0	308	154	104	33
J	135	3	584	158	237	11	185	57	215	64	182	4	59	9	430	62	84	40	73	0	164	11	83	2	84	3	69	4	10	0	275	94	115	29
J	60	9	291	59	80	9	217	26	71	70	141	1	22	15	269	6	33	90	40	0	49	9	112	0	35	0	25	1	5	0	150	29	41	13
A	20	0	54	23	22	4	48	9	32	80	52	1	7	9	45	4	7	108	34	0	6	10	21	0	3	0	4	0	0	1	13	3	8	1
S	6	0	11	29	12	0	4	7	24	36	13	3	2	2	4	6	6	84	12	0	4	2	1	0	1	0	0	2	0	1	1	19	0	4
O	2	0	3	283	2	0	0	90	11	10	4	11	0	1	2	83	7	25	8	11	0	0	1	7	0	0	0	1	0	0	1	198	0	50
N	0	0	1	171	2	0	1	84	1	3	5	67	0	0	0	52	1	3	2	25	0	0	0	2	0	0	0	0	0	0	0	76	0	29
D	0	0	1	41	0	0	1	42	1	1	0	37	0	0	1	8	2	0	5	30	0	0	0	1	0	0	0	0	0	0	1	6	0	3
	380	15	1921	1711	804	30	861	690	972	304	659	250	192	38	1699	566	450	450	381	149	555	40	413	34	279	4	177	12	19	2	849	743	301	203
TOTALS	Aa	Am	Is
	3373	880	4362
	Region 1,2		Region 3		Region 4		Region 5		Region 6		Region 7		Region 8		Canada West		Canada Central		Canada Atlantic
Proportions	n	%	n	%	n	%	n	%	n	%	n	%	n	%	n	%	n	%	n	%
A. americanum	380	0.094363	804	0.337107	972	0.444851	192	0.0761905	450	0.314685	555	0.525568	0		0		19	0.0117793	0
A. maculatum	15	0.00372486	30	0.0125786	304	0.13913	38	0.0150794	450	0.314685	40	0.0378788	0		0		2	0.00123993	0
Dermacentor	1921	0.47703	861	0.361006	659	0.301602	1724	0.684127	381	0.266434	427	0.404356	279	0.985866	188	0.94	849	0.526348	301	0.597222
I. scapularis	1711	0.424882	690	0.289308	250	0.114416	566	0.224603	149	0.104196	34	0.032197	4	0.0141343	12	0.06	743	0.460632	203	0.402778
	4027	1	2385	1	2185	1	2520	1	1430	1	1056	1	283	1	200	1	1613	1	504	1

## Sheet: Region 1+2
id	observed_on	month	user_id	user_login	created_at	quality_grade	license	url	description	place_guess	latitude	longitude	coordinates_obscured	place_county_name	species_guess	scientific_name	state
20636	2011-06-07	6	1	kueda	2011-06-08 05:04:18 UTC	research	CC0	http://www.inaturalist.org/observations/20636		Bluff Point State Park, CT, USA	41.3197	-72.0492	FALSE	New London	American dog tick	Dermacentor variabilis	Connecticut
41227	2011-12-05	12	2179	charlie	2011-12-05 21:53:42 UTC	research	CC0	http://www.inaturalist.org/observations/41227	In DECEMBER! Not fair!	445 S Street Ext, Middlebury, VT 05753, , United States	44.0172	-73.1514	FALSE	Addison	Blacklegged Tick	Ixodes scapularis	Vermont
1182988	2013-05-05	5	69447	kellyfuerstenberg	2015-01-19 03:03:24 UTC	research	CC-BY-NC	http://www.inaturalist.org/observations/1182988	One that I missed. I am pretty good at finding them when they're small. No idea what possessed me to photograph it...	Meriden, CT	41.5125	-72.8125	FALSE	New Haven	American Dog Tick	Dermacentor variabilis	Connecticut
3187779	2016-05-14	5	53860	berkshirenaturalist	2016-05-16 15:58:05 UTC	research	CC-BY-NC-ND	http://www.inaturalist.org/observations/3187779		Hammonasset Natural Area Preserve, Madison, New Haven County, Connecticut, US	41.2542	-72.5426	FALSE	New Haven	American Dog Tick	Dermacentor variabilis	Connecticut
3187812	2016-05-14	5	53860	berkshirenaturalist	2016-05-16 16:03:49 UTC	research	CC-BY-NC-ND	http://www.inaturalist.org/observations/3187812		Hammonasset Natural Area Preserve, Madison, New Haven County, Connecticut, US	41.2542	-72.5426	FALSE	New Haven	American Dog Tick	Dermacentor variabilis	Connecticut
3379350	2016-06-04	6	2179	charlie	2016-06-04 17:53:39 UTC	research	CC0	http://www.inaturalist.org/observations/3379350		337 E River Dr, East Hartford, CT, US	41.7581	-72.6554	FALSE	Hartford	American Dog Tick	Dermacentor variabilis	Connecticut
3399725	2016-06-04	6	15723	reallifeecology	2016-06-07 05:30:06 UTC	research	CC-BY-NC	http://www.inaturalist.org/observations/3399725		two rivers magnet school	41.7573	-72.655	FALSE	Hartford	American Dog Tick	Dermacentor variabilis	Connecticut
41228	2011-12-05	12	2179	charlie	2011-12-05 21:53:44 UTC	research	CC0	http://www.inaturalist.org/observations/41228	:(	459 S Street Ext, Middlebury, VT 05753, , United States	44.0168	-73.1511	FALSE	Addison	Blacklegged Tick	Ixodes scapularis	Vermont
41232	2011-12-05	12	2179	charlie	2011-12-05 21:55:00 UTC	research	CC0	http://www.inaturalist.org/observations/41232	Red abdomen. Hard to say exactly where it jumped on me but probably in this right-of-way	679 Seminary Street Ext, Middlebury, VT 05753, , United States	44.0162	-73.1498	FALSE	Addison	blacklegged tick (Ixodes scapularis)	Ixodes scapularis	Vermont
75502	2012-05-06	5	2179	charlie	2012-05-06 21:27:09 UTC	research	CC0	http://www.inaturalist.org/observations/75502	:(	Addison County, US-VT, US	44.1166	-73.1912	TRUE	Addison	Black-legged tick (Ixodes scapularis)	Ixodes scapularis	Vermont
79941	2012-05-16	5	3847	rpayne	2012-05-17 18:15:18 UTC	research	CC-BY-NC	http://www.inaturalist.org/observations/79941	Smallest one I've ever seen. I thought it was a speck of dirt. It makes me wonder about all the times I didn't see ones this small...	Chipman Hill	44.0265	-73.1571	FALSE	Addison	Ixodes scapularis	Ixodes scapularis	Vermont
88428	2012-06-05	6	2179	charlie	2012-06-06 00:42:02 UTC	research	CC0	http://www.inaturalist.org/observations/88428	This is where i found it crawling on me, not where it jumped on.	New Haven River, Middlebury, Vermont, US	44.0574	-73.177	FALSE	Addison	Blacklegged Tick	Ixodes scapularis	Vermont
6059053	2017-04-23	4	427732	elishakira	2017-05-02 23:11:24 UTC	research	CC-BY-NC	https://www.inaturalist.org/observations/6059053		Ellington, CT, USA	41.9173	-72.4582	FALSE	Tolland	American Dog Tick	Dermacentor variabilis	Connecticut
245423	2013-04-25	4	3847	rpayne	2013-04-26 01:48:36 UTC	research	CC-BY-NC	http://www.inaturalist.org/observations/245423		Addison County, US-VT, US	44.0169	-73.1781	FALSE	Addison	Deer Tick	Ixodes scapularis	Vermont
415532	2013-10-02	10	2179	charlie	2013-10-02 22:15:11 UTC	research	CC0	http://www.inaturalist.org/observations/415532	Deer tick? Haven't seen many this year but one is too many.	05753, Middlebury, VT, US	44.0718	-73.273	FALSE	Addison	blacklegged tick (Ixodes scapularis)	Ixodes scapularis	Vermont
6323717	2017-05-21	5	472324	jeweledweevil	2017-05-22 21:25:17 UTC	research		https://www.inaturalist.org/observations/6323717		06013, Burlington, CT, US	41.7301	-72.9689	FALSE	Hartford	American Dog Tick	Dermacentor variabilis	Connecticut
6753462	2017-06-22	6	301819	max25	2017-06-22 13:33:13 UTC	research		https://www.inaturalist.org/observations/6753462		06371, Old Lyme, CT, US	41.2959	-72.3279	FALSE	New London	American Dog Tick	Dermacentor variabilis	Connecticut
6858261	2017-06-30	6	290840	jenkatja	2017-06-30 11:44:35 UTC	research	CC-BY-NC	https://www.inaturalist.org/observations/6858261		54 Drumlin Rd, Simsbury, CT, US	41.8342	-72.8629	FALSE	Hartford	American Dog Tick	Dermacentor variabilis	Connecticut
7177920	2017-07-21	7	472324	jeweledweevil	2017-07-23 21:38:22 UTC	research		https://www.inaturalist.org/observations/7177920		83‚Äì99 Bemis St, Plymouth, CT, US	41.6906	-73.0131	FALSE	Litchfield	American Dog Tick	Dermacentor variabilis	Connecticut
648653	2014-04-28	4	3847	rpayne	2014-04-29 15:53:21 UTC	research	CC-BY-NC	http://www.inaturalist.org/observations/648653	One of ten found on my clothing during my hike.	United States	44.0465	-73.247	TRUE	Addison	blacklegged tick	Ixodes scapularis	Vermont
2453105	2015-12-05	12	157522	jamesewelch	2015-12-05 21:53:27 UTC	research	CC-BY-NC	http://www.inaturalist.org/observations/2453105		Dead Creek Wildlife, Addison, VT	44.0758	-73.351	FALSE	Addison	Blacklegged Tick	Ixodes scapularis	Vermont
10684033	2018-04-05	4	69447	kellyfuerstenberg	2018-04-07 19:09:03 UTC	research	CC-BY-NC	https://www.inaturalist.org/observations/10684033	Came in on a student's pant leg.	New Haven County, US-CT, US	41.455	-72.7886	FALSE	New Haven	American Dog Tick	Dermacentor variabilis	Connecticut
2967139	2016-04-16	4	3847	rpayne	2016-04-18 18:27:23 UTC	research	CC-BY-NC	http://www.inaturalist.org/observations/2967139		United States	44.1134	-73.2456	TRUE	Addison	Blacklegged Tick	Ixodes scapularis	Vermont
3092421	2016-05-03	5	3847	rpayne	2016-05-03 22:09:28 UTC	research	CC-BY-NC	http://www.inaturalist.org/observations/3092421		United States	44.1177	-73.305	TRUE	Addison	Blacklegged Tick	Ixodes scapularis	Vermont
4278020	2016-10-05	10	13355	beeboy	2016-10-05 18:16:35 UTC	research	CC-BY-NC	http://www.inaturalist.org/observations/4278020		1453 Route 30, Cornwall, VT, US	43.9778	-73.2047	FALSE	Addison	Blacklegged Tick	Ixodes scapularis	Vermont
5640859	2017-04-05	4	13355	beeboy	2017-04-10 19:42:42 UTC	research	CC-BY-NC	https://www.inaturalist.org/observations/5640859		Middlebury College, Middlebury, VT, US	44.0117	-73.171	FALSE	Addison	Blacklegged Tick	Ixodes scapularis	Vermont
11735912	2018-04-28	4	48181	kevinliam	2018-04-29 12:59:05 UTC	research	CC0	https://www.inaturalist.org/observations/11735912		1541-1553 Stafford Rd, Storrs, CT 06268, USA	41.8234	-72.3113	FALSE	Tolland	American Dog Tick	Dermacentor variabilis	Connecticut
5936148	2017-04-24	4	13355	beeboy	2017-04-24 13:00:27 UTC	research	CC-BY-NC	https://www.inaturalist.org/observations/5936148		1491 Route 30, Cornwall, VT, US	43.9776	-73.2049	FALSE	Addison	Blacklegged Tick	Ixodes scapularis	Vermont
7269528	2017-07-29	7	13355	beeboy	2017-07-30 00:20:38 UTC	research	CC-BY-NC	https://www.inaturalist.org/observations/7269528		Middlebury College, Middlebury, VT, US	44.0119	-73.1711	FALSE	Addison	Blacklegged Tick	Ixodes scapularis	Vermont
12117966	2018-05-03	5	574660	sawyerb	2018-05-04 03:09:39 UTC	research	CC-BY	https://www.inaturalist.org/observations/12117966		28 Main St, Amston, CT, US	41.6584	-72.3636	FALSE	Tolland	American Dog Tick	Dermacentor variabilis	Connecticut
8464833	2017-10-19	10	372233	pkm	2017-10-19 13:25:23 UTC	research	CC-BY-NC-ND	https://www.inaturalist.org/observations/8464833		341 Weybridge St, Middlebury, VT, US	44.0151	-73.1761	FALSE	Addison	Blacklegged Tick	Ixodes scapularis	Vermont
8730770	2017-11-06	11	372233	pkm	2017-11-08 16:03:33 UTC	research	CC-BY-NC-ND	https://www.inaturalist.org/observations/8730770		Middlebury College, Middlebury, VT, US	44.0152	-73.1762	FALSE	Addison	Blacklegged Tick	Ixodes scapularis	Vermont
11487632	2018-04-26	4	171171	ntepper	2018-04-27 13:08:33 UTC	research	CC-BY-NC	https://www.inaturalist.org/observations/11487632		New Haven, VT, USA	44.1725	-73.1525	FALSE	Addison	Blacklegged Tick	Ixodes scapularis	Vermont
12780624	2018-05-24	5	3847	rpayne	2018-05-24 21:18:13 UTC	research	CC-BY-NC	https://www.inaturalist.org/observations/12780624		United States	44.1546	-73.2009	TRUE	Addison	Blacklegged Tick	Ixodes scapularis	Vermont
12328813	2018-05-10	5	37330	johnpand	2018-05-10 18:31:13 UTC	research	CC-BY-NC	https://www.inaturalist.org/observations/12328813	Wood tick waiting for a host on the kitchen door frame	132‚Äì398 N Colebrook Rd, Norfolk, CT, US	42.0266	-73.1368	FALSE	Litchfield		Dermacentor variabilis	Connecticut
12362069	2018-05-11	5	889569	ginger21	2018-05-11 21:16:48 UTC	research		https://www.inaturalist.org/observations/12362069		Litchfield, CT 06759, Litchfield, CT, US	41.7566	-73.184	FALSE	Litchfield	American Dog Tick	Dermacentor variabilis	Connecticut
12457466	2018-05-14	5	953377	ahiruo	2018-05-14 19:24:01 UTC	research	CC-BY-NC	https://www.inaturalist.org/observations/12457466		Fairfield County, US-CT, US	41.4161	-73.3076	FALSE	Fairfield	American Dog Tick	Dermacentor variabilis	Connecticut
12481477	2018-05-15	5	950486	fedak	2018-05-15 15:04:20 UTC	research	CC-BY-NC	https://www.inaturalist.org/observations/12481477		Fairfield County, US-CT, US	41.4201	-73.2768	FALSE	Fairfield	American Dog Tick	Dermacentor variabilis	Connecticut
12481776	2018-05-15	5	950486	fedak	2018-05-15 15:13:56 UTC	research	CC-BY-NC	https://www.inaturalist.org/observations/12481776		Fairfield County, US-CT, US	41.4198	-73.2774	FALSE	Fairfield	American Dog Tick	Dermacentor variabilis	Connecticut
12481895	2018-05-15	5	950486	fedak	2018-05-15 15:17:50 UTC	research	CC-BY-NC	https://www.inaturalist.org/observations/12481895		Fairfield County, US-CT, US	41.4198	-73.2773	FALSE	Fairfield	American Dog Tick	Dermacentor variabilis	Connecticut
13625330	2018-06-20	6	19322	erint	2018-06-21 00:20:41 UTC	research	CC-BY-NC	https://www.inaturalist.org/observations/13625330		370 Stonewall Dr, Bristol, VT, US	44.1842	-73.0377	FALSE	Addison	Blacklegged Tick	Ixodes scapularis	Vermont
17921125	2018-10-22	10	19322	erint	2018-10-29 00:50:42 UTC	research	CC-BY-NC	https://www.inaturalist.org/observations/17921125		312 Stonewall Dr, Bristol, VT, US	44.1838	-73.0379	FALSE	Addison	Blacklegged Tick	Ixodes scapularis	Vermont
12502007	2018-05-15	5	289053	jwoitovich	2018-05-16 01:30:50 UTC	research	CC-BY-NC	https://www.inaturalist.org/observations/12502007	Dog or Deer Tick?	Cockaponset State Forest, Chester, CT, US	41.3792	-72.4951	FALSE	Middlesex	American Dog Tick	Dermacentor variabilis	Connecticut
22436805	2019-04-13	4	19322	erint	2019-04-13 22:44:26 UTC	research	CC-BY-NC	https://www.inaturalist.org/observations/22436805		312 Stonewall Dr, Bristol, VT, US	44.1839	-73.0378	FALSE	Addison	Blacklegged Tick	Ixodes scapularis	Vermont
22935570	2019-04-22	4	19322	erint	2019-04-23 11:06:25 UTC	research	CC-BY-NC	https://www.inaturalist.org/observations/22935570	This tick is no longer with us...	4783 Plank Rd, New Haven, VT, US	44.153	-73.1432	FALSE	Addison	Blacklegged Tick	Ixodes scapularis	Vermont
25183472	2019-05-15	5	13355	beeboy	2019-05-15 21:58:26 UTC	research	CC-BY-NC	https://www.inaturalist.org/observations/25183472		176‚Äì230 State Forest Rd, North Ferrisburgh, VT, US	44.2292	-73.2534	FALSE	Addison	Blacklegged Tick	Ixodes scapularis	Vermont
25801904	2019-05-16	5	12036	zaccota	2019-05-26 13:06:19 UTC	research	CC-BY-NC	https://www.inaturalist.org/observations/25801904		190‚Äì258 States Prison Hollow Rd, Starksboro, VT, US	44.2454	-73.0635	FALSE	Addison	Blacklegged Tick	Ixodes scapularis	Vermont
26078665	2019-05-30	5	962521	mboltz802	2019-05-30 20:40:31 UTC	research	CC-BY-NC-SA	https://www.inaturalist.org/observations/26078665		2061 Hardscrabble Rd, Bristol, VT, US	44.185	-73.1191	FALSE	Addison	Blacklegged Tick	Ixodes scapularis	Vermont
12531894	2018-05-16	5	516268	bobby23	2018-05-17 01:23:57 UTC	research	CC-BY	https://www.inaturalist.org/observations/12531894	Sneaky little bugger. This tick was found on the leaf of a marsh grass, poking through the planks of the very boardwalk I was hiking on. Remember to be careful out there!	06074, South Windsor, CT, US	41.8424	-72.5663	FALSE	Hartford	American Dog Tick	Dermacentor variabilis	Connecticut
12841713	2018-05-26	5	87203	cappaert	2018-05-26 23:11:48 UTC	research		https://www.inaturalist.org/observations/12841713		West Hartford, CT, USA	41.7667	-72.7489	FALSE	Hartford	American Dog Tick	Dermacentor variabilis	Connecticut
33313848	2019-09-21	9	1684775	deborah174	2019-09-24 14:22:17 UTC	research		https://www.inaturalist.org/observations/33313848		Addison, VT 05491, USA	44.0403	-73.2783	FALSE	Addison	Eastern Black-legged Tick	Ixodes scapularis	Vermont
13458924	2018-06-15	6	625006	dominicalbino	2018-06-15 20:00:54 UTC	research		https://www.inaturalist.org/observations/13458924		2098 Hillside Rd, Storrs, CT 06269, USA	41.8059	-72.254	FALSE	Tolland	American Dog Tick	Dermacentor variabilis	Connecticut
14025762	2018-07-03	7	18701	apgarm	2018-07-03 23:44:29 UTC	research	CC-BY-NC	https://www.inaturalist.org/observations/14025762		9 Center St, Windsor, CT 06095, USA	41.8937	-72.6344	FALSE	Hartford	American Dog Tick	Dermacentor variabilis	Connecticut
14190026	2018-07-08	7	480931	lynnzb	2018-07-09 03:00:53 UTC	research	CC-BY-NC	https://www.inaturalist.org/observations/14190026		24 Goose Hill Rd, Chester, CT, US	41.41	-72.4513	FALSE	Middlesex	American Dog Tick	Dermacentor variabilis	Connecticut
33621581	2019-09-29	9	13355	beeboy	2019-09-29 23:03:10 UTC	research	CC-BY-NC	https://www.inaturalist.org/observations/33621581		Addison County, US-VT, US	44.0372	-73.2734	FALSE	Addison	Eastern Black-legged Tick	Ixodes scapularis	Vermont
14480790	2018-07-18	7	1051796	cscherer	2018-07-18 15:45:18 UTC	research		https://www.inaturalist.org/observations/14480790	Beautiful leg hair, I know	185 E Flat Hill Rd, Southbury, CT, US	41.4613	-73.2588	FALSE	New Haven	American Dog Tick	Dermacentor variabilis	Connecticut
14483846	2018-07-18	7	630155	andrewouellette	2018-07-18 17:25:38 UTC	research		https://www.inaturalist.org/observations/14483846		3 Summit Dr, Burlington, CT, US	41.7856	-72.9386	FALSE	Hartford	American Dog Tick	Dermacentor variabilis	Connecticut
14582259	2018-07-21	7	1095224	marc_boudreaux	2018-07-21 20:27:08 UTC	research		https://www.inaturalist.org/observations/14582259		150 Centre Pike, Eastford, CT, US	41.9463	-72.1201	FALSE	Windham	American Dog Tick	Dermacentor variabilis	Connecticut
33630840	2019-09-24	9	1684775	deborah174	2019-09-30 02:13:15 UTC	research		https://www.inaturalist.org/observations/33630840	Set on scotch tape to slow it down for pictures. Found on me.	Addison, VT 05491, USA	44.0402	-73.2783	FALSE	Addison	Eastern Black-legged Tick	Ixodes scapularis	Vermont
33762013	2019-10-01	10	1684775	deborah174	2019-10-02 18:12:51 UTC	research		https://www.inaturalist.org/observations/33762013	Taken off cat.	Addison, VT 05491, USA	44.0402	-73.2782	FALSE	Addison	Eastern Black-legged Tick	Ixodes scapularis	Vermont
22603073	2019-04-17	4	69447	kellyfuerstenberg	2019-04-17 12:50:55 UTC	research	CC-BY-NC	https://www.inaturalist.org/observations/22603073		Connecticut, US	41.4542	-72.8003	TRUE	New Haven	American Dog Tick	Dermacentor variabilis	Connecticut
33872563	2019-10-04	10	1684775	deborah174	2019-10-05 02:20:05 UTC	research		https://www.inaturalist.org/observations/33872563	Found on cat.	Addison, VT 05491, USA	44.0402	-73.2784	FALSE	Addison	Eastern Black-legged Tick	Ixodes scapularis	Vermont
23073069	2019-04-25	4	1033086	ericjones	2019-04-25 21:16:52 UTC	needs_id		https://www.inaturalist.org/observations/23073069		23 Regency Ct, Southington, CT, US	41.6129	-72.8827	FALSE	Hartford	American Dog Tick	Dermacentor variabilis	Connecticut
33872669	2019-10-04	10	1684775	deborah174	2019-10-05 02:22:40 UTC	research		https://www.inaturalist.org/observations/33872669	Found on cat.	Addison, VT 05491, USA	44.0402	-73.2784	FALSE	Addison	Eastern Black-legged Tick	Ixodes scapularis	Vermont
24840465	2019-05-09	5	1022565	forestgreenleaf	2019-05-09 15:56:40 UTC	research	CC-BY-NC	https://www.inaturalist.org/observations/24840465	What is the bug? It looks like a tick.	7 Nutmeg Ln, East Hampton, CT 06424, USA	41.5807	-72.5218	FALSE	Middlesex	American Dog Tick	Dermacentor variabilis	Connecticut
25439399	2019-05-19	5	792902	hentera	2019-05-20 13:07:27 UTC	research		https://www.inaturalist.org/observations/25439399		Fairfield County, US-CT, US	41.4096	-73.2853	FALSE	Fairfield	American Dog Tick	Dermacentor variabilis	Connecticut
25511738	2019-05-21	5	1723493	batnado	2019-05-21 17:31:47 UTC	needs_id	CC-BY-NC	https://www.inaturalist.org/observations/25511738		06268, Storrs Mansfield, CT, US	41.8147	-72.2396	FALSE	Tolland	American Dog Tick	Dermacentor variabilis	Connecticut
25515228	2019-05-21	5	1723493	batnado	2019-05-21 18:37:09 UTC	research	CC-BY-NC	https://www.inaturalist.org/observations/25515228	Possibly a female? Looked different than the last one, behavior was less bold (pulled in its legs when I touched it, the last one remained wiggly)	06268, Storrs Mansfield, CT, US	41.8148	-72.2396	FALSE	Tolland	American Dog Tick	Dermacentor variabilis	Connecticut
25563940	2019-05-22	5	1776257	ryanhsu	2019-05-22 15:49:33 UTC	needs_id		https://www.inaturalist.org/observations/25563940		Weston High School, Weston, CT, US	41.2096	-73.3768	FALSE	Fairfield	Dog Ticks	Dermacentor variabilis	Connecticut
25564241	2019-05-22	5	1776296	matthewschreder	2019-05-22 15:55:05 UTC	research		https://www.inaturalist.org/observations/25564241		Weston High School, Weston, CT, US	41.2097	-73.3766	FALSE	Fairfield	American Dog Tick	Dermacentor variabilis	Connecticut
25585253	2019-05-22	5	1539599	brich	2019-05-22 22:08:08 UTC	research	CC-BY-NC	https://www.inaturalist.org/observations/25585253		Wiggins Farm Dr, Simsbury, CT, US	41.86	-72.8137	FALSE	Hartford	American Dog Tick	Dermacentor variabilis	Connecticut
33872791	2019-10-04	10	1684775	deborah174	2019-10-05 02:27:25 UTC	research		https://www.inaturalist.org/observations/33872791	Found on cat	Addison, VT 05491, USA	44.0402	-73.2784	FALSE	Addison	Eastern Black-legged Tick	Ixodes scapularis	Vermont
33872963	2019-10-04	10	1684775	deborah174	2019-10-05 02:31:17 UTC	research		https://www.inaturalist.org/observations/33872963	Either mating or canabilistic?	Addison, VT 05491, USA	44.0403	-73.2783	FALSE	Addison	Eastern Black-legged Tick	Ixodes scapularis	Vermont
25898744	2019-05-18	5	1798539	mattbusse	2019-05-27 20:28:01 UTC	research		https://www.inaturalist.org/observations/25898744		New Fairfield, CT 06812, USA	41.4887	-73.5068	FALSE	Fairfield	American Dog Tick	Dermacentor variabilis	Connecticut
26468401	2019-06-05	6	1831738	emily838	2019-06-06 00:06:38 UTC	research		https://www.inaturalist.org/observations/26468401		Litchfield, CT 06759, USA	41.7714	-73.1744	FALSE	Litchfield	American Dog Tick	Dermacentor variabilis	Connecticut
33873117	2019-10-04	10	1684775	deborah174	2019-10-05 02:35:20 UTC	research		https://www.inaturalist.org/observations/33873117	Female with male underneath. Mating or canabalistic? Picked off dog.	Addison, VT 05491, USA	44.0402	-73.2783	FALSE	Addison	Eastern Black-legged Tick	Ixodes scapularis	Vermont
26564845	2019-06-07	6	1842792	anonnamuss	2019-06-07 18:57:29 UTC	needs_id		https://www.inaturalist.org/observations/26564845		22 Farm Hill Rd, Ridgefield, CT, US	41.2882	-73.5108	FALSE	Fairfield		Dermacentor variabilis	Connecticut
26580258	2019-06-07	6	1828543	carolynstearns	2019-06-08 00:17:00 UTC	research	CC-BY-NC	https://www.inaturalist.org/observations/26580258		STORRS MANFLD, CT 06268, USA	41.756	-72.2286	FALSE	Tolland	American Dog Tick	Dermacentor variabilis	Connecticut
26582383	2019-06-07	6	1844441	gaea1	2019-06-08 00:58:38 UTC	research		https://www.inaturalist.org/observations/26582383		2 Nutmeg Ct, Ridgefield, CT, US	41.288	-73.5136	FALSE	Fairfield	American Dog Tick	Dermacentor variabilis	Connecticut
27017953	2019-06-15	6	1399452	jasonneely	2019-06-15 13:16:25 UTC	needs_id		https://www.inaturalist.org/observations/27017953		United States	42.1487	-72.7445	TRUE	Hartford	Dog Ticks	Dermacentor	Connecticut
27180560	2019-06-17	6	37330	johnpand	2019-06-17 22:58:30 UTC	research	CC-BY-NC	https://www.inaturalist.org/observations/27180560		06058, Norfolk, CT, US	42.034	-73.1458	FALSE	Litchfield		Dermacentor variabilis	Connecticut
27281644	2019-06-19	6	1880975	dbenoit888	2019-06-19 18:50:54 UTC	research	CC-BY-NC	https://www.inaturalist.org/observations/27281644		Litchfield County, US-CT, US	41.5092	-73.3168	FALSE	Litchfield	American Dog Tick	Dermacentor variabilis	Connecticut
27405959	2019-06-21	6	653990	arthwys	2019-06-21 23:59:30 UTC	research	CC-BY-NC	https://www.inaturalist.org/observations/27405959		Norfolk, CT, USA	41.9892	-73.1945	FALSE	Litchfield	American Dog Tick	Dermacentor variabilis	Connecticut
33873258	2019-10-04	10	1684775	deborah174	2019-10-05 02:38:36 UTC	research		https://www.inaturalist.org/observations/33873258	Found on cat.	Addison, VT 05491, USA	44.0402	-73.2784	FALSE	Addison	Eastern Black-legged Tick	Ixodes scapularis	Vermont
27598896	2019-06-17	6	419342	msmetana	2019-06-24 23:23:25 UTC	research		https://www.inaturalist.org/observations/27598896		New Fairfield, CT 06812, USA	41.5259	-73.4881	FALSE	Fairfield	American Dog Tick	Dermacentor variabilis	Connecticut
27698102	2019-06-26	6	824698	western-meadow	2019-06-26 15:33:25 UTC	research		https://www.inaturalist.org/observations/27698102		Maple Tree Ln, East Lyme, CT, US	41.3531	-72.2217	FALSE	New London	American Dog Tick	Dermacentor variabilis	Connecticut
27822113	2019-06-28	6	1880975	dbenoit888	2019-06-28 18:13:58 UTC	research	CC-BY-NC	https://www.inaturalist.org/observations/27822113		Roxbury, CT 06783, USA	41.5091	-73.3168	FALSE	Litchfield	American Dog Tick	Dermacentor variabilis	Connecticut
35208616	2019-11-02	11	13355	beeboy	2019-11-02 19:26:47 UTC	needs_id	CC-BY-NC	https://www.inaturalist.org/observations/35208616		North Ferrisburgh, VT, US	44.2275	-73.2608	FALSE	Addison	Eastern Black-legged Tick	Ixodes scapularis	Vermont
35208646	2019-11-02	11	13355	beeboy	2019-11-02 19:27:33 UTC	research	CC-BY-NC	https://www.inaturalist.org/observations/35208646		North Ferrisburgh, VT, US	44.2313	-73.2635	FALSE	Addison	Eastern Black-legged Tick	Ixodes scapularis	Vermont
28212353	2019-07-04	7	1880975	dbenoit888	2019-07-05 02:35:06 UTC	research	CC-BY-NC	https://www.inaturalist.org/observations/28212353		Roxbury, CT 06783, USA	41.5089	-73.3173	FALSE	Litchfield	American Dog Tick	Dermacentor variabilis	Connecticut
36037586	2019-11-04	11	1684775	deborah174	2019-11-24 23:28:10 UTC	research		https://www.inaturalist.org/observations/36037586	Came in on animal.	Addison, VT 05491, USA	44.0405	-73.2785	FALSE	Addison	Eastern Black-legged Tick	Ixodes scapularis	Vermont
28553277	2019-07-10	7	1750857	bradyseven	2019-07-10 13:47:02 UTC	research	CC-BY-NC	https://www.inaturalist.org/observations/28553277		566 Thompson St, East Haven, CT, US	41.3359	-72.8387	FALSE	New Haven	American Dog Tick	Dermacentor variabilis	Connecticut
29533213	2019-07-25	7	824698	western-meadow	2019-07-25 21:02:32 UTC	research		https://www.inaturalist.org/observations/29533213		225 Boston Post Rd, East Lyme, CT, US	41.3687	-72.222	FALSE	New London	American Dog Tick	Dermacentor variabilis	Connecticut
30052969	2019-08-02	8	2054190	mikedig	2019-08-02 17:47:26 UTC	research	CC-BY-NC	https://www.inaturalist.org/observations/30052969		Bristol, CT 06010, USA	41.6482	-72.9609	FALSE	Hartford	American Dog Tick	Dermacentor variabilis	Connecticut
30878002	2019-08-15	8	925117	judyb63	2019-08-15 15:53:30 UTC	needs_id		https://www.inaturalist.org/observations/30878002		7 Nutmeg Ln, East Hampton, CT, US	41.5804	-72.5218	FALSE	Middlesex	Hard-backed Ticks	Dermacentor variabilis	Connecticut
36037744	2019-11-04	11	1684775	deborah174	2019-11-24 23:31:32 UTC	research		https://www.inaturalist.org/observations/36037744	Came in on animal.	Addison, VT 05491, USA	44.0405	-73.2784	FALSE	Addison	Eastern Black-legged Tick	Ixodes scapularis	Vermont
36037882	2019-11-03	11	1684775	deborah174	2019-11-24 23:34:23 UTC	research		https://www.inaturalist.org/observations/36037882	Came in on animal.	Addison, VT 05491, USA	44.0402	-73.2784	FALSE	Addison	Eastern Black-legged Tick	Ixodes scapularis	Vermont
36037967	2019-11-03	11	1684775	deborah174	2019-11-24 23:36:35 UTC	research		https://www.inaturalist.org/observations/36037967	On the dog.	Addison, VT 05491, USA	44.0403	-73.2782	FALSE	Addison	Eastern Black-legged Tick	Ixodes scapularis	Vermont
36038005	2019-11-03	11	1684775	deborah174	2019-11-24 23:37:49 UTC	research		https://www.inaturalist.org/observations/36038005		Addison, VT 05491, USA	44.0403	-73.2783	FALSE	Addison	Eastern Black-legged Tick	Ixodes scapularis	Vermont
36038121	2019-10-29	10	1684775	deborah174	2019-11-24 23:40:51 UTC	research		https://www.inaturalist.org/observations/36038121		Addison, VT 05491, USA	44.0404	-73.2783	FALSE	Addison	Eastern Black-legged Tick	Ixodes scapularis	Vermont
36597508	2019-09-08	9	2189850	charlotte289	2019-12-12 21:15:50 UTC	research		https://www.inaturalist.org/observations/36597508		Storrs Mansfield, CT, US	41.8191	-72.2372	FALSE	Tolland	American Dog Tick	Dermacentor variabilis	Connecticut
36685207	2019-12-15	12	2463124	docjoshanderson	2019-12-15 22:52:36 UTC	research	CC-BY-NC	https://www.inaturalist.org/observations/36685207		Sandscreen Rd, Avon, CT, US	41.7969	-72.8378	FALSE	Hartford	Eastern Black-legged Tick	Ixodes	Connecticut
36038229	2019-10-29	10	1684775	deborah174	2019-11-24 23:43:45 UTC	research		https://www.inaturalist.org/observations/36038229	Sick dead tick from medicated dog.	Addison, VT 05491, USA	44.0405	-73.278	FALSE	Addison	Eastern Black-legged Tick	Ixodes scapularis	Vermont
36038315	2019-10-29	10	1684775	deborah174	2019-11-24 23:46:26 UTC	research		https://www.inaturalist.org/observations/36038315	Seen on the ear of a dead bat.	Addison, VT 05491, USA	44.0403	-73.2784	FALSE	Addison	Eastern Black-legged Tick	Ixodes scapularis	Vermont
36038416	2019-10-28	10	1684775	deborah174	2019-11-24 23:49:03 UTC	research		https://www.inaturalist.org/observations/36038416		Addison, VT 05491, USA	44.0402	-73.2784	FALSE	Addison	Eastern Black-legged Tick	Ixodes scapularis	Vermont
36038493	2019-10-27	10	1684775	deborah174	2019-11-24 23:50:53 UTC	research		https://www.inaturalist.org/observations/36038493		Addison, VT 05491, USA	44.0402	-73.2784	FALSE	Addison	Eastern Black-legged Tick	Ixodes scapularis	Vermont
36038581	2019-10-27	10	1684775	deborah174	2019-11-24 23:52:39 UTC	research		https://www.inaturalist.org/observations/36038581		Addison, VT 05491, USA	44.0403	-73.2783	FALSE	Addison	Eastern Black-legged Tick	Ixodes scapularis	Vermont
36038670	2019-10-18	10	1684775	deborah174	2019-11-24 23:54:52 UTC	research		https://www.inaturalist.org/observations/36038670		Addison, VT 05491, USA	44.0403	-73.2783	FALSE	Addison	Eastern Black-legged Tick	Ixodes scapularis	Vermont
36038794	2019-10-18	10	1684775	deborah174	2019-11-24 23:57:25 UTC	research		https://www.inaturalist.org/observations/36038794	Mating.	Addison County, US-VT, US	44.0403	-73.2783	FALSE	Addison	Eastern Black-legged Tick	Ixodes scapularis	Vermont
36038894	2019-10-11	10	1684775	deborah174	2019-11-24 23:59:49 UTC	research		https://www.inaturalist.org/observations/36038894		Addison, VT 05491, USA	44.0403	-73.2783	FALSE	Addison	Eastern Black-legged Tick	Ixodes scapularis	Vermont
36038957	2019-10-11	10	1684775	deborah174	2019-11-25 00:02:02 UTC	research		https://www.inaturalist.org/observations/36038957	Male	Addison, VT 05491, USA	44.0403	-73.2783	FALSE	Addison	Eastern Black-legged Tick	Ixodes scapularis	Vermont
42126958	2020-04-13	4	2738086	kfagan9	2020-04-13 23:25:03 UTC	needs_id	CC-BY-NC	https://www.inaturalist.org/observations/42126958		Chapel St, New Haven, CT, US	41.3167	-72.9674	FALSE	New Haven	Dog Ticks	Dermacentor variabilis	Connecticut
36039111	2019-10-10	10	1684775	deborah174	2019-11-25 00:06:35 UTC	research		https://www.inaturalist.org/observations/36039111		Addison, VT 05491, USA	44.04	-73.2785	FALSE	Addison	Eastern Black-legged Tick	Ixodes scapularis	Vermont
42252104	2020-04-13	4	2738088	ianfagan	2020-04-15 18:26:35 UTC	needs_id		https://www.inaturalist.org/observations/42252104		Chapel St, New Haven, CT, US	41.3167	-72.9673	FALSE	New Haven	Dog Ticks	Dermacentor variabilis	Connecticut
36039187	2019-10-10	10	1684775	deborah174	2019-11-25 00:09:20 UTC	research		https://www.inaturalist.org/observations/36039187		Addison, VT 05491, USA	44.0405	-73.278	FALSE	Addison	Eastern Black-legged Tick	Ixodes scapularis	Vermont
42682139	2020-04-20	4	18701	apgarm	2020-04-20 17:32:18 UTC	research	CC-BY-NC	https://www.inaturalist.org/observations/42682139		Windsor, CT 06095, USA	41.8939	-72.6344	FALSE	Hartford	American Dog Tick	Dermacentor variabilis	Connecticut
36039229	2019-10-10	10	1684775	deborah174	2019-11-25 00:10:44 UTC	research		https://www.inaturalist.org/observations/36039229		Addison, VT 05491, USA	44.0402	-73.2781	FALSE	Addison	Eastern Black-legged Tick	Ixodes scapularis	Vermont
36039270	2019-10-09	10	1684775	deborah174	2019-11-25 00:11:57 UTC	research		https://www.inaturalist.org/observations/36039270		Addison, VT 05491, USA	44.0401	-73.2782	FALSE	Addison	Eastern Black-legged Tick	Ixodes scapularis	Vermont
36098488	2019-10-09	10	1684775	deborah174	2019-11-26 15:49:38 UTC	research		https://www.inaturalist.org/observations/36098488		Addison, VT 05491, USA	44.0403	-73.2783	FALSE	Addison	Eastern Black-legged Tick	Ixodes scapularis	Vermont
43458127	2020-04-25	4	69447	kellyfuerstenberg	2020-04-25 21:43:00 UTC	needs_id	CC-BY-NC	https://www.inaturalist.org/observations/43458127	It was much lighter in color than in the photo. It was quite small and hard to photograph without losing sight of it in the bright sunshine. I don't recall seeing black legs.	Stratford, CT, USA	41.1707	-73.1281	FALSE	Fairfield	Lone Star Tick	Amblyomma americanum	Connecticut
40329918	2020-03-19	3	1684775	deborah174	2020-03-20 23:29:12 UTC	research		https://www.inaturalist.org/observations/40329918	Crawled on my hand when pulling buckthorn in woods.	Addison, VT 05491, USA	44.0409	-73.2778	FALSE	Addison	Eastern Black-legged Tick	Ixodes scapularis	Vermont
44507415	2020-05-01	5	669268	allisonbf	2020-05-01 19:27:56 UTC	research		https://www.inaturalist.org/observations/44507415		Pratte Ave, Norwich, CT, US	41.5664	-72.0563	FALSE	New London	American Dog Tick	Dermacentor variabilis	Connecticut
41499258	2020-04-05	4	19322	erint	2020-04-06 01:01:22 UTC	research	CC-BY-NC	https://www.inaturalist.org/observations/41499258		Stonewall Dr, Bristol, VT, US	44.184	-73.0376	FALSE	Addison	Eastern Black-legged Tick	Ixodes scapularis	Vermont
41596052	2020-04-07	4	962521	mboltz802	2020-04-07 11:10:56 UTC	research	CC-BY-NC-SA	https://www.inaturalist.org/observations/41596052		Hardscrabble Rd, Bristol, VT, US	44.1843	-73.1201	FALSE	Addison	Eastern Black-legged Tick	Ixodes scapularis	Vermont
45744405	2020-05-12	5	1993158	ryanheilemann	2020-05-13 02:08:43 UTC	research	CC-BY-NC	https://www.inaturalist.org/observations/45744405		Bunny Ln, Brooklyn, CT, US	41.8045	-71.9112	FALSE	Windham	American Dog Tick	Dermacentor variabilis	Connecticut
45767474	2020-05-12	5	69447	kellyfuerstenberg	2020-05-13 11:52:58 UTC	research	CC-BY-NC	https://www.inaturalist.org/observations/45767474		Connecticut, US	41.4858	-72.9783	TRUE	New Haven	American Dog Tick	Dermacentor variabilis	Connecticut
42049816	2020-04-12	4	1684775	deborah174	2020-04-13 00:05:35 UTC	research		https://www.inaturalist.org/observations/42049816	Found crawling on me after an afternoon of pulling grape vine.	Addison, VT 05491, USA	44.0403	-73.2793	FALSE	Addison	Eastern Black-legged Tick	Ixodes scapularis	Vermont
42728092	2020-04-20	4	19322	erint	2020-04-21 02:58:00 UTC	research	CC-BY-NC	https://www.inaturalist.org/observations/42728092		Stonewall Dr, Bristol, VT, US	44.1841	-73.0378	FALSE	Addison	Eastern Black-legged Tick	Ixodes scapularis	Vermont
46024324	2020-05-15	5	631462	jtlumba	2020-05-15 23:03:32 UTC	research		https://www.inaturalist.org/observations/46024324		Borglum St, Stamford, CT, US	41.0694	-73.5568	FALSE	Fairfield	American Dog Tick	Dermacentor variabilis	Connecticut
48917744	2020-06-08	6	372233	pkm	2020-06-08 15:35:55 UTC	research	CC-BY-NC-ND	https://www.inaturalist.org/observations/48917744		Panton Rd, Vergennes, VT, US	44.1555	-73.2956	FALSE	Addison	Eastern Black-legged Tick	Ixodes scapularis	Vermont
49395317	2020-06-09	6	19322	erint	2020-06-13 01:54:43 UTC	research	CC-BY-NC	https://www.inaturalist.org/observations/49395317		Stonewall Dr, Bristol, VT, US	44.184	-73.0378	FALSE	Addison	Eastern Black-legged Tick	Ixodes scapularis	Vermont
46854142	2020-05-22	5	3021151	fanoforganisms	2020-05-22 16:17:55 UTC	research	CC-BY-NC	https://www.inaturalist.org/observations/46854142	found this fucker	Beacon Falls, CT, US	41.4433	-73.0533	FALSE	New Haven	American Dog Tick	Dermacentor variabilis	Connecticut
47043056	2020-05-22	5	3046422	mlbkneuer	2020-05-23 23:35:10 UTC	research	CC-BY-NC	https://www.inaturalist.org/observations/47043056		Melius Rd, Warren, CT, US	41.7704	-73.3375	FALSE	Litchfield	American Dog Tick	Dermacentor variabilis	Connecticut
47284577	2020-05-25	5	2754137	bmvandoren	2020-05-25 16:40:29 UTC	research		https://www.inaturalist.org/observations/47284577		Bradford Rd, West Cornwall, CT, US	41.8944	-73.2806	FALSE	Litchfield	American Dog Tick	Dermacentor variabilis	Connecticut
51782407	2020-07-03	7	372233	pkm	2020-07-03 11:24:01 UTC	research	CC-BY-NC-ND	https://www.inaturalist.org/observations/51782407		Arnold Bay Rd, Vergennes, VT, US	44.1399	-73.362	FALSE	Addison	Eastern Black-legged Tick	Ixodes scapularis	Vermont
47944389	2020-05-30	5	2719502	wschenck	2020-05-31 05:14:57 UTC	research	CC-BY-NC	https://www.inaturalist.org/observations/47944389	First for Connecticut on iNaturalist?!	Oak Bluff Ave, Stratford, CT, US	41.1534	-73.1317	FALSE	Fairfield	Lone Star Tick	Amblyomma americanum	Connecticut
47952426	2020-05-31	5	1711858	pwilson06	2020-05-31 08:03:50 UTC	research	CC-BY-NC	https://www.inaturalist.org/observations/47952426		Silvermine, Norwalk, CT, US	41.1362	-73.4551	FALSE	Fairfield	American Dog Tick	Dermacentor variabilis	Connecticut
48248773	2020-06-02	6	1181210	tkenefick	2020-06-02 16:57:29 UTC	research		https://www.inaturalist.org/observations/48248773		Burnt Swamp Rd, Woodbridge, CT, US	41.3693	-72.9989	FALSE	New Haven	American Dog Tick	Dermacentor variabilis	Connecticut
48269078	2020-06-02	6	1302434	samuel860	2020-06-02 20:17:28 UTC	research	CC-BY-NC	https://www.inaturalist.org/observations/48269078		Madison, CT 06443, USA	41.2741	-72.6443	FALSE	New Haven	American Dog Tick	Dermacentor variabilis	Connecticut
48287835	2020-06-02	6	2510750	booksandcookies	2020-06-02 23:52:45 UTC	research	CC-BY-SA	https://www.inaturalist.org/observations/48287835		Durham, CT 06422, USA	41.4472	-72.7031	FALSE	Middlesex	American Dog Tick	Dermacentor variabilis	Connecticut
48800896	2020-06-07	6	2931858	abbie49	2020-06-07 17:03:01 UTC	research		https://www.inaturalist.org/observations/48800896		Portland, CT 06480, USA	41.5646	-72.5712	FALSE	Middlesex	American Dog Tick	Dermacentor variabilis	Connecticut
48932671	2020-06-07	6	3053131	samuelwilliams	2020-06-08 17:54:14 UTC	research		https://www.inaturalist.org/observations/48932671		Windsor Locks, CT, USA	41.9239	-72.652	FALSE	Hartford	American Dog Tick	Dermacentor variabilis	Connecticut
49360957	2020-06-12	6	1356509	shhdragon	2020-06-12 19:35:08 UTC	needs_id		https://www.inaturalist.org/observations/49360957		Roast Meat Hill Rd, Killingworth, CT, US	41.3622	-72.5515	FALSE	Middlesex	Hardbacked Ticks	Ixodes	Connecticut
49757343	2020-06-15	6	3184664	evan260	2020-06-15 19:49:05 UTC	research		https://www.inaturalist.org/observations/49757343		Buckley Rd, Salem, CT, US	41.5308	-72.2407	FALSE	New London	American Dog Tick	Dermacentor variabilis	Connecticut
53400080	2020-07-17	7	2226972	k8izwrite	2020-07-17 20:18:35 UTC	needs_id	CC-BY-NC	https://www.inaturalist.org/observations/53400080	Found this on the underside of my husband‚Äôs arm. It was already dead. I think it‚Äôs a wood tick. I‚Äôm hoping it‚Äôs not a deer tick.	Maston Hill Rd, Granville, VT, US	43.9825	-72.832	FALSE	Addison	Hard-backed Ticks	Ixodes scapularis	Vermont
50202634	2020-06-19	6	1807357	askaragus	2020-06-19 22:48:10 UTC	research		https://www.inaturalist.org/observations/50202634		Bunny Ln, Brooklyn, CT, US	41.8046	-71.911	FALSE	Windham	American Dog Tick	Dermacentor variabilis	Connecticut
51659980	2020-07-01	7	3257662	squirrelqueen	2020-07-02 03:30:59 UTC	research	CC-BY-NC	https://www.inaturalist.org/observations/51659980		Dunham Pond, Storrs Mansfield, CT, US	41.7893	-72.2613	FALSE	Tolland	American Dog Tick	Dermacentor variabilis	Connecticut
51863637	2020-07-04	7	1531293	phillymoni	2020-07-04 02:08:13 UTC	research	CC-BY-NC	https://www.inaturalist.org/observations/51863637		Kent	41.7316	-73.4454	FALSE	Litchfield	American Dog Tick	Dermacentor variabilis	Connecticut
63817032	2020-10-28	10	1684775	deborah174	2020-10-30 13:18:53 UTC	research		https://www.inaturalist.org/observations/63817032	Came off the cat.	Addison, VT 05491, USA	44.0401	-73.2782	FALSE	Addison	Eastern Black-legged Tick	Ixodes scapularis	Vermont
55079361	2020-08-01	8	1447224	jessbu	2020-08-01 20:45:30 UTC	research	CC-BY-NC	https://www.inaturalist.org/observations/55079361		Cornwall Bridge, CT 06754, USA	41.7958	-73.3951	FALSE	Litchfield	American Dog Tick	Dermacentor variabilis	Connecticut
56079432	2020-04-25	4	2502362	tesgeorge	2020-08-10 23:48:19 UTC	research	CC-BY-NC	https://www.inaturalist.org/observations/56079432		Sherwood Island, Norwalk, CT, US	41.1156	-73.3202	FALSE	Fairfield	American Dog Tick	Dermacentor variabilis	Connecticut
63817155	2020-10-27	10	1684775	deborah174	2020-10-30 13:21:48 UTC	needs_id		https://www.inaturalist.org/observations/63817155	Picked off myself after working in the woods behind the house.	Addison, VT 05491, USA	44.0402	-73.2783	FALSE	Addison	Hard-backed Ticks	Ixodes scapularis	Vermont
64689135	2020-11-10	11	1684775	deborah174	2020-11-11 21:00:39 UTC	research		https://www.inaturalist.org/observations/64689135	Came in on the cat.	Addison, VT 05491, USA	44.0402	-73.2783	FALSE	Addison	Eastern Black-legged Tick	Ixodes scapularis	Vermont
65129151	2020-11-14	11	1684775	deborah174	2020-11-18 04:06:21 UTC	research		https://www.inaturalist.org/observations/65129151		Addison, VT 05491, USA	44.0401	-73.2783	FALSE	Addison	Eastern Black-legged Tick	Ixodes scapularis	Vermont
66156373	2020-12-05	12	19322	erint	2020-12-05 21:51:58 UTC	research	CC-BY-NC	https://www.inaturalist.org/observations/66156373		Stonewall Dr, Bristol, VT, US	44.1838	-73.0376	FALSE	Addison	Eastern Black-legged Tick	Ixodes scapularis	Vermont
72743587	2021-04-02	4	19322	erint	2021-04-03 02:07:29 UTC	needs_id	CC-BY-NC	https://www.inaturalist.org/observations/72743587	Fell off the dog	Stonewall Dr, Bristol, VT, US	44.1838	-73.0378	FALSE	Addison	Eastern Black-legged Tick	Ixodes scapularis	Vermont
75550807	2021-04-28	4	19322	erint	2021-04-28 15:58:21 UTC	research	CC-BY-NC	https://www.inaturalist.org/observations/75550807	Found full tick in house (from dog), and kept it in jar so I could photograph eggs.	Stonewall Dr, Bristol, VT, US	44.1839	-73.0379	FALSE	Addison	Eastern Black-legged Tick	Ixodes scapularis	Vermont
64794817	2020-11-13	11	993372	mkar	2020-11-13 15:38:56 UTC	needs_id		https://www.inaturalist.org/observations/64794817		Connecticut, US	41.5619	-72.766	TRUE	Middlesex	Hard-backed Ticks	Ixodes	Connecticut
78253380	2021-05-10	5	1130744	kwilkerson	2021-05-10 18:22:26 UTC	research	CC-BY-NC	https://www.inaturalist.org/observations/78253380		Charles Ave, Middlebury, VT, US	44.0068	-73.164	FALSE	Addison	Eastern Black-legged Tick	Ixodes scapularis	Vermont
82986427	2021-06-13	6	12036	zaccota	2021-06-14 12:10:17 UTC	research	CC-BY-NC	https://www.inaturalist.org/observations/82986427		States Prison Hollow Rd, Starksboro, VT, US	44.2456	-73.0642	FALSE	Addison	Eastern Black-legged Tick	Ixodes scapularis	Vermont
85578312	2021-07-01	7	4593385	wildtaunton	2021-07-04 05:39:01 UTC	research	CC-BY-NC	https://www.inaturalist.org/observations/85578312		Route 74 E, Middlebury, VT, US	43.9386	-73.256	FALSE	Addison	Eastern Black-legged Tick	Ixodes scapularis	Vermont
97855624	2021-09-30	9	1684775	deborah174	2021-10-11 02:31:12 UTC	research		https://www.inaturalist.org/observations/97855624		Addison, VT 05491, USA	44.0403	-73.2783	FALSE	Addison	Eastern Black-legged Tick	Ixodes scapularis	Vermont
101526508	2021-03-25	3	1168695	trscavo	2021-11-20 12:14:32 UTC	research	CC-BY-NC	https://www.inaturalist.org/observations/101526508	Picked up at Kingsland Bay State Park and Natural Area	Ferrisburgh, VT, USA	44.2398	-73.3051	FALSE	Addison	Eastern Black-legged Tick	Ixodes scapularis	Vermont
5892768	2017-04-21	4	185157	heatherbumbleb	2017-04-21 18:37:02 UTC	research	CC-BY-NC	https://www.inaturalist.org/observations/5892768		56 Game Farm Rd, Delmar, NY 12054, USA	42.6098	-73.89	FALSE	Albany	Blacklegged Tick	Ixodes scapularis	New York
8600217	2017-10-29	10	493834	zachsw	2017-10-29 14:54:39 UTC	research		https://www.inaturalist.org/observations/8600217		391 Myrtle Ave, Albany, NY, US	42.6542	-73.7743	FALSE	Albany	Blacklegged Tick	Ixodes scapularis	New York
12528421	2018-05-16	5	161284	tarpinian	2018-05-16 23:27:50 UTC	research	CC-BY-NC	https://www.inaturalist.org/observations/12528421		Colonie, NY 12205, USA	42.7156	-73.8508	FALSE	Albany	Blacklegged Tick	Ixodes scapularis	New York
12679467	2018-05-21	5	161284	tarpinian	2018-05-21 16:02:12 UTC	research	CC-BY-NC	https://www.inaturalist.org/observations/12679467	Found 5 ticks in about 1 hour of hiking here.	114-148 Lincoln Ave, Albany, NY 12205, USA	42.7067	-73.8447	FALSE	Albany	Blacklegged Tick	Ixodes scapularis	New York
73222385	2021-04-07	4	2510750	booksandcookies	2021-04-07 19:20:02 UTC	research	CC-BY-SA	https://www.inaturalist.org/observations/73222385		Durham, CT 06422, USA	41.4476	-72.7024	FALSE	Middlesex	American Dog Tick	Dermacentor variabilis	Connecticut
73230174	2021-04-07	4	18701	apgarm	2021-04-07 20:50:12 UTC	research	CC-BY-NC	https://www.inaturalist.org/observations/73230174		Windsor, CT 06095, USA	41.8939	-72.6345	FALSE	Hartford	American Dog Tick	Dermacentor variabilis	Connecticut
21857003	2019-03-31	3	368287	crx2aj3	2019-04-01 01:54:49 UTC	research	CC-BY-NC	https://www.inaturalist.org/observations/21857003		Albany County, NY, USA	42.7363	-73.8815	FALSE	Albany	Blacklegged Tick	Ixodes scapularis	New York
22343142	2019-04-11	4	161284	tarpinian	2019-04-11 21:24:17 UTC	research	CC-BY-NC	https://www.inaturalist.org/observations/22343142	Flicked at least 12 ticks off my pants today. Air temperature today about 50F. Nighttime temps have been 30 to 40. Surprised to see them so active already.	1308 Siver Rd, Guilderland, NY 12084, USA	42.7225	-73.9028	FALSE	Albany	Blacklegged Tick	Ixodes scapularis	New York
74666473	2021-04-20	4	3382251	alicia_lynn	2021-04-20 19:53:13 UTC	research	CC-BY-NC	https://www.inaturalist.org/observations/74666473		Harkness Memorial State Park, Waterford, CT, US	41.3009	-72.1161	FALSE	New London	American Dog Tick	Dermacentor variabilis	Connecticut
75028245	2021-04-24	4	1392	jonathan	2021-04-24 12:33:04 UTC	research		https://www.inaturalist.org/observations/75028245		Day St, Granby, CT, US	41.9734	-72.8236	FALSE	Hartford	American Dog Tick	Dermacentor variabilis	Connecticut
75271523	2021-04-25	4	540305	abbesh	2021-04-26 02:25:24 UTC	research		https://www.inaturalist.org/observations/75271523		Stonehenge Pl, Cheshire, CT, US	41.4544	-72.9018	FALSE	New Haven	American Dog Tick	Dermacentor variabilis	Connecticut
75351336	2021-04-26	4	932131	katemg	2021-04-26 20:34:33 UTC	research	CC-BY-NC	https://www.inaturalist.org/observations/75351336	I actually found this on me. Not sure if it was from a hike on Friday or Sunday.	Fairview St, West Hartford, CT, US	41.7617	-72.7175	FALSE	Hartford	American Dog Tick	Dermacentor variabilis	Connecticut
75533111	2020-01-08	1	4298865	sergio_leyva1	2021-04-28 12:36:17 UTC	needs_id		https://www.inaturalist.org/observations/75533111		Orange, CT 06477, USA	41.301	-73.0031	FALSE	New Haven	Ticks	Ixodidae	Connecticut
75551502	2021-04-23	4	1046588	mbaston	2021-04-28 16:05:24 UTC	research	CC-BY-NC	https://www.inaturalist.org/observations/75551502		Quinnipiac Recreation Area, Cheshire, CT, US	41.532	-72.8691	FALSE	New Haven	American Dog Tick	Dermacentor variabilis	Connecticut
76024805	2021-04-30	4	2773282	joewag	2021-05-01 03:16:33 UTC	needs_id	CC-BY-NC	https://www.inaturalist.org/observations/76024805		Windham	41.7257	-72.2191	FALSE	Windham		Dermacentor variabilis	Connecticut
76771296	2021-05-02	5	332568	bridget827	2021-05-03 00:44:51 UTC	research	CC-BY-NC	https://www.inaturalist.org/observations/76771296		3 Old Farm Rd, Newtown, CT 06470, USA	41.4094	-73.2893	FALSE	Fairfield	American Dog Tick	Dermacentor variabilis	Connecticut
77036839	2021-05-03	5	2725328	dami_203	2021-05-03 19:08:17 UTC	research		https://www.inaturalist.org/observations/77036839		Felt Rd, South Windsor, CT, US	41.8286	-72.5399	FALSE	Hartford	American Dog Tick	Dermacentor variabilis	Connecticut
77441024	2021-05-05	5	1769778	qianli_feng	2021-05-05 12:45:01 UTC	research	CC-BY-NC	https://www.inaturalist.org/observations/77441024		Willow St, New Haven, CT, US	41.3208	-72.9092	FALSE	New Haven	American Dog Tick	Dermacentor variabilis	Connecticut
77749047	2021-05-04	5	1233532	duwe18	2021-05-07 14:18:29 UTC	research	CC-BY-NC	https://www.inaturalist.org/observations/77749047		New Haven County, US-CT, US	41.5837	-72.857	TRUE	New Haven	American Dog Tick	Dermacentor variabilis	Connecticut
78228785	2021-05-10	5	1807357	askaragus	2021-05-10 14:58:48 UTC	research		https://www.inaturalist.org/observations/78228785		Davis Rd, Storrs Mansfield, CT, US	41.7872	-72.2408	FALSE	Tolland	American Dog Tick	Dermacentor variabilis	Connecticut
22995572	2019-04-24	4	536839	taylorsturm	2019-04-24 13:57:55 UTC	research		https://www.inaturalist.org/observations/22995572	daddy‚Äôs home	2-8 Lawton Ter, Albany, NY, US	42.6883	-73.8579	FALSE	Albany	Blacklegged Tick	Ixodes scapularis	New York
78466526	2021-05-12	5	37330	johnpand	2021-05-12 15:38:29 UTC	needs_id	CC-BY-NC	https://www.inaturalist.org/observations/78466526		North St, Norfolk, CT, US	42.0036	-73.2037	FALSE	Litchfield		Dermacentor variabilis	Connecticut
78519708	2021-05-12	5	4398972	asonderm	2021-05-12 23:52:10 UTC	research	CC-BY-NC	https://www.inaturalist.org/observations/78519708		Ridgefield, CT 06877, USA	41.3273	-73.5039	FALSE	Fairfield	American Dog Tick	Dermacentor variabilis	Connecticut
25211974	2019-05-11	5	36597	caththalictroides	2019-05-16 14:08:27 UTC	research	CC-BY-SA	https://www.inaturalist.org/observations/25211974	Rural residential, surrounded by overgrown fields and 2nd growth mixed forest.	Knox, Albany County, NY, USA	42.7153	-74.094	FALSE	Albany	Blacklegged Tick	Ixodes scapularis	New York
78620432	2021-05-13	5	669268	allisonbf	2021-05-13 20:23:43 UTC	research		https://www.inaturalist.org/observations/78620432		Pratte Ave, Norwich, CT, US	41.5661	-72.0561	FALSE	New London	American Dog Tick	Dermacentor variabilis	Connecticut
78666018	2021-05-14	5	1823572	tort	2021-05-14 04:38:31 UTC	research	CC-BY-NC	https://www.inaturalist.org/observations/78666018		Baxter Rd, Willington, CT, US	41.8395	-72.3019	FALSE	Tolland	American Dog Tick	Dermacentor variabilis	Connecticut
78713476	2021-05-14	5	2877984	x5cats	2021-05-14 16:30:24 UTC	research	CC-BY-NC	https://www.inaturalist.org/observations/78713476		Glastonbury	41.6912	-72.5347	FALSE	Hartford	American Dog Tick	Dermacentor variabilis	Connecticut
27381723	2019-06-21	6	1411134	jcmon	2019-06-21 15:43:07 UTC	needs_id	CC-BY-NC	https://www.inaturalist.org/observations/27381723		326 Shaker Rd, Albany, NY, US	42.6867	-73.7613	FALSE	Albany	Dog Ticks	Ixodes scapularis	New York
79272178	2021-05-18	5	459314	mike140	2021-05-18 14:07:26 UTC	research		https://www.inaturalist.org/observations/79272178		Englewood Dr, Manchester, CT, US	41.782	-72.5512	FALSE	Hartford	American Dog Tick	Dermacentor variabilis	Connecticut
79398119	2021-05-19	5	432026	ce-ct	2021-05-19 14:40:56 UTC	research		https://www.inaturalist.org/observations/79398119	Hate these/all ticks!!	Northwest Harwinton, Harwinton, CT, USA	41.7932	-73.0657	FALSE	Litchfield	American Dog Tick	Dermacentor variabilis	Connecticut
79500637	2021-05-20	5	3196056	nicolesikora	2021-05-20 09:45:17 UTC	needs_id		https://www.inaturalist.org/observations/79500637		Trumbull	41.2428	-73.2007	FALSE	Fairfield	Ticks	Ixodes	Connecticut
45007015	2020-05-05	5	2866350	brian1038	2020-05-05 19:52:16 UTC	research		https://www.inaturalist.org/observations/45007015		Schenectady, NY, US	42.7203	-73.8878	FALSE	Albany	Eastern Black-legged Tick	Ixodes scapularis	New York
79591806	2021-05-20	5	549727	scopeforest	2021-05-21 01:04:26 UTC	research		https://www.inaturalist.org/observations/79591806		Honey Hill Rd, Lyme, CT, US	41.4236	-72.3879	FALSE	New London	American Dog Tick	Dermacentor variabilis	Connecticut
79829650	2021-05-22	5	3753818	jwbarnes	2021-05-22 19:31:50 UTC	research	CC-BY-NC	https://www.inaturalist.org/observations/79829650		West Mystic, Groton, CT, USA	41.3541	-72.0033	FALSE	New London	American Dog Tick	Dermacentor variabilis	Connecticut
80238061	2021-05-25	5	4211040	irhnyc	2021-05-25 14:25:36 UTC	research		https://www.inaturalist.org/observations/80238061		Gaylordsville, CT, US	41.6447	-73.4804	FALSE	Litchfield	American Dog Tick	Dermacentor variabilis	Connecticut
80306209	2021-05-25	5	2304414	manichols	2021-05-26 00:08:06 UTC	research		https://www.inaturalist.org/observations/80306209		Wickford Pl, Madison, CT, US	41.3256	-72.604	FALSE	New Haven	American Dog Tick	Dermacentor variabilis	Connecticut
80564797	2021-05-25	5	4211040	irhnyc	2021-05-28 04:58:14 UTC	research		https://www.inaturalist.org/observations/80564797		Gaylordsville	41.6443	-73.4841	FALSE	Litchfield	American Dog Tick	Dermacentor variabilis	Connecticut
80820624	2021-05-29	5	302615	rmcmackin	2021-05-30 01:29:53 UTC	research	CC-BY-NC	https://www.inaturalist.org/observations/80820624		Wykeham Rd, Washington, CT, US	41.6367	-73.2975	FALSE	Litchfield	American Dog Tick	Dermacentor variabilis	Connecticut
61911102	2020-10-07	10	3201073	zukulu27	2020-10-07 00:18:10 UTC	research	CC-BY-NC	https://www.inaturalist.org/observations/61911102		Delmar	42.6101	-73.8254	FALSE	Albany	Eastern Black-legged Tick	Ixodes scapularis	New York
63388561	2020-10-24	10	3088782	dominid	2020-10-24 13:48:30 UTC	research	CC-BY-NC	https://www.inaturalist.org/observations/63388561		Camp Nassau Ln, Albany, NY, US	42.686	-73.8949	FALSE	Albany	Eastern Black-legged Tick	Ixodes scapularis	New York
64327572	2020-11-07	11	731179	sheltieguy	2020-11-07 00:09:57 UTC	research		https://www.inaturalist.org/observations/64327572		New York, US	42.7013	-73.8808	TRUE	Albany	Eastern Black-legged Tick	Ixodes scapularis	New York
81575882	2021-06-04	6	2754476	huiyun2	2021-06-04 16:19:32 UTC	needs_id		https://www.inaturalist.org/observations/81575882		Middletown, CT, USA	41.5406	-72.6222	FALSE	Middlesex	American Dog Tick	Dermacentor variabilis	Connecticut
81600005	2021-06-04	6	253271	andreapetrullo	2021-06-04 18:55:19 UTC	research		https://www.inaturalist.org/observations/81600005		Filley Rd, Haddam, CT, US	41.455	-72.5208	FALSE	Middlesex	American Dog Tick	Dermacentor variabilis	Connecticut
75448788	2021-04-27	4	288841	matthew71	2021-04-27 18:01:39 UTC	needs_id		https://www.inaturalist.org/observations/75448788		Academy Rd, Albany, NY, US	42.6453	-73.7831	FALSE	Albany	Hardbacked Ticks	Ixodes scapularis	New York
81747261	2021-06-05	6	2608343	altspen	2021-06-05 18:54:26 UTC	research	CC-BY-NC	https://www.inaturalist.org/observations/81747261		E Flat Hill Rd, Southbury, CT, US	41.4688	-73.2589	FALSE	New Haven	American Dog Tick	Dermacentor variabilis	Connecticut
81754384	2021-06-05	6	1392	jonathan	2021-06-05 19:37:19 UTC	research		https://www.inaturalist.org/observations/81754384		Day St, Granby, CT, US	41.9735	-72.8235	FALSE	Hartford	American Dog Tick	Dermacentor variabilis	Connecticut
82219131	2021-06-08	6	3827902	shikharm06	2021-06-08 22:50:49 UTC	research	CC-BY-NC	https://www.inaturalist.org/observations/82219131		Stockbridge Dr, Avon, CT, US	41.8003	-72.8997	FALSE	Hartford	American Dog Tick	Dermacentor variabilis	Connecticut
82362547	2021-06-09	6	549727	scopeforest	2021-06-10 00:01:11 UTC	research		https://www.inaturalist.org/observations/82362547		Honey Hill Rd, Lyme, CT, US	41.4233	-72.3882	FALSE	New London	American Dog Tick	Dermacentor variabilis	Connecticut
82988470	2021-06-13	6	4093379	amagnasco	2021-06-14 12:33:14 UTC	research	CC-BY-NC	https://www.inaturalist.org/observations/82988470		Oakdale, Montville, CT, USA	41.4627	-72.1605	FALSE	New London	American Dog Tick	Dermacentor variabilis	Connecticut
83197792	2021-06-15	6	871235	aadzamko	2021-06-15 23:12:40 UTC	research		https://www.inaturalist.org/observations/83197792		Orchard Hill Rd, Newtown, CT, US	41.3799	-73.2854	FALSE	Fairfield	American Dog Tick	Dermacentor variabilis	Connecticut
83337934	2021-06-16	6	2528475	ecowill	2021-06-17 01:24:05 UTC	research		https://www.inaturalist.org/observations/83337934		Madison, CT, US	41.3878	-72.6835	FALSE	New Haven	Lone Star Tick	Amblyomma americanum	Connecticut
83414344	2021-06-17	6	4443210	lmoriarty758	2021-06-17 18:15:13 UTC	research	CC-BY-NC	https://www.inaturalist.org/observations/83414344		Post Rd, Fairfield, CT, US	41.1439	-73.2541	FALSE	Fairfield	American Dog Tick	Dermacentor variabilis	Connecticut
83594930	2021-06-18	6	3211253	roberto_bravo	2021-06-19 04:37:59 UTC	research	CC-BY-NC	https://www.inaturalist.org/observations/83594930		Skyview Dr, Stamford, CT, US	41.0826	-73.5615	FALSE	Fairfield	American Dog Tick	Dermacentor variabilis	Connecticut
83793023	2021-06-20	6	2955667	johna24	2021-06-20 15:21:37 UTC	research	CC-BY-NC	https://www.inaturalist.org/observations/83793023		River Ave, Greenwich, CT, US	40.9965	-73.6567	FALSE	Fairfield	American Dog Tick	Dermacentor variabilis	Connecticut
83918843	2021-06-21	6	1974492	eer558	2021-06-21 11:32:28 UTC	needs_id		https://www.inaturalist.org/observations/83918843	Male	United States	41.0363	-73.5566	TRUE	Fairfield		Dermacentor variabilis	Connecticut
83926885	2021-06-21	6	2338536	andrewsmic	2021-06-21 13:09:37 UTC	research	CC-BY-NC	https://www.inaturalist.org/observations/83926885		Ledyard, CT, US	41.3973	-72.0148	FALSE	New London	American Dog Tick	Dermacentor variabilis	Connecticut
84171303	2021-06-23	6	669268	allisonbf	2021-06-23 13:10:03 UTC	research		https://www.inaturalist.org/observations/84171303	Since she‚Äôs flat, it means she probably didn‚Äôt attach to my dog?	Pratte Ave, Norwich, CT, US	41.5663	-72.056	FALSE	New London	American Dog Tick	Dermacentor variabilis	Connecticut
84176391	2021-06-23	6	4623561	rosaleerk2009	2021-06-23 14:04:42 UTC	research	CC-BY-NC	https://www.inaturalist.org/observations/84176391		E River Dr, East Hartford, CT, US	41.7571	-72.6542	FALSE	Hartford	American Dog Tick	Dermacentor variabilis	Connecticut
84200195	2021-06-23	6	1880975	dbenoit888	2021-06-23 17:20:09 UTC	research	CC-BY-NC	https://www.inaturalist.org/observations/84200195		Southbury, CT 06488, USA	41.4718	-73.2249	FALSE	New Haven	American Dog Tick	Dermacentor variabilis	Connecticut
84245120	2021-06-23	6	3196056	nicolesikora	2021-06-23 23:39:29 UTC	research		https://www.inaturalist.org/observations/84245120		Milford, CT 06460, USA	41.1954	-73.0998	FALSE	New Haven	Lone Star Tick	Amblyomma americanum	Connecticut
84552828	2021-06-26	6	1392	jonathan	2021-06-26 14:34:59 UTC	research		https://www.inaturalist.org/observations/84552828		Day St, Granby, CT, US	41.9663	-72.8218	FALSE	Hartford	American Dog Tick	Dermacentor variabilis	Connecticut
84861659	2021-06-28	6	302615	rmcmackin	2021-06-28 16:02:20 UTC	research	CC-BY-NC	https://www.inaturalist.org/observations/84861659		Flanders Rd, Woodbury, CT, US	41.6064	-73.211	FALSE	Litchfield	American Dog Tick	Dermacentor variabilis	Connecticut
85144157	2021-06-30	6	2850531	uschi2	2021-06-30 22:34:23 UTC	needs_id		https://www.inaturalist.org/observations/85144157		Valley Rd, New Canaan, CT, US	41.179	-73.486	FALSE	Fairfield	Dog Ticks	Dermacentor variabilis	Connecticut
76921534	2021-04-27	4	4296437	crabboi24	2021-05-03 12:56:07 UTC	research	CC-BY-NC	https://www.inaturalist.org/observations/76921534		Academy Rd, Albany, NY, US	42.6455	-73.7829	FALSE	Albany	Eastern Black-legged Tick	Ixodes scapularis	New York
85852417	2021-07-05	7	2073547	nicholasadams1	2021-07-06 00:47:11 UTC	research		https://www.inaturalist.org/observations/85852417		Derby Ave and N Lakeview Dr, Orange, CT 06477, USA	41.3017	-72.9888	FALSE	New Haven	American Dog Tick	Dermacentor variabilis	Connecticut
85901247	2021-07-05	7	64568	ericpo1	2021-07-06 12:23:01 UTC	research	CC-BY-NC	https://www.inaturalist.org/observations/85901247		New Hartford, CT, USA	41.8439	-72.9561	FALSE	Litchfield	American Dog Tick	Dermacentor variabilis	Connecticut
77465205	2021-04-27	4	4296448	adil21	2021-05-05 15:55:43 UTC	research	CC-BY-NC	https://www.inaturalist.org/observations/77465205	Tick	Academy Rd, Albany, NY, US	42.6452	-73.7826	FALSE	Albany	Eastern Black-legged Tick	Ixodes scapularis	New York
87576693	2021-07-18	7	1446835	mdhernandez	2021-07-18 16:48:21 UTC	research	CC-BY-NC	https://www.inaturalist.org/observations/87576693		Williams St, Mystic, CT, US	41.3582	-71.963	FALSE	New London	American Dog Tick	Dermacentor variabilis	Connecticut
88025197	2021-07-21	7	2510750	booksandcookies	2021-07-21 18:52:39 UTC	needs_id	CC-BY-SA	https://www.inaturalist.org/observations/88025197		Durham, CT 06422, USA	41.4476	-72.7025	FALSE	Middlesex	American Dog Tick	Dermacentor variabilis	Connecticut
88672970	2021-07-26	7	1446835	mdhernandez	2021-07-26 11:13:15 UTC	research	CC-BY-NC	https://www.inaturalist.org/observations/88672970		Williams St, Mystic, CT, US	41.3582	-71.9634	FALSE	New London	American Dog Tick	Dermacentor variabilis	Connecticut
89192236	2021-07-30	7	1841046	five2midnight	2021-07-30 14:38:42 UTC	research		https://www.inaturalist.org/observations/89192236		North Windham	41.7175	-72.1765	FALSE	Windham	American Dog Tick	Dermacentor variabilis	Connecticut
89378108	2021-07-31	7	1392	jonathan	2021-07-31 20:30:51 UTC	research		https://www.inaturalist.org/observations/89378108		Lincoln Ln, Weatogue, CT, US	41.825	-72.8288	FALSE	Hartford	American Dog Tick	Dermacentor variabilis	Connecticut
34396555	2019-10-15	10	123795	pinktractor	2019-10-15 04:45:16 UTC	research	CC-BY-NC	https://www.inaturalist.org/observations/34396555		Alfred Station	42.2423	-77.819	FALSE	Allegany	Eastern Black-legged Tick	Ixodes scapularis	New York
90358745	2021-08-08	8	2785517	swampass	2021-08-08 06:13:39 UTC	research	CC-BY	https://www.inaturalist.org/observations/90358745		Branford, CT 06405, USA	41.2933	-72.7878	FALSE	New Haven	American Dog Tick	Dermacentor variabilis	Connecticut
90656408	2021-08-10	8	4722083	newhitehouse	2021-08-10 14:04:30 UTC	research	CC-BY-NC	https://www.inaturalist.org/observations/90656408		Wallingford	41.455	-72.7758	FALSE	New Haven	American Dog Tick	Dermacentor variabilis	Connecticut
91313390	2021-08-15	8	2405059	birderryan	2021-08-15 20:00:47 UTC	research	CC-BY-NC	https://www.inaturalist.org/observations/91313390		Partrick Ln, Wilton, CT, US	41.2466	-73.4533	FALSE	Fairfield	American Dog Tick	Dermacentor variabilis	Connecticut
103063596	2021-12-14	12	5193363	rickfarwell	2021-12-14 21:26:30 UTC	research	CC-BY	https://www.inaturalist.org/observations/103063596		Caneadea, NY 14717, USA	42.383	-78.1861	FALSE	Allegany	Eastern Black-legged Tick	Ixodes scapularis	New York
101372928	2021-11-17	11	4180019	bdubskis	2021-11-18 02:30:31 UTC	research	CC-BY-NC	https://www.inaturalist.org/observations/101372928		New Jersey, US	39.4467	-74.5102	TRUE	Atlantic	Eastern Black-legged Tick	Ixodes scapularis	New Jersey
1988060	2015-04-10	4	129955	r2bacca	2015-09-24 13:40:25 UTC	research	CC-BY-NC	http://www.inaturalist.org/observations/1988060		John Jenkins Wildlife Reservation	41.695	-70.3709	FALSE	Barnstable	Blacklegged Tick	Ixodes scapularis	Massachusetts
2333583	2015-10-30	10	42780	pleary	2015-10-30 23:20:39 UTC	research	CC-BY	http://www.inaturalist.org/observations/2333583			41.525	-70.6612	FALSE	Barnstable	Blacklegged Tick	Ixodes scapularis	Massachusetts
11880572	2018-04-30	4	838573	evan_dalton	2018-04-30 14:50:12 UTC	research		https://www.inaturalist.org/observations/11880572		377 Quaker Meeting House Rd, Sandwich, MA, US	41.7336	-70.4571	FALSE	Barnstable	Blacklegged Tick	Ixodes scapularis	Massachusetts
22772981	2019-04-20	4	171529	nsharp	2019-04-20 19:42:08 UTC	research	CC-BY-NC	https://www.inaturalist.org/observations/22772981		70 Woodneck Rd, Falmouth, MA 02540, USA	41.5743	-70.6415	FALSE	Barnstable	Blacklegged Tick	Ixodes scapularis	Massachusetts
31146549	2019-08-11	8	622593	nomolosx	2019-08-19 23:21:32 UTC	needs_id	CC-BY-NC	https://www.inaturalist.org/observations/31146549		Brewster, MA, USA	41.7535	-70.0165	FALSE	Barnstable	Ixodes	Ixodes scapularis	Massachusetts
33704849	2019-10-01	10	474619	teelynnhope	2019-10-01 15:41:20 UTC	research		https://www.inaturalist.org/observations/33704849		Country Ln, Brewster, MA, US	41.7704	-70.0488	FALSE	Barnstable	Eastern Black-legged Tick	Ixodes scapularis	Massachusetts
34202674	2019-10-10	10	474619	teelynnhope	2019-10-11 13:54:46 UTC	research		https://www.inaturalist.org/observations/34202674		Country Ln, Brewster, MA, US	41.7702	-70.0488	FALSE	Barnstable	Eastern Black-legged Tick	Ixodes scapularis	Massachusetts
34390098	2019-10-13	10	22321	chaffeemonell	2019-10-15 01:34:15 UTC	research	CC-BY-NC	https://www.inaturalist.org/observations/34390098		Brewster, MA, USA	41.739	-70.0875	FALSE	Barnstable	Eastern Black-legged Tick	Ixodes scapularis	Massachusetts
40033978	2020-03-15	3	7996	bennet	2020-03-15 18:07:30 UTC	research	CC-BY	https://www.inaturalist.org/observations/40033978		Massachusetts, US	41.7904	-70.5083	TRUE	Barnstable	Eastern Black-legged Tick	Ixodes scapularis	Massachusetts
1770899	2015-07-04	7	5813	fluffberger	2015-07-16 23:52:44 UTC	research	CC-BY-NC	http://www.inaturalist.org/observations/1770899	This is a male.	Georgetown, Maine, USA	43.8021	-69.7524	FALSE	Sagadahoc	American Dog Tick	Dermacentor variabilis	Maine
1819936	2015-05-28	5	117089	marknenadov	2015-07-31 20:57:03 UTC	needs_id	CC-BY-NC	http://inaturalist.ca/observations/1819936		West Bethel, Maine	44.402	-70.8612	FALSE	Oxford	Hardbacked Ticks	Ixodidae	Maine
2049852	2015-07-24	7	135719	fynkynd	2015-10-03 14:19:38 UTC	research	CC-BY-SA	http://www.inaturalist.org/observations/2049852		Hope, Maine	44.2705	-69.1699	FALSE	Knox	American Dog Tick	Dermacentor variabilis	Maine
2394518	2015-06-30	6	135719	fynkynd	2015-11-17 23:27:16 UTC	research	CC-BY-SA	http://www.inaturalist.org/observations/2394518		Searsmont, Maine	44.3351	-69.177	FALSE	Waldo	American Dog Tick	Dermacentor variabilis	Maine
40973628	2020-03-28	3	171529	nsharp	2020-03-29 17:29:46 UTC	research	CC-BY-NC	https://www.inaturalist.org/observations/40973628		Mashpee, MA 02649, USA	41.5552	-70.5034	FALSE	Barnstable	Eastern Black-legged Tick	Ixodes scapularis	Massachusetts
3272149	2016-05-22	5	117089	marknenadov	2016-05-22 20:02:33 UTC	needs_id	CC-BY-NC	http://inaturalist.ca/observations/3272149		West Bethel, Maine	44.402	-70.8612	FALSE	Oxford	Dog Ticks	Dermacentor variabilis	Maine
3272154	2016-05-22	5	117089	marknenadov	2016-05-22 20:03:25 UTC	research	CC-BY-NC	http://inaturalist.ca/observations/3272154		West Bethel, Maine	44.402	-70.8612	FALSE	Oxford	American Dog Tick	Dermacentor variabilis	Maine
3272686	2016-05-22	5	117089	marknenadov	2016-05-22 21:11:59 UTC	research	CC-BY-NC	http://inaturalist.ca/observations/3272686		West Bethel, Maine	44.402	-70.8612	FALSE	Oxford	American Dog Tick	Dermacentor variabilis	Maine
3272691	2016-05-22	5	117089	marknenadov	2016-05-22 21:12:29 UTC	needs_id	CC-BY-NC	http://inaturalist.ca/observations/3272691		West Bethel, Maine	44.402	-70.8612	FALSE	Oxford	Dog Ticks	Dermacentor	Maine
3296332	2016-05-23	5	117089	marknenadov	2016-05-25 04:02:47 UTC	needs_id	CC-BY-NC	http://inaturalist.ca/observations/3296332		West Bethel, Maine	44.402	-70.8612	FALSE	Oxford	Hardbacked Ticks	Dermacentor variabilis	Maine
6479716	2017-06-03	6	430767	plgcbioblitz	2017-06-03 15:15:09 UTC	needs_id	CC-BY-NC	https://www.inaturalist.org/observations/6479716		York County, US-ME, US	43.6941	-70.9812	FALSE	York	American Dog Tick	Dermacentor variabilis	Maine
41545205	2020-04-04	4	171529	nsharp	2020-04-06 18:19:27 UTC	research	CC-BY-NC	https://www.inaturalist.org/observations/41545205		Brewster, MA 02631, USA	41.7487	-70.0047	FALSE	Barnstable	Eastern Black-legged Tick	Ixodes scapularis	Massachusetts
7198063	2017-06-27	6	546483	briarbragdon	2017-07-25 02:56:04 UTC	research		https://www.inaturalist.org/observations/7198063		Rod Rd, Windsor, ME 04363, USA	44.343	-69.5826	FALSE	Kennebec	American Dog Tick	Dermacentor variabilis	Maine
42946715	2020-04-23	4	171529	nsharp	2020-04-23 12:51:27 UTC	research	CC-BY-NC	https://www.inaturalist.org/observations/42946715		Falmouth, MA 02540, USA	41.5733	-70.6101	FALSE	Barnstable	Eastern Black-legged Tick	Ixodes scapularis	Massachusetts
11288728	2013-11-03	11	864930	nickdunham	2018-04-21 22:22:44 UTC	needs_id		https://www.inaturalist.org/observations/11288728		928 Sunshine Rd, Deer Isle, ME, US	44.2089	-68.5927	FALSE	Hancock	Hardbacked Ticks	Ixodidae	Maine
11690935	2018-04-28	4	834731	swimmomme	2018-04-29 00:27:47 UTC	research		https://www.inaturalist.org/observations/11690935		23 Nelson Rd, Alna, ME, US	44.1013	-69.6088	FALSE	Lincoln	American Dog Tick	Dermacentor variabilis	Maine
44245569	2020-04-29	4	171529	nsharp	2020-04-29 12:44:22 UTC	research	CC-BY-NC	https://www.inaturalist.org/observations/44245569		Falmouth, MA 02540, USA	41.5519	-70.6402	FALSE	Barnstable	Eastern Black-legged Tick	Ixodes scapularis	Massachusetts
12145108	2018-05-04	5	739058	hallnatec	2018-05-05 00:14:10 UTC	research	CC-BY-NC-SA	https://www.inaturalist.org/observations/12145108		70 Thompson Rd, Kennebunk, ME, US	43.4134	-70.5732	FALSE	York	American Dog Tick	Dermacentor variabilis	Maine
12645561	2018-05-20	5	800645	glennparkinson	2018-05-20 17:30:10 UTC	research		https://www.inaturalist.org/observations/12645561		20 Lemon Ln, Freeport, ME, US	43.908	-70.0901	FALSE	Cumberland	American Dog Tick	Dermacentor variabilis	Maine
12892451	2018-05-23	5	20198	joshualincoln	2018-05-28 15:16:43 UTC	research	CC-BY-NC	https://www.inaturalist.org/observations/12892451		Saco, ME, USA	43.5412	-70.4821	FALSE	York	American Dog Tick	Dermacentor variabilis	Maine
13912653	2018-06-30	6	1022491	jeffharding	2018-06-30 14:39:34 UTC	research	CC-BY-NC	https://www.inaturalist.org/observations/13912653		Newry, ME 04261, USA	44.4673	-70.8472	FALSE	Oxford	American Dog Tick	Dermacentor variabilis	Maine
13979414	2018-07-02	7	1034994	heartstone	2018-07-02 14:13:20 UTC	needs_id		https://www.inaturalist.org/observations/13979414		105 Sheeps Is, Monmouth, ME, US	44.2329	-69.9571	FALSE	Kennebec	Ticks	Dermacentor variabilis	Maine
14142099	2018-07-07	7	2179	charlie	2018-07-07 20:04:56 UTC	research	CC0	https://www.inaturalist.org/observations/14142099		Alna, ME 04535, USA	44.0825	-69.6237	FALSE	Lincoln	American Dog Tick	Dermacentor variabilis	Maine
14277571	2018-07-10	7	267956	vulpes	2018-07-12 01:48:40 UTC	research	CC-BY-NC	https://www.inaturalist.org/observations/14277571		Lake Anasagunticook Reservoir, Canton, ME, US	44.4226	-70.3227	FALSE	Oxford	American Dog Tick	Dermacentor variabilis	Maine
14773125	2018-06-02	6	1089760	lauren_g	2018-07-27 02:20:42 UTC	research		https://www.inaturalist.org/observations/14773125		108 Wardtown Rd, Freeport, ME 04032, USA	43.9113	-70.0908	FALSE	Cumberland	American Dog Tick	Dermacentor variabilis	Maine
15026990	2018-08-01	8	1118697	olliesrgardens	2018-08-01 21:04:57 UTC	research		https://www.inaturalist.org/observations/15026990	I found it dead on the floor I think it was trying to suck my friends dog but since it took a certain medication the tick luckily died	103 Trainor Ln, Surry, ME, US	44.5226	-68.5416	FALSE	Hancock	American Dog Tick	Dermacentor variabilis	Maine
44936504	2020-05-04	5	171529	nsharp	2020-05-05 01:03:59 UTC	research	CC-BY-NC	https://www.inaturalist.org/observations/44936504		Falmouth, MA 02540, USA	41.563	-70.615	FALSE	Barnstable	Eastern Black-legged Tick	Ixodes scapularis	Massachusetts
18106512	2018-11-04	11	1328933	blanquis	2018-11-04 23:46:41 UTC	needs_id		https://www.inaturalist.org/observations/18106512		115 River Rd, Brunswick, ME, US	43.9178	-69.9889	FALSE	Cumberland	Ixodes	Ixodes	Maine
45066881	2020-05-05	5	171529	nsharp	2020-05-06 13:26:47 UTC	research	CC-BY-NC	https://www.inaturalist.org/observations/45066881		Falmouth, MA 02540, USA	41.5707	-70.6072	FALSE	Barnstable	Eastern Black-legged Tick	Ixodes scapularis	Massachusetts
22561489	2019-04-15	4	1611978	vgeyer	2019-04-16 15:54:08 UTC	needs_id	CC-BY-NC	https://www.inaturalist.org/observations/22561489		04634, Franklin, ME, US	44.7983	-68.1148	FALSE	Hancock	Hardbacked Ticks	Ixodidae	Maine
45495755	2020-05-09	5	171529	nsharp	2020-05-10 16:56:05 UTC	research	CC-BY-NC	https://www.inaturalist.org/observations/45495755		Falmouth, MA 02540, USA	41.5821	-70.6221	FALSE	Barnstable	Eastern Black-legged Tick	Ixodes scapularis	Massachusetts
45728976	2020-05-12	5	171529	nsharp	2020-05-12 22:45:16 UTC	research	CC-BY-NC	https://www.inaturalist.org/observations/45728976		Falmouth, MA 02540, USA	41.5619	-70.6152	FALSE	Barnstable	Eastern Black-legged Tick	Ixodes scapularis	Massachusetts
24974631	2019-05-11	5	336475	jamien	2019-05-12 02:31:00 UTC	research	CC-BY-NC	https://www.inaturalist.org/observations/24974631		305 Mountain Rd, Denmark, ME, US	44.0435	-70.8176	FALSE	Oxford	American Dog Tick	Dermacentor variabilis	Maine
46425142	2020-05-18	5	171529	nsharp	2020-05-18 22:07:25 UTC	research	CC-BY-NC	https://www.inaturalist.org/observations/46425142		Hatchville, MA 02536, USA	41.635	-70.5583	FALSE	Barnstable	Eastern Black-legged Tick	Ixodes scapularis	Massachusetts
25673809	2019-05-22	5	1700589	phil_crimson	2019-05-24 14:07:50 UTC	research	CC-BY-NC	https://www.inaturalist.org/observations/25673809		Walpole, ME 04573, √âtats-Unis	43.9355	-69.5794	FALSE	Lincoln	American Dog Tick	Dermacentor variabilis	Maine
25763910	2019-05-25	5	13355	beeboy	2019-05-25 21:39:29 UTC	research	CC-BY-NC	https://www.inaturalist.org/observations/25763910		Eagles Nest Way, Harpswell, ME, US	43.8352	-69.9516	FALSE	Cumberland	American Dog Tick	Dermacentor variabilis	Maine
25763927	2019-05-25	5	13355	beeboy	2019-05-25 21:39:50 UTC	research	CC-BY-NC	https://www.inaturalist.org/observations/25763927		1‚Äì99 Whistlers Way, Harpswell, ME, US	43.834	-69.9612	FALSE	Cumberland	American Dog Tick	Dermacentor variabilis	Maine
25779578	2019-05-25	5	27795	rogerritt	2019-05-26 01:54:54 UTC	research	CC-BY-NC	https://www.inaturalist.org/observations/25779578		Camden, ME, USA	44.2318	-69.0925	FALSE	Knox	American Dog Tick	Dermacentor variabilis	Maine
26443433	2019-06-05	6	114140	alexlamoreaux	2019-06-05 15:40:44 UTC	research	CC-BY-NC	https://www.inaturalist.org/observations/26443433		407‚Äì489 Webber Hill Rd, Kennebunk, ME, US	43.403	-70.6226	FALSE	York	American Dog Tick	Dermacentor variabilis	Maine
26613490	2019-06-08	6	620915	colby_davidson	2019-06-08 16:18:26 UTC	research		https://www.inaturalist.org/observations/26613490		04084, Standish, ME, US	43.8281	-70.4861	FALSE	Cumberland	American Dog Tick	Dermacentor variabilis	Maine
26702085	2019-06-09	6	1017342	mchatfield	2019-06-09 20:53:43 UTC	research		https://www.inaturalist.org/observations/26702085		04941, Freedom, ME, US	44.4852	-69.3381	FALSE	Waldo	American Dog Tick	Dermacentor variabilis	Maine
26706767	2019-06-09	6	1729818	heatherkoulos	2019-06-09 22:01:49 UTC	research		https://www.inaturalist.org/observations/26706767		Kiggins Commons, Kittery, ME 03905, USA	42.9879	-70.6144	FALSE	York	American Dog Tick	Dermacentor variabilis	Maine
26938645	2019-06-11	6	559933	selasphorus	2019-06-13 22:26:15 UTC	research	CC-BY-NC	https://www.inaturalist.org/observations/26938645		Bremen, Bremen, ME, US	43.9786	-69.4169	FALSE	Lincoln	American Dog Tick	Dermacentor variabilis	Maine
26974295	2019-06-14	6	1819353	wsweet321	2019-06-14 17:34:08 UTC	research	CC-BY-NC	https://www.inaturalist.org/observations/26974295		377 Drakes Island Rd, Wells, ME, US	43.3277	-70.5556	FALSE	York	American Dog Tick	Dermacentor variabilis	Maine
27048413	2019-06-15	6	375208	dctommy	2019-06-15 21:27:42 UTC	research		https://www.inaturalist.org/observations/27048413		Thomaston, ME 04861, USA	44.0797	-69.1759	FALSE	Knox	American Dog Tick	Dermacentor variabilis	Maine
27143544	2019-06-16	6	171529	nsharp	2019-06-17 09:32:18 UTC	research	CC-BY-NC	https://www.inaturalist.org/observations/27143544		Woolwich, ME 04579, USA	43.9828	-69.7799	FALSE	Sagadahoc	American Dog Tick	Dermacentor variabilis	Maine
27160107	2019-06-17	6	1555048	brettmoyer	2019-06-17 16:37:03 UTC	research		https://www.inaturalist.org/observations/27160107		North Yarmouth, ME 04097, USA	43.8282	-70.2345	FALSE	Cumberland	American Dog Tick	Dermacentor variabilis	Maine
27183651	2019-06-17	6	834731	swimmomme	2019-06-17 23:59:16 UTC	research		https://www.inaturalist.org/observations/27183651		23 Nelson Rd, Alna, ME, US	44.1014	-69.609	FALSE	Lincoln	American Dog Tick	Dermacentor variabilis	Maine
27280648	2019-06-19	6	19823	human_ecologist	2019-06-19 18:33:51 UTC	research	CC-BY-NC	https://www.inaturalist.org/observations/27280648	Climbing the pant leg.	192 Spurwink Rd, Scarborough, ME, US	43.5822	-70.2676	FALSE	Cumberland	American Dog Tick	Dermacentor variabilis	Maine
27283498	2019-06-19	6	1114226	thinkstart	2019-06-19 19:27:51 UTC	research		https://www.inaturalist.org/observations/27283498		227 Jones Woods Rd, Newcastle, ME, US	44.0821	-69.5589	FALSE	Lincoln	American Dog Tick	Dermacentor variabilis	Maine
27541801	2019-06-22	6	171171	ntepper	2019-06-24 00:43:34 UTC	research	CC-BY-NC	https://www.inaturalist.org/observations/27541801		119‚Äì199 Buttermilk Ln, South Thomaston, ME, US	44.0791	-69.1418	FALSE	Knox	American Dog Tick	Dermacentor variabilis	Maine
27542550	2019-06-09	6	791073	rjamacfarlan	2019-06-24 00:56:44 UTC	research	CC-BY-NC	https://www.inaturalist.org/observations/27542550		883 N Pond Rd, Warren, ME, US	44.1413	-69.2867	FALSE	Knox	American Dog Tick	Dermacentor variabilis	Maine
28024481	2019-07-01	7	43332	dhitchcox	2019-07-01 22:53:37 UTC	research	CC-BY-NC	https://www.inaturalist.org/observations/28024481		3 Winslow Dr, Windham, ME, US	43.7332	-70.4169	FALSE	Cumberland	American Dog Tick	Dermacentor variabilis	Maine
28187086	2019-07-04	7	1947023	rondis	2019-07-04 18:33:40 UTC	research	CC-BY-NC	https://www.inaturalist.org/observations/28187086		United States	44.1885	-70.8882	TRUE	Oxford	American Dog Tick	Dermacentor variabilis	Maine
28324990	2019-07-03	7	447969	sammatey	2019-07-06 22:39:44 UTC	research	CC-BY-NC	https://www.inaturalist.org/observations/28324990		Gorham, ME, USA	43.6795	-70.4442	FALSE	Cumberland	American Dog Tick	Dermacentor variabilis	Maine
28732921	2019-07-13	7	171171	ntepper	2019-07-13 15:05:00 UTC	research	CC-BY-NC	https://www.inaturalist.org/observations/28732921		710 Harrison Rd, Harrison, ME, US	44.0149	-70.6165	FALSE	Cumberland	American Dog Tick	Dermacentor variabilis	Maine
28734895	2019-07-13	7	909734	carlajeanlauter	2019-07-13 15:35:25 UTC	research		https://www.inaturalist.org/observations/28734895		Monmouth, ME 04259, USA	44.2327	-69.9569	FALSE	Kennebec	American Dog Tick	Dermacentor variabilis	Maine
29035335	2019-07-16	7	1275818	autumn_mallett	2019-07-18 02:58:28 UTC	research	CC-BY-NC	https://www.inaturalist.org/observations/29035335		20 Shirley St, Old Town, ME, US	44.9352	-68.6469	FALSE	Penobscot	American Dog Tick	Dermacentor variabilis	Maine
29174629	2019-07-20	7	1837928	leahkramer	2019-07-20 14:56:19 UTC	research		https://www.inaturalist.org/observations/29174629		2143 Atlantic Hwy, Lincolnville, ME, US	44.259	-69.0219	FALSE	Waldo	American Dog Tick	Dermacentor variabilis	Maine
29645064	2019-06-21	6	2052958	michaelplacenti	2019-07-27 16:25:17 UTC	research		https://www.inaturalist.org/observations/29645064		54 Trails End Ln, Casco, ME, US	43.9841	-70.4662	FALSE	Cumberland	American Dog Tick	Dermacentor variabilis	Maine
32272316	2019-05-28	5	1882442	justfini	2019-09-07 15:33:12 UTC	research		https://www.inaturalist.org/observations/32272316		Augusta, ME, US	44.4073	-69.7164	FALSE	Kennebec	American Dog Tick	Dermacentor variabilis	Maine
46786360	2020-05-21	5	171529	nsharp	2020-05-21 23:50:49 UTC	research	CC-BY-NC	https://www.inaturalist.org/observations/46786360		Falmouth, MA 02540, USA	41.5659	-70.6044	FALSE	Barnstable	Eastern Black-legged Tick	Ixodes scapularis	Massachusetts
49877536	2020-06-16	6	1124232	enleduc	2020-06-16 20:33:38 UTC	research		https://www.inaturalist.org/observations/49877536		Waterhouse Rd, Buzzards Bay, MA, US	41.7311	-70.5881	FALSE	Barnstable	Eastern Black-legged Tick	Ixodes scapularis	Massachusetts
50203083	2020-06-19	6	474619	teelynnhope	2020-06-19 22:54:03 UTC	research		https://www.inaturalist.org/observations/50203083		Country Ln, Brewster, MA, US	41.7701	-70.0487	FALSE	Barnstable	Eastern Black-legged Tick	Ixodes scapularis	Massachusetts
62716526	2020-10-16	10	2109559	rebeccaarnoldi	2020-10-16 16:25:34 UTC	research	CC-BY-NC	https://www.inaturalist.org/observations/62716526	Unfortunately was imbedded in me.	Baker Ave, Wellfleet, MA, US	41.937	-70.032	FALSE	Barnstable	Eastern Black-legged Tick	Ixodes scapularis	Massachusetts
34286690	2017-05-25	5	9432	ashley_bradford	2019-10-13 04:01:38 UTC	research	CC-BY-NC	https://www.inaturalist.org/observations/34286690	They were everywhere in this area, posed like this near the ends of grass.	Washington, ME 04574, USA	44.2727	-69.3872	FALSE	Knox	American Dog Tick	Dermacentor variabilis	Maine
64915019	2020-11-01	11	3593838	adlord	2020-11-15 05:53:48 UTC	research	CC-BY-NC	https://www.inaturalist.org/observations/64915019		Mashpee, MA, US	41.6113	-70.477	FALSE	Barnstable	Eastern Black-legged Tick	Ixodes scapularis	Massachusetts
71983657	2021-03-24	3	1852836	natemarchessault	2021-03-24 23:37:34 UTC	research		https://www.inaturalist.org/observations/71983657	FOY	Mashpee, MA 02649, USA	41.6368	-70.515	FALSE	Barnstable	Eastern Black-legged Tick	Ixodes scapularis	Massachusetts
72135679	2021-03-26	3	493322	sagar_b1	2021-03-27 02:31:56 UTC	research		https://www.inaturalist.org/observations/72135679		Cape Cod National Seashore, Wellfleet, MA, US	41.9443	-69.9981	FALSE	Barnstable	Eastern Black-legged Tick	Ixodes scapularis	Massachusetts
72849147	2021-04-03	4	1694387	stephanietougas	2021-04-04 01:13:39 UTC	research		https://www.inaturalist.org/observations/72849147		Lady Slipper Dr, Dennis, MA, US	41.7255	-70.1677	FALSE	Barnstable	Eastern Black-legged Tick	Ixodes scapularis	Massachusetts
35357679	2019-11-05	11	2209482	delanakirwan	2019-11-06 04:29:32 UTC	needs_id	CC-BY-NC	https://www.inaturalist.org/observations/35357679		Unity College, Unity, ME, US	44.6038	-69.3333	FALSE	Waldo		Ixodidae	Maine
74349173	2021-04-11	4	1021623	stevetoo	2021-04-18 09:23:31 UTC	needs_id	CC-BY-NC	https://www.inaturalist.org/observations/74349173		Northwest Harwich, Harwich, MA, USA	41.7052	-70.0973	FALSE	Barnstable	Ixodes	Ixodes scapularis	Massachusetts
36813076	2019-05-25	5	27795	rogerritt	2019-12-21 01:23:45 UTC	research	CC-BY-NC	https://www.inaturalist.org/observations/36813076		Camden, ME, USA	44.2326	-69.0923	FALSE	Knox	American Dog Tick	Dermacentor variabilis	Maine
37635503	2016-06-28	6	65794	old-bean-adams	2020-01-16 01:42:49 UTC	research		https://www.inaturalist.org/observations/37635503		Wells, ME 04090, USA	43.2913	-70.6947	FALSE	York	American Dog Tick	Dermacentor variabilis	Maine
75703341	2021-04-29	4	167833	agave6_tomwalker	2021-04-29 22:08:26 UTC	research	CC-BY-NC	https://www.inaturalist.org/observations/75703341		Truro, MA, USA	42.0226	-70.0625	FALSE	Barnstable	Eastern Black-legged Tick	Ixodes scapularis	Massachusetts
78135066	2021-05-09	5	3683976	owentuepker	2021-05-09 21:33:46 UTC	research	CC-BY-NC	https://www.inaturalist.org/observations/78135066		Canal Service Rd, Buzzards Bay, MA, US	41.7501	-70.5879	FALSE	Barnstable	Eastern Black-legged Tick	Ixodes scapularis	Massachusetts
78877177	2021-05-15	5	4386360	tyler_dennen	2021-05-15 19:20:09 UTC	research		https://www.inaturalist.org/observations/78877177		West Yarmouth, MA, US	41.6632	-70.2483	FALSE	Barnstable	Eastern Black-legged Tick	Ixodes scapularis	Massachusetts
41957826	2020-04-11	4	1612484	alacorazza	2020-04-12 00:01:54 UTC	needs_id	CC-BY-NC	https://www.inaturalist.org/observations/41957826	winter ticks from yearling moose	Penobscot County, US-ME, US	44.9475	-68.6166	FALSE	Penobscot	Winter tick	Dermacentor albipictus	Maine
43415360	2020-04-25	4	2801652	mor13fam	2020-04-25 19:20:15 UTC	research	CC-BY-NC	https://www.inaturalist.org/observations/43415360		Atkinson	45.1248	-69.0895	FALSE	Piscataquis	American Dog Tick	Dermacentor variabilis	Maine
81589717	2021-06-04	6	2197813	laurensv	2021-06-04 17:47:05 UTC	needs_id		https://www.inaturalist.org/observations/81589717		Woods Hole	41.5576	-70.6129	FALSE	Barnstable	Ixodes	Ixodes scapularis	Massachusetts
82106657	2021-06-06	6	1095012	katamamurray	2021-06-08 01:54:03 UTC	needs_id		https://www.inaturalist.org/observations/82106657	Found on me at the beach	Surf Dr, Falmouth, MA, US	41.5422	-70.617	FALSE	Barnstable		Ixodes scapularis	Massachusetts
45130180	2017-05-18	5	2531751	wbarker26	2020-05-07 01:35:47 UTC	research	CC-BY-NC	https://www.inaturalist.org/observations/45130180		Goldeneye Dr, Topsham, ME, US	43.9299	-69.926	FALSE	Sagadahoc	American Dog Tick	Dermacentor variabilis	Maine
46644662	2020-05-20	5	1586569	brittney47	2020-05-20 20:34:35 UTC	research		https://www.inaturalist.org/observations/46644662	Found in my hair.	Nasons Corner, Portland, ME, USA	43.6766	-70.3194	FALSE	Cumberland	American Dog Tick	Dermacentor variabilis	Maine
46645082	2020-05-20	5	909734	carlajeanlauter	2020-05-20 20:37:35 UTC	research		https://www.inaturalist.org/observations/46645082	On my dog. Thankfully not biting.	Lisbon, ME 04250, USA	44.0331	-70.1169	FALSE	Androscoggin	American Dog Tick	Dermacentor variabilis	Maine
46925612	2020-05-22	5	43332	dhitchcox	2020-05-23 03:30:04 UTC	research	CC-BY-NC	https://www.inaturalist.org/observations/46925612		Windham	43.7332	-70.417	FALSE	Cumberland	American Dog Tick	Dermacentor variabilis	Maine
47109454	2020-05-24	5	348251	asaunders	2020-05-24 13:41:27 UTC	research	CC-BY-NC	https://www.inaturalist.org/observations/47109454		Avenue Rd, Garland, ME, US	45.0152	-69.189	FALSE	Penobscot	American Dog Tick	Dermacentor variabilis	Maine
47572820	2020-05-28	5	2875024	jastmaine	2020-05-28 00:08:24 UTC	research	CC-BY-NC	https://www.inaturalist.org/observations/47572820		South China	44.461	-69.5758	FALSE	Kennebec	American Dog Tick	Dermacentor variabilis	Maine
47848229	2020-05-30	5	2875024	jastmaine	2020-05-30 14:52:18 UTC	research	CC-BY-NC	https://www.inaturalist.org/observations/47848229		Vassalboro	44.4614	-69.5758	FALSE	Kennebec	American Dog Tick	Dermacentor variabilis	Maine
48116229	2020-06-01	6	3068068	eric1053	2020-06-01 13:40:01 UTC	research		https://www.inaturalist.org/observations/48116229		2132 W River Rd	44.4139	-69.7274	FALSE	Kennebec	American Dog Tick	Dermacentor variabilis	Maine
48128710	2020-06-01	6	2531751	wbarker26	2020-06-01 15:30:37 UTC	research	CC-BY-NC	https://www.inaturalist.org/observations/48128710		Goldeneye Dr, Topsham, ME, US	43.9299	-69.9261	FALSE	Sagadahoc	American Dog Tick	Dermacentor variabilis	Maine
48196590	2020-06-01	6	1068667	lcrane	2020-06-02 02:50:16 UTC	research		https://www.inaturalist.org/observations/48196590	Adult male dog tick bit my scalp	Beech Hill Rd, Rockport, ME, US	44.1683	-69.1023	FALSE	Knox	American Dog Tick	Dermacentor variabilis	Maine
97709349	2021-10-09	10	2840714	wearethechampignons	2021-10-09 23:05:28 UTC	research	CC0	https://www.inaturalist.org/observations/97709349		Kestrel Ln, Truro, MA, US	42.0221	-70.0877	FALSE	Barnstable	Eastern Black-legged Tick	Ixodes scapularis	Massachusetts
48488414	2020-06-04	6	1770182	jfisherkatz	2020-06-04 23:30:31 UTC	research	CC-BY-NC	https://www.inaturalist.org/observations/48488414		Smith St, Fryeburg, ME, US	44.0146	-70.9806	FALSE	Oxford	American Dog Tick	Dermacentor variabilis	Maine
48488442	2020-06-04	6	2599402	oops_	2020-06-04 23:30:56 UTC	research	CC-BY-NC	https://www.inaturalist.org/observations/48488442		Oxford County, US-ME, US	44.0146	-70.9806	FALSE	Oxford	American Dog Tick	Dermacentor variabilis	Maine
51009614	2020-06-26	6	1612484	alacorazza	2020-06-26 18:16:26 UTC	research	CC-BY-NC	https://www.inaturalist.org/observations/51009614		Penobscot County, US-ME, US	44.9776	-68.5147	FALSE	Penobscot	American Dog Tick	Dermacentor variabilis	Maine
51036315	2020-06-26	6	2266509	michaelasmith	2020-06-26 22:45:35 UTC	research		https://www.inaturalist.org/observations/51036315		Winslow, ME 04901, USA	44.546	-69.6203	FALSE	Kennebec	American Dog Tick	Dermacentor variabilis	Maine
52059075	2020-07-05	7	1819353	wsweet321	2020-07-05 19:26:05 UTC	research	CC-BY-NC	https://www.inaturalist.org/observations/52059075		Wells, ME 04090, USA	43.3368	-70.5549	FALSE	York	American Dog Tick	Dermacentor variabilis	Maine
52077459	2020-07-05	7	2843773	capradame	2020-07-05 21:57:57 UTC	research	CC-BY-NC	https://www.inaturalist.org/observations/52077459		Rome, ME 04963, USA	44.5287	-69.8842	FALSE	Kennebec	American Dog Tick	Dermacentor variabilis	Maine
100080461	2021-11-02	11	4963631	anthonysilva24	2021-11-02 17:55:20 UTC	needs_id	CC-BY-NC	https://www.inaturalist.org/observations/100080461		Lovells Rd, Barnstable, MA, US	41.6458	-70.4405	FALSE	Barnstable	Hardbacked Ticks	Ixodes scapularis	Massachusetts
52201020	2020-07-06	7	952674	levikeszey	2020-07-06 22:28:37 UTC	research	CC-BY-NC	https://www.inaturalist.org/observations/52201020		Holden, ME, US	44.7761	-68.7054	FALSE	Penobscot	American Dog Tick	Dermacentor variabilis	Maine
100519700	2021-11-07	11	687658	hholbrook	2021-11-07 18:59:45 UTC	research	CC-BY-NC	https://www.inaturalist.org/observations/100519700		Goodwill Park, Falmouth, MA, US	41.5685	-70.6166	FALSE	Barnstable	Eastern Black-legged Tick	Ixodes scapularis	Massachusetts
52573169	2020-07-10	7	1683335	kantor44	2020-07-10 13:57:01 UTC	research	CC-BY-NC	https://www.inaturalist.org/observations/52573169		North Haven Island, North Haven, ME, US	44.1417	-68.8542	FALSE	Knox	American Dog Tick	Dermacentor variabilis	Maine
53516315	2020-07-18	7	864930	nickdunham	2020-07-18 20:08:52 UTC	research		https://www.inaturalist.org/observations/53516315		County Rd, Bradley, ME, US	44.9794	-68.5206	FALSE	Penobscot	American Dog Tick	Dermacentor variabilis	Maine
55351480	2020-07-31	7	2934858	nursemakinen	2020-08-04 02:35:21 UTC	research	CC-BY-NC	https://www.inaturalist.org/observations/55351480		Sagadahoc County, US-ME, US	43.7681	-69.7596	FALSE	Sagadahoc	American Dog Tick	Dermacentor variabilis	Maine
56257129	2020-08-12	8	2089431	ericfeld	2020-08-12 20:28:49 UTC	research		https://www.inaturalist.org/observations/56257129		Pushaw Rd, Glenburn, ME, US	44.8773	-68.8124	FALSE	Penobscot	American Dog Tick	Dermacentor variabilis	Maine
103200153	2021-12-17	12	264251	rdebenham	2021-12-17 16:42:01 UTC	research	CC-BY-NC	https://www.inaturalist.org/observations/103200153		Dennis, MA, USA	41.7356	-70.1925	FALSE	Barnstable	Eastern Black-legged Tick	Ixodes scapularis	Massachusetts
40702953	2020-03-21	3	551777	mudkipdetective	2020-03-25 17:54:53 UTC	needs_id		https://www.inaturalist.org/observations/40702953	Found on a dog.	Belknap Mountain Rd, Gilford, NH, US	43.5102	-71.3958	FALSE	Belknap		Ixodes scapularis	New Hampshire
54297100	2020-07-25	7	3292991	snoofy	2020-07-25 18:02:59 UTC	needs_id	CC-BY-NC	https://www.inaturalist.org/observations/54297100		Loon Pond Rd, Gilmanton, NH, US	43.3969	-71.3907	FALSE	Belknap	Ixodes	Ixodes scapularis	New Hampshire
63842409	2020-07-18	7	20198	joshualincoln	2020-10-30 20:43:18 UTC	research	CC-BY-NC	https://www.inaturalist.org/observations/63842409		Waterford, ME 04088, USA	44.2082	-70.7531	FALSE	Oxford	American Dog Tick	Dermacentor variabilis	Maine
63842421	2020-07-18	7	20198	joshualincoln	2020-10-30 20:43:21 UTC	research	CC-BY-NC	https://www.inaturalist.org/observations/63842421		Waterford, ME 04088, USA	44.2082	-70.7531	FALSE	Oxford	American Dog Tick	Dermacentor variabilis	Maine
63842423	2020-07-18	7	20198	joshualincoln	2020-10-30 20:43:21 UTC	research	CC-BY-NC	https://www.inaturalist.org/observations/63842423		Waterford, ME 04088, USA	44.2082	-70.7531	FALSE	Oxford	American Dog Tick	Dermacentor variabilis	Maine
63842429	2020-07-18	7	20198	joshualincoln	2020-10-30 20:43:21 UTC	research	CC-BY-NC	https://www.inaturalist.org/observations/63842429		Waterford, ME 04088, USA	44.2082	-70.7531	FALSE	Oxford	American Dog Tick	Dermacentor variabilis	Maine
63842433	2020-07-18	7	20198	joshualincoln	2020-10-30 20:43:22 UTC	research	CC-BY-NC	https://www.inaturalist.org/observations/63842433		Waterford, ME 04088, USA	44.2082	-70.7531	FALSE	Oxford	American Dog Tick	Dermacentor variabilis	Maine
63842435	2020-07-18	7	20198	joshualincoln	2020-10-30 20:43:22 UTC	research	CC-BY-NC	https://www.inaturalist.org/observations/63842435		Waterford, ME 04088, USA	44.2082	-70.7531	FALSE	Oxford	American Dog Tick	Dermacentor variabilis	Maine
63842464	2020-07-18	7	20198	joshualincoln	2020-10-30 20:43:47 UTC	research	CC-BY-NC	https://www.inaturalist.org/observations/63842464		Waterford, ME 04088, USA	44.2082	-70.7531	FALSE	Oxford	American Dog Tick	Dermacentor variabilis	Maine
63842565	2020-07-18	7	20198	joshualincoln	2020-10-30 20:45:28 UTC	research	CC-BY-NC	https://www.inaturalist.org/observations/63842565		Waterford, ME 04088, USA	44.2082	-70.7531	FALSE	Oxford	American Dog Tick	Dermacentor variabilis	Maine
64087505	2019-05-22	5	20198	joshualincoln	2020-11-03 04:27:18 UTC	research	CC-BY-NC	https://www.inaturalist.org/observations/64087505		30 Hard Scrabble Rd, Hollis, ME 04042, USA	43.6699	-70.6631	FALSE	York	American Dog Tick	Dermacentor variabilis	Maine
64087511	2019-05-22	5	20198	joshualincoln	2020-11-03 04:27:19 UTC	research	CC-BY-NC	https://www.inaturalist.org/observations/64087511		30 Hard Scrabble Rd, Hollis, ME 04042, USA	43.6699	-70.6631	FALSE	York	American Dog Tick	Dermacentor variabilis	Maine
81424506	2021-06-03	6	89772	rebecca_nh	2021-06-03 13:06:05 UTC	research	CC-BY-NC	https://www.inaturalist.org/observations/81424506		Emerson Dr, Center Barnstead, NH, US	43.3856	-71.2496	FALSE	Belknap	Eastern Black-legged Tick	Ixodes scapularis	New Hampshire
66147761	2020-12-05	12	3646449	bellesawyer	2020-12-05 18:46:56 UTC	needs_id	CC-BY-NC	https://www.inaturalist.org/observations/66147761		Kinney Ln, Jefferson, ME, US	44.1937	-69.453	FALSE	Lincoln	Ticks	Ixodidae	Maine
6765041	2017-06-23	6	398159	ashferlito	2017-06-23 13:07:01 UTC	research		https://www.inaturalist.org/observations/6765041	Found on my flank.	05251, Dorset, VT, US	43.2278	-73.0873	FALSE	Bennington	Blacklegged Tick	Ixodes scapularis	Vermont
66394547	2020-12-09	12	3586187	natashah1999	2020-12-10 23:23:14 UTC	needs_id	CC-BY-NC	https://www.inaturalist.org/observations/66394547		East Central Franklin, Strong, ME, US	44.8943	-70.3153	FALSE	Franklin		Dermacentor	Maine
71534109	2019-04-30	4	3297916	thomasbumblebee	2021-03-19 04:55:14 UTC	research	CC-BY-NC	https://www.inaturalist.org/observations/71534109		Kittery, ME 03904, USA	43.0919	-70.754	FALSE	York	American Dog Tick	Dermacentor variabilis	Maine
73394567	2021-04-09	4	2531751	wbarker26	2021-04-09 15:37:16 UTC	research	CC-BY-NC	https://www.inaturalist.org/observations/73394567		Maine, US	43.9368	-69.9879	TRUE	Sagadahoc	American Dog Tick	Dermacentor variabilis	Maine
73654699	2021-04-11	4	2930752	mdlibb	2021-04-11 19:31:39 UTC	research	CC-BY-NC	https://www.inaturalist.org/observations/73654699		Maine, US	44.7696	-69.22	TRUE	Somerset	American Dog Tick	Dermacentor variabilis	Maine
73702254	2021-04-11	4	2208919	wchrisw	2021-04-12 01:55:13 UTC	needs_id	CC-BY-NC	https://www.inaturalist.org/observations/73702254		Fire Rd 33, Harpswell, ME, US	43.8397	-69.959	FALSE	Cumberland		Dermacentor	Maine
73972103	2021-04-14	4	864930	nickdunham	2021-04-14 19:47:35 UTC	research		https://www.inaturalist.org/observations/73972103		Deer Isle, Deer Isle, ME, US	44.1953	-68.7051	FALSE	Hancock	American Dog Tick	Dermacentor variabilis	Maine
74376407	2021-04-18	4	2208919	wchrisw	2021-04-18 15:00:40 UTC	research	CC-BY-NC	https://www.inaturalist.org/observations/74376407		Fire Rd 33, Harpswell, ME, US	43.8392	-69.9588	FALSE	Cumberland	American Dog Tick	Dermacentor variabilis	Maine
74564667	2021-04-19	4	2089431	ericfeld	2021-04-19 21:48:00 UTC	research		https://www.inaturalist.org/observations/74564667		Glenburn, ME, US	44.8771	-68.8114	FALSE	Penobscot	American Dog Tick	Dermacentor variabilis	Maine
74604590	2021-04-19	4	1338586	cleements	2021-04-20 05:20:07 UTC	research		https://www.inaturalist.org/observations/74604590		Medical Center Dr, Biddeford, ME, US	43.4759	-70.4882	FALSE	York	American Dog Tick	Dermacentor variabilis	Maine
74750162	2021-04-21	4	2531751	wbarker26	2021-04-21 17:10:31 UTC	research	CC-BY-NC	https://www.inaturalist.org/observations/74750162		Maine, US	43.8833	-69.9771	TRUE	Sagadahoc	American Dog Tick	Dermacentor variabilis	Maine
74876217	2021-04-21	4	43898	mainebirder	2021-04-22 21:15:48 UTC	needs_id	CC-BY	https://www.inaturalist.org/observations/74876217	Probably acquired in South Sanford Maine. Just photoed in Falmouth	South Sanford, Sanford, ME, USA	43.4229	-70.7089	FALSE	York	American Dog Tick	Dermacentor variabilis	Maine
74946494	2021-04-10	4	242755	thebirdist	2021-04-23 17:20:23 UTC	research	CC-BY-NC	https://www.inaturalist.org/observations/74946494		Bangor	44.8054	-68.7758	FALSE	Penobscot	American Dog Tick	Dermacentor variabilis	Maine
75178406	2021-04-25	4	3303899	jessmcl	2021-04-25 15:04:38 UTC	research		https://www.inaturalist.org/observations/75178406		Penobscot County, US-ME, US	44.835	-69.271	FALSE	Penobscot	American Dog Tick	Dermacentor variabilis	Maine
75252266	2021-04-25	4	2089431	ericfeld	2021-04-25 23:34:24 UTC	research		https://www.inaturalist.org/observations/75252266		Pushaw Rd, Glenburn, ME, US	44.8773	-68.8121	FALSE	Penobscot	American Dog Tick	Dermacentor variabilis	Maine
6765043	2017-06-23	6	398159	ashferlito	2017-06-23 13:08:08 UTC	research		https://www.inaturalist.org/observations/6765043	Another one! This one was on my sock.	1270 Dorset West Rd, Dorset, VT, US	43.2316	-73.0886	FALSE	Bennington	Blacklegged Tick	Ixodes scapularis	Vermont
75583041	2021-04-28	4	2531751	wbarker26	2021-04-28 20:49:38 UTC	research	CC-BY-NC	https://www.inaturalist.org/observations/75583041		Topsham, ME, US	43.9355	-69.919	FALSE	Sagadahoc	American Dog Tick	Dermacentor variabilis	Maine
75583186	2021-04-28	4	2531751	wbarker26	2021-04-28 20:50:58 UTC	research	CC-BY-NC	https://www.inaturalist.org/observations/75583186		Topsham, ME, US	43.9357	-69.919	FALSE	Sagadahoc	American Dog Tick	Dermacentor variabilis	Maine
26270228	2019-05-24	5	633951	momalusk	2019-06-02 19:15:15 UTC	research	CC-BY-NC	https://www.inaturalist.org/observations/26270228	On my pants leg at a self storage facility.	Shaftsbury, VT, USA	42.9486	-73.21	FALSE	Bennington	Blacklegged Tick	Ixodes scapularis	Vermont
75662432	2021-04-29	4	3577082	mcriada	2021-04-29 15:43:16 UTC	research	CC-BY-NC	https://www.inaturalist.org/observations/75662432		Pittsfield, ME 04967, USA	44.7867	-69.3771	FALSE	Somerset	American Dog Tick	Dermacentor variabilis	Maine
76011623	2021-04-29	4	340337	kaj810	2021-05-01 02:17:31 UTC	research	CC-BY-NC	https://www.inaturalist.org/observations/76011623		Bucksport, ME, USA	44.6499	-68.8235	FALSE	Hancock	American Dog Tick	Dermacentor variabilis	Maine
76189018	2021-04-26	4	2717074	esmorc	2021-05-01 16:30:10 UTC	research		https://www.inaturalist.org/observations/76189018		109 Bowery Beach Rd, Cape Elizabeth, ME 04107, USA	43.5643	-70.2298	FALSE	Cumberland	American Dog Tick	Dermacentor variabilis	Maine
26937645	2019-06-13	6	63000	qgroom	2019-06-13 22:03:42 UTC	research	CC0	https://www.inaturalist.org/observations/26937645		Bennington County, US-VT, US	42.8991	-73.0553	FALSE	Bennington	Eastern Black-legged Tick	Ixodes scapularis	Vermont
76563173	2021-05-02	5	1977429	whutchins	2021-05-02 15:22:47 UTC	research	CC-BY-NC	https://www.inaturalist.org/observations/76563173		Curtis Rd, Swanville, ME, US	44.494	-68.9926	FALSE	Waldo	American Dog Tick	Dermacentor variabilis	Maine
77249604	2021-05-04	5	4347875	christineeberle	2021-05-04 11:50:25 UTC	needs_id	CC-BY-NC	https://www.inaturalist.org/observations/77249604		West Boothbay Harbor	43.8488	-69.6432	FALSE	Lincoln		Ixodidae	Maine
29744442	2019-07-28	7	2051518	bborgmannwinter	2019-07-28 22:25:17 UTC	research	CC-BY-NC	https://www.inaturalist.org/observations/29744442	Nymph	Mereck Frst, West Rupert, VT, US	43.2723	-73.1695	FALSE	Bennington	Eastern Black-legged Tick	Ixodes scapularis	Vermont
77363896	2021-05-04	5	4306173	cutetology	2021-05-04 23:07:09 UTC	research	CC-BY-NC	https://www.inaturalist.org/observations/77363896		Kingdom Rd, Blue Hill, ME, US	44.4202	-68.6349	FALSE	Hancock	American Dog Tick	Dermacentor variabilis	Maine
77660140	2021-05-06	5	3475743	court9	2021-05-06 21:09:05 UTC	research		https://www.inaturalist.org/observations/77660140		Maine, US	44.3124	-69.6498	TRUE	Kennebec	American Dog Tick	Dermacentor variabilis	Maine
77686058	2021-05-06	5	3872815	maxipresa	2021-05-07 00:35:02 UTC	research	CC-BY-NC	https://www.inaturalist.org/observations/77686058		Tremont	44.2467	-68.3424	FALSE	Hancock	American Dog Tick	Dermacentor variabilis	Maine
77686414	2021-05-06	5	3872815	maxipresa	2021-05-07 00:38:13 UTC	research	CC-BY-NC	https://www.inaturalist.org/observations/77686414		Tremont	44.2468	-68.3425	FALSE	Hancock	American Dog Tick	Dermacentor variabilis	Maine
33397427	2019-09-25	9	672342	agdfrnd	2019-09-25 22:05:11 UTC	research	CC-BY	https://www.inaturalist.org/observations/33397427	Less than 1mm in length. Found crawling on my hand a few hours after removing invasive buckthorns and bush honeysuckles from the woods near my house. We've been doing that almost every day for about two weeks without permethrin or repellents etc and this is the first tick we've found.	Sunderland, VT, USA	43.0905	-73.1174	FALSE	Bennington	Eastern Black-legged Tick	Ixodes scapularis	Vermont
77784339	2021-05-07	5	4371835	james03duce	2021-05-07 18:48:54 UTC	research	CC-BY-NC	https://www.inaturalist.org/observations/77784339	A tick found it‚Äôs way onto me during my adventure to find observations	E Oxford Rd, Hebron, ME, US	44.1599	-70.3862	FALSE	Oxford	American Dog Tick	Dermacentor variabilis	Maine
77816443	2021-05-07	5	2531751	wbarker26	2021-05-07 22:49:08 UTC	research	CC-BY-NC	https://www.inaturalist.org/observations/77816443		Topsham, ME, US	43.9379	-69.9186	FALSE	Sagadahoc	American Dog Tick	Dermacentor variabilis	Maine
34577987	2019-10-19	10	1709356	jenweinstein	2019-10-19 12:38:32 UTC	research	CC-BY-NC	https://www.inaturalist.org/observations/34577987		Green Mountain National Forest, Manchester Center, VT, US	43.1477	-73.0967	FALSE	Bennington	Eastern Black-legged Tick	Ixodes scapularis	Vermont
78105620	2021-05-09	5	1819230	rose362	2021-05-09 18:43:16 UTC	research	CC-BY-NC	https://www.inaturalist.org/observations/78105620		Ash Swamp Rd, Scarborough, ME, US	43.5818	-70.4317	FALSE	Cumberland	American Dog Tick	Dermacentor variabilis	Maine
78179753	2021-05-09	5	276431	libby_orcutt	2021-05-10 03:01:47 UTC	research	CC-BY-NC	https://www.inaturalist.org/observations/78179753		Maine, US	44.6597	-69.1655	FALSE	Penobscot	American Dog Tick	Dermacentor variabilis	Maine
78282618	2021-05-09	5	2482264	gsexauer	2021-05-10 22:32:48 UTC	research	CC0	https://www.inaturalist.org/observations/78282618		Byron, ME 04275, USA	44.725	-70.7376	FALSE	Oxford	American Dog Tick	Dermacentor variabilis	Maine
41844755	2020-04-09	4	1813492	tommyfox	2020-04-10 18:56:40 UTC	research	CC-BY-NC	https://www.inaturalist.org/observations/41844755		Green Mountain National Forest, Manchester, VT, US	43.1585	-73.0816	FALSE	Bennington	Eastern Black-legged Tick	Ixodes scapularis	Vermont
78580369	2021-05-13	5	4016115	scott_loren	2021-05-13 15:02:30 UTC	research		https://www.inaturalist.org/observations/78580369		Hancock, ME 04640, USA	44.539	-68.3172	FALSE	Hancock	American Dog Tick	Dermacentor variabilis	Maine
78649282	2021-05-13	5	1640982	rkstharbor	2021-05-14 01:07:01 UTC	research	CC-BY-NC	https://www.inaturalist.org/observations/78649282		Wallston Rd, Tenants Harbor, ME, US	43.995	-69.2131	FALSE	Knox	American Dog Tick	Dermacentor variabilis	Maine
78772583	2021-05-14	5	3627744	sarahcenter	2021-05-15 00:31:43 UTC	research	CC-BY-NC	https://www.inaturalist.org/observations/78772583		Wells, ME, US	43.2867	-70.6019	FALSE	York	American Dog Tick	Dermacentor variabilis	Maine
78863879	2021-05-15	5	4306299	birdbelly	2021-05-15 17:51:09 UTC	research	CC-BY-NC	https://www.inaturalist.org/observations/78863879		Portland	43.6926	-70.286	FALSE	Cumberland	American Dog Tick	Dermacentor variabilis	Maine
78901967	2021-05-15	5	2802452	gk_4-h	2021-05-15 22:03:09 UTC	research	CC0	https://www.inaturalist.org/observations/78901967		State St, Veazie, ME, US	44.8324	-68.7117	FALSE	Penobscot	American Dog Tick	Dermacentor variabilis	Maine
79295029	2021-05-18	5	3505233	witheefamily	2021-05-18 17:26:32 UTC	research	CC-BY-NC	https://www.inaturalist.org/observations/79295029		Oakland, ME 04963, USA	44.5504	-69.7252	FALSE	Kennebec	American Dog Tick	Dermacentor variabilis	Maine
79324698	2021-05-18	5	4415906	orr44man	2021-05-18 21:51:44 UTC	research	CC-BY-NC	https://www.inaturalist.org/observations/79324698	I do not know if this is a dog tick or a deer tick	Orrington, ME, USA	44.7259	-68.7446	FALSE	Penobscot	American Dog Tick	Dermacentor variabilis	Maine
79430933	2021-05-19	5	2211284	emilygoldthwaite	2021-05-19 19:27:15 UTC	research		https://www.inaturalist.org/observations/79430933		82 Morgan Hill Ln, Hermon, ME 04401, USA	44.7987	-68.8927	FALSE	Penobscot	American Dog Tick	Dermacentor variabilis	Maine
79431029	2021-05-19	5	3152393	soldierz	2021-05-19 19:28:01 UTC	research	CC-BY	https://www.inaturalist.org/observations/79431029		Stillwater Ave - Six Mile Falls, Bangor, ME, US	44.8669	-68.7278	FALSE	Penobscot	American Dog Tick	Dermacentor variabilis	Maine
79645460	2021-05-21	5	1819353	wsweet321	2021-05-21 14:24:03 UTC	research	CC-BY-NC	https://www.inaturalist.org/observations/79645460		Shady Ln, Wells, ME, US	43.3273	-70.5559	FALSE	York	American Dog Tick	Dermacentor variabilis	Maine
79660249	2021-05-21	5	2314412	rsaucier12	2021-05-21 16:30:55 UTC	needs_id	CC-BY-NC	https://www.inaturalist.org/observations/79660249		E Grand Ave, Old Orchard Beach, ME, US	43.516	-70.3736	FALSE	York	Ticks	Dermacentor variabilis	Maine
79667958	2021-05-21	5	1041006	bitey	2021-05-21 17:26:54 UTC	research		https://www.inaturalist.org/observations/79667958		Hartshorn Rd, Morrill, ME, US	44.4356	-69.1356	FALSE	Waldo	American Dog Tick	Dermacentor variabilis	Maine
79681111	2021-05-21	5	1977429	whutchins	2021-05-21 19:10:45 UTC	research	CC-BY-NC	https://www.inaturalist.org/observations/79681111		Curtis Rd, Swanville, ME, US	44.494	-68.9923	FALSE	Waldo	American Dog Tick	Dermacentor variabilis	Maine
80284139	2021-04-28	4	608484	machi	2021-05-25 20:53:34 UTC	research	CC0	https://www.inaturalist.org/observations/80284139		Cape Elizabeth, ME, USA	43.6011	-70.2325	FALSE	Cumberland	American Dog Tick	Dermacentor variabilis	Maine
80290769	2021-05-25	5	2802452	gk_4-h	2021-05-25 21:48:56 UTC	research	CC0	https://www.inaturalist.org/observations/80290769		State St, Veazie, ME, US	44.8325	-68.7115	FALSE	Penobscot	American Dog Tick	Dermacentor variabilis	Maine
80377036	2021-05-26	5	4028115	srfg	2021-05-26 16:17:57 UTC	research		https://www.inaturalist.org/observations/80377036		Whiting, ME, US	44.787	-67.3054	FALSE	Washington	American Dog Tick	Dermacentor variabilis	Maine
80613687	2021-05-28	5	1819353	wsweet321	2021-05-28 14:45:02 UTC	research	CC-BY-NC	https://www.inaturalist.org/observations/80613687		Wells, ME, US	43.3201	-70.5565	FALSE	York	American Dog Tick	Dermacentor variabilis	Maine
80655390	2021-05-28	5	1819353	wsweet321	2021-05-28 20:56:47 UTC	research	CC-BY-NC	https://www.inaturalist.org/observations/80655390		York County, US-ME, US	43.2364	-70.5317	TRUE	York	American Dog Tick	Dermacentor variabilis	Maine
80784443	2021-05-29	5	3435284	jprice12	2021-05-29 20:26:42 UTC	research	CC-BY-NC	https://www.inaturalist.org/observations/80784443	I squished it	Bowdoin College, Brunswick, ME, US	43.9084	-69.9532	FALSE	Cumberland	American Dog Tick	Dermacentor variabilis	Maine
80926265	2021-05-29	5	1824482	martel0615	2021-05-30 19:06:22 UTC	research		https://www.inaturalist.org/observations/80926265		Lewiston	44.1044	-70.1761	FALSE	Androscoggin	American Dog Tick	Dermacentor variabilis	Maine
80926336	2021-05-29	5	1824482	martel0615	2021-05-30 19:06:45 UTC	research		https://www.inaturalist.org/observations/80926336	American Dog Tick	Lewiston	44.1044	-70.1761	FALSE	Androscoggin	American Dog Tick	Dermacentor variabilis	Maine
81356929	2021-06-02	6	1035255	heather316	2021-06-02 21:35:03 UTC	research		https://www.inaturalist.org/observations/81356929		Windsor Rd, South China, ME, US	44.3889	-69.5698	FALSE	Kennebec	American Dog Tick	Dermacentor variabilis	Maine
81469525	2021-06-03	6	2802452	gk_4-h	2021-06-03 19:22:14 UTC	research	CC0	https://www.inaturalist.org/observations/81469525		College Ave, Orono, ME, US	44.9096	-68.6773	FALSE	Penobscot	American Dog Tick	Dermacentor variabilis	Maine
81485013	2021-05-14	5	3627744	sarahcenter	2021-06-03 21:23:33 UTC	research	CC-BY-NC	https://www.inaturalist.org/observations/81485013		Anderson St, Portland, ME, US	43.6671	-70.2566	FALSE	Cumberland	American Dog Tick	Dermacentor variabilis	Maine
81632610	2021-06-04	6	1949167	fioreciliegia	2021-06-04 23:10:31 UTC	research		https://www.inaturalist.org/observations/81632610		Broadway, South Portland, ME, US	43.6345	-70.2532	FALSE	Cumberland	American Dog Tick	Dermacentor variabilis	Maine
81694172	2021-06-04	6	2688008	mikaylasmith	2021-06-05 13:10:35 UTC	needs_id		https://www.inaturalist.org/observations/81694172		Brewer, ME, USA	44.7916	-68.7696	FALSE	Penobscot	American Dog Tick	Dermacentor variabilis	Maine
49522613	2020-06-13	6	1184954	madivermont	2020-06-14 01:02:42 UTC	research		https://www.inaturalist.org/observations/49522613	On my clothing.	Green Mountain National Forest, West Rupert, VT, US	43.2728	-73.1711	FALSE	Bennington	Eastern Black-legged Tick	Ixodes scapularis	Vermont
77306605	2021-05-04	5	2921026	coop2mss	2021-05-04 17:25:21 UTC	research	CC-BY-NC	https://www.inaturalist.org/observations/77306605		Green Mountain National Forest, Manchester, VT, US	43.1699	-73.056	FALSE	Bennington	Eastern Black-legged Tick	Ixodes scapularis	Vermont
82167613	2021-06-08	6	136225	flashart	2021-06-08 15:35:05 UTC	research	CC-BY-NC-ND	https://www.inaturalist.org/observations/82167613		Fox Den Rd, Edgecomb, ME, US	44.0011	-69.6282	FALSE	Lincoln	American Dog Tick	Dermacentor variabilis	Maine
82324249	2021-06-06	6	328117	aphanotus	2021-06-09 18:31:25 UTC	research	CC-BY-NC	https://www.inaturalist.org/observations/82324249		Kennebec, Maine, United States	44.4792	-69.5097	FALSE	Kennebec	American Dog Tick	Dermacentor variabilis	Maine
82330158	2021-06-09	6	3069379	gleeexplorers	2021-06-09 19:21:25 UTC	research		https://www.inaturalist.org/observations/82330158	This dog Tick I found crawling up my leg when I was walking in a field.	Livermore, ME 04253, USA	44.4078	-70.2081	FALSE	Androscoggin	American Dog Tick	Dermacentor variabilis	Maine
82552412	2021-06-11	6	2802452	gk_4-h	2021-06-11 15:05:02 UTC	research	CC0	https://www.inaturalist.org/observations/82552412		Old Town, ME, US	44.9122	-68.6535	FALSE	Penobscot	American Dog Tick	Dermacentor variabilis	Maine
82622347	2021-06-05	6	23016	knightericm	2021-06-12 01:12:43 UTC	research	CC-BY-NC	https://www.inaturalist.org/observations/82622347		Greene, ME, USA	44.1618	-70.1265	FALSE	Androscoggin	American Dog Tick	Dermacentor variabilis	Maine
83060219	2021-06-14	6	3317219	cjd079	2021-06-14 22:08:14 UTC	research	CC-BY-NC	https://www.inaturalist.org/observations/83060219		Washington Ave, Portland, ME, US	43.6935	-70.2827	FALSE	Cumberland	American Dog Tick	Dermacentor variabilis	Maine
83079269	2021-06-14	6	3508767	dhcberndtson	2021-06-15 01:13:33 UTC	needs_id	CC-BY-NC	https://www.inaturalist.org/observations/83079269		Wavus Point Rd, Jefferson, ME, US	44.1859	-69.4901	FALSE	Lincoln	American Dog Tick	Dermacentor variabilis	Maine
83310307	2021-06-16	6	1977429	whutchins	2021-06-16 20:55:49 UTC	research	CC-BY-NC	https://www.inaturalist.org/observations/83310307		Orrington, ME, US	44.7365	-68.7245	FALSE	Penobscot	American Dog Tick	Dermacentor variabilis	Maine
83549803	2021-06-14	6	4556577	rbeane16	2021-06-18 20:21:23 UTC	research	CC-BY-NC	https://www.inaturalist.org/observations/83549803		Davis Way, North Berwick, ME, US	43.3036	-70.7135	FALSE	York	American Dog Tick	Dermacentor variabilis	Maine
83598714	2021-06-15	6	1301264	pandionsky	2021-06-19 05:44:58 UTC	research		https://www.inaturalist.org/observations/83598714		Bangor International Airport, Bangor, ME, US	44.8078	-68.8162	FALSE	Penobscot	American Dog Tick	Dermacentor variabilis	Maine
83799768	2021-06-19	6	4133966	choquette8	2021-06-20 16:04:05 UTC	research	CC-BY-NC	https://www.inaturalist.org/observations/83799768		Crawford Island, Bath, ME, US	43.9527	-69.8292	FALSE	Sagadahoc	American Dog Tick	Dermacentor variabilis	Maine
83851039	2021-06-20	6	4559369	kayladoherty	2021-06-20 21:39:13 UTC	research		https://www.inaturalist.org/observations/83851039		Barley Neck Rd, Woolwich, ME, US	43.908	-69.7816	FALSE	Sagadahoc	American Dog Tick	Dermacentor variabilis	Maine
83955423	2021-06-21	6	4554828	brantjohn	2021-06-21 17:20:06 UTC	research		https://www.inaturalist.org/observations/83955423		Maine, US	44.6809	-69.5129	TRUE	Somerset	American Dog Tick	Dermacentor variabilis	Maine
84226929	2021-06-23	6	862437	turtlegrl	2021-06-23 20:56:42 UTC	research	CC-BY-NC	https://www.inaturalist.org/observations/84226929		Bangor, ME 04401, USA	44.7855	-68.8132	FALSE	Penobscot	American Dog Tick	Dermacentor variabilis	Maine
88780202	2021-07-23	7	171529	nsharp	2021-07-27 03:48:36 UTC	research	CC-BY-NC	https://www.inaturalist.org/observations/88780202		Pownal, VT 05261, USA	42.7643	-73.1811	FALSE	Bennington	Eastern Black-legged Tick	Ixodes scapularis	Vermont
84295295	2021-06-18	6	1979043	gdesrochers7	2021-06-24 12:57:45 UTC	research		https://www.inaturalist.org/observations/84295295		Wells	43.3222	-70.5805	FALSE	York	American Dog Tick	Dermacentor variabilis	Maine
84385157	2021-06-19	6	1542263	kristintolle	2021-06-25 03:10:43 UTC	research	CC-BY	https://www.inaturalist.org/observations/84385157		Bremen, ME 04551, USA	43.9851	-69.4458	FALSE	Lincoln	American Dog Tick	Dermacentor variabilis	Maine
84638417	2021-06-26	6	1704749	the_little_elephant	2021-06-27 01:24:27 UTC	research	CC-BY-NC	https://www.inaturalist.org/observations/84638417		Brunswick Station, Brunswick, ME 04011, USA	43.9001	-69.9145	FALSE	Cumberland	American Dog Tick	Dermacentor variabilis	Maine
84648325	2021-06-26	6	537403	dawn38	2021-06-27 03:08:53 UTC	research		https://www.inaturalist.org/observations/84648325		Mountain View Rd, Newry, ME, US	44.4892	-70.8516	FALSE	Oxford	American Dog Tick	Dermacentor variabilis	Maine
84799155	2021-06-27	6	1704749	the_little_elephant	2021-06-28 02:03:05 UTC	research	CC-BY-NC	https://www.inaturalist.org/observations/84799155		Brunswick Station, Brunswick, ME 04011, USA	43.9001	-69.9145	FALSE	Cumberland	American Dog Tick	Dermacentor variabilis	Maine
85637508	2021-07-04	7	493151	monhegan1146	2021-07-04 16:31:09 UTC	research	CC-BY-NC	https://www.inaturalist.org/observations/85637508		Lincolnville Ave, Belfast, ME, US	44.42	-69.0183	FALSE	Waldo	American Dog Tick	Dermacentor variabilis	Maine
85847207	2021-07-05	7	1722232	balaharipreetha	2021-07-06 00:03:55 UTC	research		https://www.inaturalist.org/observations/85847207		Gray, ME 04039, USA	43.9272	-70.3479	FALSE	Cumberland	American Dog Tick	Dermacentor variabilis	Maine
85848965	2021-07-05	7	2025017	graceemcneill	2021-07-06 00:19:10 UTC	research	CC-BY-NC	https://www.inaturalist.org/observations/85848965		Waterford Rd, Waterford, ME, US	44.1732	-70.7138	FALSE	Oxford	American Dog Tick	Dermacentor variabilis	Maine
86115461	2021-07-07	7	3309089	jj72	2021-07-08 02:13:56 UTC	research		https://www.inaturalist.org/observations/86115461		Penobscot County, US-ME, US	44.8165	-68.7711	FALSE	Penobscot	American Dog Tick	Dermacentor variabilis	Maine
86907271	2021-07-13	7	1977429	whutchins	2021-07-13 21:23:53 UTC	research	CC-BY-NC	https://www.inaturalist.org/observations/86907271		Fields Pond Rd, Orrington, ME, US	44.7381	-68.7278	FALSE	Penobscot	American Dog Tick	Dermacentor variabilis	Maine
86941825	2021-07-13	7	4438329	p5_fernandez_analisa	2021-07-14 03:12:37 UTC	needs_id	CC-BY-NC	https://www.inaturalist.org/observations/86941825		Maine, US	43.5597	-70.2854	FALSE	Cumberland		Dermacentor variabilis	Maine
87211863	2021-07-13	7	175524	hydrophilus	2021-07-16 00:18:12 UTC	research	CC-BY-NC	https://www.inaturalist.org/observations/87211863		Greenwood, ME 04255, USA	44.3383	-70.7024	FALSE	Oxford	American Dog Tick	Dermacentor variabilis	Maine
87877505	2021-07-20	7	3846392	oliver_katz	2021-07-20 17:15:30 UTC	research		https://www.inaturalist.org/observations/87877505		Slab City Rd, Lincolnville, ME, US	44.3037	-69.0554	FALSE	Waldo	American Dog Tick	Dermacentor variabilis	Maine
87883997	2021-07-20	7	1910295	maplekate	2021-07-20 18:03:22 UTC	needs_id	CC-BY-NC	https://www.inaturalist.org/observations/87883997		Coombs Rd, Brunswick, ME, US	43.887	-69.9148	FALSE	Cumberland	Hardbacked Ticks	Ixodidae	Maine
88304150	2021-07-23	7	1977429	whutchins	2021-07-23 20:28:33 UTC	research	CC-BY-NC	https://www.inaturalist.org/observations/88304150		Fields Pond Rd, Orrington, ME, US	44.7381	-68.7278	FALSE	Penobscot	American Dog Tick	Dermacentor variabilis	Maine
98932681	2021-10-21	10	4833475	espgdj42	2021-10-22 00:37:33 UTC	research	CC-BY-NC	https://www.inaturalist.org/observations/98932681		Green Mountain National Forest, Bennington, VT, US	42.8746	-73.1673	FALSE	Bennington	Eastern Black-legged Tick	Ixodes scapularis	Vermont
24635767	2019-05-05	5	1722510	briannaomar	2019-05-06 00:50:37 UTC	research		https://www.inaturalist.org/observations/24635767	Found a tick stuck to my dog, he was in the woods all day with me.	288 Tortoise Ln, Franklin Lakes, NJ, US	41.0083	-74.1979	FALSE	Bergen	Blacklegged Tick	Ixodes scapularis	New Jersey
25920421	2019-05-27	5	1099018	sanjayshirke	2019-05-28 02:16:59 UTC	research		https://www.inaturalist.org/observations/25920421	Attached in the armpit.	Alpine, NJ, USA	40.9838	-73.9235	FALSE	Bergen	Eastern Black-legged Tick	Ixodes scapularis	New Jersey
27304272	2019-06-19	6	1859918	carlyrahl	2019-06-20 02:57:12 UTC	research		https://www.inaturalist.org/observations/27304272		65 Hopper St, Hillsdale, NJ, US	41.0038	-74.0326	FALSE	Bergen	Eastern Black-legged Tick	Ixodes scapularis	New Jersey
264932	2013-05-12	5	5728	glandis	2013-05-12 17:23:29 UTC	research	CC-BY	http://www.inaturalist.org/observations/264932	Found on my arm.	Thompson Island, Boston Harbor Islands, Massachusetts, US	42.3175	-71.0081	FALSE	Suffolk	American Dog Tick	Dermacentor variabilis	Massachusetts
265313	2013-05-12	5	15734	nealski	2013-05-12 23:18:26 UTC	research	CC-BY-NC	http://www.inaturalist.org/observations/265313		Thompson Island, Boston Harbor, Massachusetts	42.3174	-71.0098	FALSE	Suffolk	American Dog Tick (Dermacentor variabilis)	Dermacentor variabilis	Massachusetts
266655	2013-05-12	5	15738	bycidman	2013-05-14 03:20:32 UTC	research	CC-BY-NC	http://www.inaturalist.org/observations/266655	Awaiting a meal		42.3163	-71.0108	FALSE	Suffolk	American Dog Tick	Dermacentor variabilis	Massachusetts
270149	2013-05-12	5	16274	redmonsterwithblueeyes	2013-05-17 03:27:10 UTC	research	CC-BY	http://www.inaturalist.org/observations/270149			42.3162	-71.0085	FALSE	Suffolk	American Dog Tick	Dermacentor variabilis	Massachusetts
39045940	2020-02-22	2	1410241	stevenbet	2020-02-22 15:05:15 UTC	needs_id	CC-BY-NC	https://www.inaturalist.org/observations/39045940		Rivervale Rd, River Vale, NJ, US	40.9895	-73.9966	FALSE	Bergen	Ixodes	Ixodes scapularis	New Jersey
47223004	2020-05-24	5	3020524	alexisreavis	2020-05-25 03:09:20 UTC	needs_id	CC-BY-NC	https://www.inaturalist.org/observations/47223004		Cresskill, NJ 07626, USA	40.9398	-73.9657	FALSE	Bergen	Ixodes	Ixodes scapularis	New Jersey
56050950	2020-03-09	3	2502362	tesgeorge	2020-08-10 18:23:45 UTC	research	CC-BY-NC	https://www.inaturalist.org/observations/56050950		US-9W, Alpine, NJ, US	40.9867	-73.9127	FALSE	Bergen	Eastern Black-legged Tick	Ixodes scapularis	New Jersey
62585119	2020-10-14	10	3732493	bennett-s	2020-10-14 20:42:03 UTC	research	CC-BY-NC	https://www.inaturalist.org/observations/62585119		Anderson Ave, Alpine, NJ, US	40.9711	-73.9358	FALSE	Bergen	Eastern Black-legged Tick	Ixodes scapularis	New Jersey
64681970	2020-11-11	11	2210313	caprhisun	2020-11-11 18:54:07 UTC	needs_id	CC-BY-NC	https://www.inaturalist.org/observations/64681970	walking on my dogs head after a long day of hiking at campgaw :(	Spring St, Ramsey, NJ, US	41.076	-74.1406	FALSE	Bergen	Hard-backed Ticks	Ixodes scapularis	New Jersey
71829700	2021-03-21	3	1816218	luciagomez	2021-03-22 21:58:44 UTC	research		https://www.inaturalist.org/observations/71829700		Rochelle Park, NJ 07662, USA	40.9069	-74.0816	FALSE	Bergen	Eastern Black-legged Tick	Ixodes scapularis	New Jersey
74041407	2021-04-15	4	2524386	seanakirk	2021-04-15 14:06:40 UTC	research		https://www.inaturalist.org/observations/74041407		Campgaw Mountain Reservation, Mahwah, NJ, US	41.0612	-74.1954	FALSE	Bergen	Eastern Black-legged Tick	Ixodes scapularis	New Jersey
76189350	2021-05-01	5	3732493	bennett-s	2021-05-01 16:31:01 UTC	research	CC-BY-NC	https://www.inaturalist.org/observations/76189350		Alpine Dr, Closter, NJ, US	40.9673	-73.9401	FALSE	Bergen	Eastern Black-legged Tick	Ixodes scapularis	New Jersey
1780067	2015-05-17	5	112025	reynoldsj13	2015-07-19 16:49:23 UTC	research	CC-BY-NC	http://www.inaturalist.org/observations/1780067	Ware River Watershed disturbed timber harvest area	17‚Äì41 Plain Rd, Rutland, MA, US	42.3872	-72.0261	FALSE	Worcester	American Dog Tick	Dermacentor variabilis	Massachusetts
79343440	2021-05-18	5	3425720	frankbar	2021-05-19 01:00:12 UTC	research	CC-BY-NC	https://www.inaturalist.org/observations/79343440		Glenmere Terr, Mahwah, NJ, US	41.0516	-74.1848	FALSE	Bergen	Eastern Black-legged Tick	Ixodes scapularis	New Jersey
1496179	2015-05-15	5	53860	berkshirenaturalist	2015-05-16 16:19:06 UTC	research	CC-BY-NC-ND	http://www.inaturalist.org/observations/1496179	This is called questing.	Appalacian Trail, Berkshire County, Monterey, Massachusetts, US	42.183	-73.2908	FALSE	Berkshire	blacklegged tick	Ixodes scapularis	Massachusetts
1669487	2015-06-22	6	50393	congonaturalist	2015-06-22 22:50:45 UTC	needs_id	CC-BY-NC	http://www.inaturalist.org/observations/1669487	About 2mm long	United States	42.1588	-73.3827	TRUE	Berkshire	Hardbacked Ticks	Ixodes scapularis	Massachusetts
2873705	2015-05-04	5	53860	berkshirenaturalist	2016-04-03 17:31:36 UTC	research	CC-BY-NC-ND	http://www.inaturalist.org/observations/2873705	http://bugguide.net/node/view/15489	Dorothy Frances Rice Sanctuary, Berkshire County, Peru, Massachusetts, US	42.4268	-73.0472	FALSE	Berkshire	American Dog Tick	Dermacentor variabilis	Massachusetts
2994467	2016-04-21	4	16016	rdstevenson	2016-04-21 18:06:01 UTC	research	CC-BY-NC	http://www.inaturalist.org/observations/2994467		38 Larkin Rd, Newbury, MA, US	42.7491	-70.9415	FALSE	Essex	American Dog Tick	Dermacentor variabilis	Massachusetts
2994469	2016-04-21	4	16016	rdstevenson	2016-04-21 18:06:12 UTC	needs_id	CC-BY-NC	http://www.inaturalist.org/observations/2994469		38 Larkin Rd, Newbury, MA, US	42.7491	-70.9415	FALSE	Essex	Dog Ticks	Dermacentor variabilis	Massachusetts
3002277	2016-04-22	4	222641	qdownie	2016-04-22 13:58:46 UTC	needs_id	CC-BY-NC	http://www.inaturalist.org/observations/3002277		01339, Charlemont, MA, US	42.6203	-72.8279	FALSE	Franklin	Ixodes	Ixodes	Massachusetts
3002286	2016-04-22	4	222641	qdownie	2016-04-22 14:00:43 UTC	research	CC-BY-NC	http://www.inaturalist.org/observations/3002286		01339, Charlemont, MA, US	42.6201	-72.8279	FALSE	Franklin	American Dog Tick	Dermacentor variabilis	Massachusetts
4347684	2016-10-12	10	169699	lisabug	2016-10-14 14:28:21 UTC	research	CC-BY-NC	http://www.inaturalist.org/observations/4347684		Balance Rock State Park, Pittsfield, MA, US	42.481	-73.2946	FALSE	Berkshire	Blacklegged Tick	Ixodes scapularis	Massachusetts
3002825	2016-04-22	4	222631	awestburg	2016-04-22 14:56:03 UTC	research	CC-BY-NC	http://www.inaturalist.org/observations/3002825		01339, Charlemont, MA, US	42.6201	-72.8279	FALSE	Franklin	American Dog Tick	Dermacentor variabilis	Massachusetts
8577826	2017-10-27	10	605898	axlekb	2017-10-27 18:13:46 UTC	research		https://www.inaturalist.org/observations/8577826		132 New Hartford Rd, Sandisfield, MA, US	42.0718	-73.1303	FALSE	Berkshire	Blacklegged Tick	Ixodes scapularis	Massachusetts
12138272	2018-05-04	5	741764	electric_eel65	2018-05-04 19:59:17 UTC	research		https://www.inaturalist.org/observations/12138272		105 Great Barrington Rd, Stockbridge, MA, US	42.3088	-73.3693	FALSE	Berkshire	Blacklegged Tick	Ixodes scapularis	Massachusetts
3302693	2016-05-25	5	2179	charlie	2016-05-26 00:49:16 UTC	needs_id	CC0	http://www.inaturalist.org/observations/3302693	Marked location is where I got it not where i found it	79 Crooked Spring Rd, Chelmsford, MA, US	42.6243	-71.3652	FALSE	Middlesex	Hardbacked Ticks	Ixodidae	Massachusetts
3429471	2016-06-10	6	95068	karolina	2016-06-10 21:57:02 UTC	research	CC-BY-NC	http://www.inaturalist.org/observations/3429471		Oxbow National Wildlife Refuge, Harvard, MA, US	42.5038	-71.6334	FALSE	Worcester	American Dog Tick	Dermacentor variabilis	Massachusetts
3570232	2016-06-30	6	13979	robberfly	2016-06-30 16:43:39 UTC	research	CC-BY-NC	http://www.inaturalist.org/observations/3570232	On @maractwin after lunch. I think these are the bad kind. Last posting of trip. Amazing New England sojourn...	44 Central St, Ipswich, MA, US	42.6809	-70.8394	FALSE	Essex	American Dog Tick	Dermacentor variabilis	Massachusetts
3896629	2016-07-17	7	53860	berkshirenaturalist	2016-08-16 03:43:24 UTC	research	CC-BY-NC-ND	http://www.inaturalist.org/observations/3896629		Westport, Bristol County, Massachusetts, US	41.5077	-71.0616	FALSE	Bristol	American Dog Tick	Dermacentor variabilis	Massachusetts
3980892	2016-07-06	7	291618	jlayman	2016-08-28 17:40:54 UTC	research	CC-BY	http://www.inaturalist.org/observations/3980892		Barnstable County, US-MA, US	41.6153	-69.985	FALSE	Barnstable	American Dog Tick	Dermacentor variabilis	Massachusetts
12462867	2018-05-13	5	53860	berkshirenaturalist	2018-05-14 22:22:06 UTC	research	CC-BY-NC-ND	https://www.inaturalist.org/observations/12462867		Gould Meadows, Berkshire County, Stockbridge, Massachusetts, United States	42.3493	-73.3201	FALSE	Berkshire	Blacklegged Tick	Ixodes scapularis	Massachusetts
34214670	2019-10-11	10	729044	lovescinow	2019-10-11 18:57:01 UTC	research		https://www.inaturalist.org/observations/34214670		South St, Williamstown, MA, US	42.7033	-73.2153	FALSE	Berkshire	Eastern Black-legged Tick	Ixodes scapularis	Massachusetts
37498899	2019-10-28	10	2050207	freddy58	2020-01-11 21:47:37 UTC	research		https://www.inaturalist.org/observations/37498899		Hancock Rd, Hancock, MA, US	42.5396	-73.3406	FALSE	Berkshire	Eastern Black-legged Tick	Ixodes scapularis	Massachusetts
5767958	2017-04-16	4	10787	maractwin	2017-04-16 21:40:59 UTC	research	CC-BY	https://www.inaturalist.org/observations/5767958		Belmont, MA, USA	42.3994	-71.1981	FALSE	Middlesex	American Dog Tick	Dermacentor variabilis	Massachusetts
47681115	2020-05-28	5	2706635	lauracreste	2020-05-29 00:11:29 UTC	research	CC-BY-NC	https://www.inaturalist.org/observations/47681115		East Rd, West Stockbridge, MA, US	42.2537	-73.4075	FALSE	Berkshire	Eastern Black-legged Tick	Ixodes scapularis	Massachusetts
60565277	2020-09-23	9	169699	lisabug	2020-09-23 23:18:47 UTC	research	CC-BY-NC	https://www.inaturalist.org/observations/60565277		Balance Rock State Park, Pittsfield, MA, US	42.5103	-73.2723	FALSE	Berkshire	Eastern Black-legged Tick	Ixodes scapularis	Massachusetts
5787487	2017-04-15	4	32134	srullman	2017-04-17 14:25:00 UTC	research	CC-BY-NC	https://www.inaturalist.org/observations/5787487		Wenham, MA	42.602	-70.9011	FALSE	Essex	American Dog Tick	Dermacentor variabilis	Massachusetts
5833943	2017-04-17	4	453994	mushroomtracks	2017-04-18 22:23:24 UTC	research		https://www.inaturalist.org/observations/5833943		111 Crescent St, Stow, MA, US	42.4385	-71.4976	FALSE	Middlesex	American Dog Tick	Dermacentor variabilis	Massachusetts
75122574	2021-04-20	4	3834184	acarranza1	2021-04-25 01:28:24 UTC	needs_id	CC-BY-NC	https://www.inaturalist.org/observations/75122574		Pittsfield	42.4718	-73.1908	FALSE	Berkshire	Eastern Black-legged Tick	Ixodes scapularis	Massachusetts
5859520	2017-04-19	4	380038	andersonjc	2017-04-19 21:06:51 UTC	research		https://www.inaturalist.org/observations/5859520		21 Paul Hills Rd, Falmouth, MA, US	41.5817	-70.6327	FALSE	Barnstable	American Dog Tick	Dermacentor variabilis	Massachusetts
5861839	2017-04-16	4	53860	berkshirenaturalist	2017-04-19 23:45:34 UTC	research	CC-BY-NC-ND	https://www.inaturalist.org/observations/5861839		Minute Man National Historical Park, Middlesex, Massachusetts, United States	42.4472	-71.2603	FALSE	Middlesex	American Dog Tick	Dermacentor variabilis	Massachusetts
75122594	2021-04-20	4	3834184	acarranza1	2021-04-25 01:28:48 UTC	research	CC-BY-NC	https://www.inaturalist.org/observations/75122594		Pittsfield	42.4719	-73.1907	FALSE	Berkshire	Eastern Black-legged Tick	Ixodes scapularis	Massachusetts
80275152	2021-05-25	5	2193022	pg1497	2021-05-25 19:32:44 UTC	research	CC-BY-NC	https://www.inaturalist.org/observations/80275152		Nottingham Dr, Pittsfield, MA, US	42.4484	-73.2835	FALSE	Berkshire	Eastern Black-legged Tick	Ixodes scapularis	Massachusetts
94195960	2021-09-08	9	1514232	calloohcallay	2021-09-09 10:06:02 UTC	research	CC-BY-NC	https://www.inaturalist.org/observations/94195960		NW Hill Rd, Williamstown, MA, US	42.7183	-73.2226	FALSE	Berkshire	Eastern Black-legged Tick	Ixodes scapularis	Massachusetts
6289647	2017-05-20	5	480442	rangernicole	2017-05-20 19:52:51 UTC	research	CC-BY-NC	https://www.inaturalist.org/observations/6289647		01062, Northampton, MA, US	42.3533	-72.6721	FALSE	Hampshire	American Dog Tick	Dermacentor variabilis	Massachusetts
6502953	2017-06-04	6	245719	bmvig	2017-06-05 02:56:23 UTC	research	CC-BY-NC	https://www.inaturalist.org/observations/6502953		400 Washington Street Pembroke, MA 02359	42.0874	-70.7889	FALSE	Plymouth	American Dog Tick	Dermacentor variabilis	Massachusetts
3112875	2016-05-02	5	232267	bsalah	2016-05-06 17:39:31 UTC	research	CC-BY-NC	http://www.inaturalist.org/observations/3112875	Found in the class room. Fast moving	Bristol County, US-MA, US	42.0599	-71.0803	FALSE	Bristol	Blacklegged Tick	Ixodes scapularis	Massachusetts
6592021	2017-06-11	6	300606	greenbottleblue	2017-06-11 17:18:00 UTC	research	CC-BY-NC	https://www.inaturalist.org/observations/6592021		45 Patmos Road Rowley, MA 01969	42.7434	-70.8492	FALSE	Essex	American Dog Tick	Dermacentor variabilis	Massachusetts
6595872	2017-06-11	6	480442	rangernicole	2017-06-11 21:50:58 UTC	research	CC-BY-NC	https://www.inaturalist.org/observations/6595872		776 N King St, Northampton, MA, US	42.3624	-72.6389	FALSE	Hampshire	American Dog Tick	Dermacentor variabilis	Massachusetts
6659377	2017-06-14	6	10787	maractwin	2017-06-14 21:55:05 UTC	research	CC-BY	https://www.inaturalist.org/observations/6659377	Found on my leg after hiking at the place and time indicated on this observation. Destroyed after taking the photo.	01801, Woburn, MA, US	42.4626	-71.1573	FALSE	Middlesex	American Dog Tick	Dermacentor variabilis	Massachusetts
6683831	2017-06-16	6	475999	scott117	2017-06-16 21:20:13 UTC	research		https://www.inaturalist.org/observations/6683831		240 Newton Road Oak Bluffs, MA 02557	41.4511	-70.5822	FALSE	Dukes	American Dog Tick	Dermacentor variabilis	Massachusetts
6762368	2017-06-21	6	317669	alex_bairstow	2017-06-23 04:14:47 UTC	research	CC-BY-NC	https://www.inaturalist.org/observations/6762368		Lancaster, MA, USA	42.4464	-71.6592	FALSE	Worcester	American Dog Tick	Dermacentor variabilis	Massachusetts
34705231	2019-10-21	10	600768	chembio	2019-10-21 20:03:54 UTC	needs_id		https://www.inaturalist.org/observations/34705231		Huntsbridge Rd, North Attleboro, MA, US	41.9461	-71.3714	FALSE	Bristol	Lone Star Tick	Ixodes scapularis	Massachusetts
6790225	2017-06-24	6	245719	bmvig	2017-06-25 12:17:55 UTC	research	CC-BY-NC	https://www.inaturalist.org/observations/6790225		264 Winslow Cemetery Road Marshfield, MA 02050	42.0875	-70.6794	FALSE	Plymouth	American Dog Tick	Dermacentor variabilis	Massachusetts
7151584	2017-07-21	7	292489	elliotgreiner	2017-07-22 01:20:24 UTC	research	CC-BY	https://www.inaturalist.org/observations/7151584		364‚Äì406 MacArthur Blvd, Bourne, MA, US	41.7172	-70.584	FALSE	Barnstable	American Dog Tick	Dermacentor variabilis	Massachusetts
7178185	2017-07-23	7	402292	zufi	2017-07-23 22:00:06 UTC	research	CC-BY-NC	https://www.inaturalist.org/observations/7178185	I saw it on a long blade of grass a few yards from the water line near Megansett Beach.	Megansett Harbor, Falmouth, MA, US	41.6579	-70.6328	FALSE	Barnstable	American Dog Tick	Dermacentor variabilis	Massachusetts
35608825	2015-05-06	5	1819353	wsweet321	2019-11-12 15:27:46 UTC	research	CC-BY-NC	https://www.inaturalist.org/observations/35608825		Norton, MA, USA	41.964	-71.1787	FALSE	Bristol	Eastern Black-legged Tick	Ixodes scapularis	Massachusetts
37636566	2020-01-15	1	295812	jeffreymichalsbrown	2020-01-16 02:16:13 UTC	research		https://www.inaturalist.org/observations/37636566	Found crawling rapidly on me. Probably picked up walking around Mill Park by the Acushnet River in New Bedford. 5mm grid squares.	New Bedford, MA, USA	41.6801	-70.918	FALSE	Bristol	Eastern Black-legged Tick	Ixodes scapularis	Massachusetts
39612201	2020-03-06	3	2529334	briccitelli	2020-03-06 15:58:40 UTC	research	CC-BY-NC	https://www.inaturalist.org/observations/39612201		Stonehill College, North Easton, MA, US	42.0599	-71.0729	FALSE	Bristol	Eastern Black-legged Tick	Ixodes scapularis	Massachusetts
39818616	2014-04-16	4	1819353	wsweet321	2020-03-10 23:20:02 UTC	research	CC-BY-NC	https://www.inaturalist.org/observations/39818616		Norton Center, Norton, MA 02766, USA	41.9661	-71.185	FALSE	Bristol	Eastern Black-legged Tick	Ixodes scapularis	Massachusetts
50084464	2020-06-18	6	471362	jameswaters	2020-06-18 20:18:25 UTC	research	CC-BY-NC-SA	https://www.inaturalist.org/observations/50084464	Millimeter or less long Found on toddler‚Äôs leg	Woodcock Ln, North Attleboro, MA, US	41.9995	-71.3036	FALSE	Bristol	Eastern Black-legged Tick	Ixodes scapularis	Massachusetts
64634143	2020-11-10	11	3348829	adrianagama	2020-11-10 23:54:05 UTC	research	CC-BY-NC	https://www.inaturalist.org/observations/64634143		Dartmouth	41.6097	-70.9616	FALSE	Bristol	Eastern Black-legged Tick	Ixodes scapularis	Massachusetts
9815433	2017-06-10	6	596085	chelseafinds	2018-02-10 22:50:18 UTC	research		https://www.inaturalist.org/observations/9815433		144 Marrett Rd, Lexington, MA, US	42.4304	-71.2248	FALSE	Middlesex	American Dog Tick	Dermacentor variabilis	Massachusetts
70846531	2021-03-08	3	1914132	bsands	2021-03-09 00:23:21 UTC	research		https://www.inaturalist.org/observations/70846531		Steve Dr, Taunton, MA, US	41.8945	-71.0632	FALSE	Bristol	Eastern Black-legged Tick	Ixodes scapularis	Massachusetts
71723876	2021-03-21	3	1204171	seeche11e	2021-03-21 18:04:51 UTC	research		https://www.inaturalist.org/observations/71723876		Assonet	41.7927	-71.0479	FALSE	Bristol	Eastern Black-legged Tick	Ixodes scapularis	Massachusetts
76307642	2021-05-01	5	1635476	jennmercier14	2021-05-01 21:51:27 UTC	research	CC-BY-NC	https://www.inaturalist.org/observations/76307642		Deer Run Ln, Attleboro, MA, US	41.91	-71.336	FALSE	Bristol	Eastern Black-legged Tick	Ixodes scapularis	Massachusetts
72028925	2021-03-25	3	2788422	chickenparmesan24	2021-03-25 17:29:51 UTC	research	CC-BY	https://www.inaturalist.org/observations/72028925	Picked up in the woods about 2 hours previous. Found on the back of my neck. Hadn't really started to bite yet.	Bristol, RI 02809, USA	41.6951	-71.2596	FALSE	Bristol	Eastern Black-legged Tick	Ixodes scapularis	Rhode Island
77129311	2021-05-03	5	4221711	mattcunha23	2021-05-03 23:50:48 UTC	research	CC-BY-NC	https://www.inaturalist.org/observations/77129311		Douglas Rayner Wildlife Refuge, Barrington, RI, US	41.7682	-71.3113	FALSE	Bristol	Eastern Black-legged Tick	Ixodes scapularis	Rhode Island
11775444	2018-04-29	4	254941	novemah	2018-04-29 18:52:28 UTC	research	CC-BY-NC	https://www.inaturalist.org/observations/11775444		Orchard Beach Rd, Bronx, NY 10464, USA	40.8696	-73.8096	FALSE	Bronx	Blacklegged Tick	Ixodes scapularis	New York
11775627	2018-04-29	4	922839	roshanjames	2018-04-29 18:54:17 UTC	research		https://www.inaturalist.org/observations/11775627		Pelham Bay Park, New York, NY, US	40.8698	-73.8097	FALSE	Bronx	Blacklegged Tick	Ixodes scapularis	New York
11778244	2018-04-29	4	480579	plnthunter22	2018-04-29 19:15:07 UTC	needs_id	CC-BY-NC	https://www.inaturalist.org/observations/11778244		Van Cortlandt Park, New York, NY, US	40.9085	-73.8921	FALSE	Bronx	Ticks	Ixodes scapularis	New York
11499499	2018-04-27	4	834961	not_kia	2018-04-27 15:24:21 UTC	research		https://www.inaturalist.org/observations/11499499		Boston Harbor Islands National Recreation Area, Suffolk County, US-MA, US	42.3159	-71.0091	FALSE	Suffolk	American Dog Tick	Dermacentor variabilis	Massachusetts
11505780	2018-04-27	4	746964	ifreedman	2018-04-27 16:18:16 UTC	research	CC-BY-NC	https://www.inaturalist.org/observations/11505780	Found crawling on my leg.	Boston, MA, USA	42.3203	-71.0066	FALSE	Suffolk	American Dog Tick	Dermacentor variabilis	Massachusetts
11505840	2018-04-27	4	746964	ifreedman	2018-04-27 16:18:35 UTC	research	CC-BY-NC	https://www.inaturalist.org/observations/11505840	Found crawling on my leg.	Boston, MA, USA	42.3202	-71.0064	FALSE	Suffolk	American Dog Tick	Dermacentor variabilis	Massachusetts
11513318	2018-04-27	4	435555	dgarvs	2018-04-27 17:17:33 UTC	research	CC-BY-NC	https://www.inaturalist.org/observations/11513318		Boston Harbor Islands National Recreation Area, Suffolk, Massachusetts, United States	42.314	-71.0082	FALSE	Suffolk	American Dog Tick	Dermacentor variabilis	Massachusetts
11526198	2018-04-27	4	452928	hankyelle	2018-04-27 18:57:00 UTC	research		https://www.inaturalist.org/observations/11526198	crawling up my jeans!	Lexington, MA, USA	42.4347	-71.2219	FALSE	Middlesex	American Dog Tick	Dermacentor variabilis	Massachusetts
11537305	2018-04-27	4	339867	danid35	2018-04-27 20:44:10 UTC	research	CC-BY-NC	https://www.inaturalist.org/observations/11537305		Thompson Island, Boston, MA, USA	42.316	-71.0089	FALSE	Suffolk	American Dog Tick	Dermacentor variabilis	Massachusetts
11608147	2018-04-27	4	435555	dgarvs	2018-04-28 14:51:49 UTC	research	CC-BY-NC	https://www.inaturalist.org/observations/11608147		Boston Harbor Islands National Recreation Area, Suffolk County, US-MA, US	42.3147	-71.0105	FALSE	Suffolk	American Dog Tick	Dermacentor variabilis	Massachusetts
11608164	2018-04-27	4	435555	dgarvs	2018-04-28 14:51:54 UTC	research	CC-BY-NC	https://www.inaturalist.org/observations/11608164		Boston Harbor Islands National Recreation Area, Suffolk County, US-MA, US	42.3147	-71.0105	FALSE	Suffolk	American Dog Tick	Dermacentor variabilis	Massachusetts
12484186	2018-05-15	5	312735	laurabriscoe	2018-05-15 16:27:41 UTC	needs_id		https://www.inaturalist.org/observations/12484186		Bronx, NY, USA	40.86	-73.8788	FALSE	Bronx	Ixodes	Ixodes scapularis	New York
18263458	2018-11-06	11	274612	jamieboyer	2018-11-08 16:56:37 UTC	research		https://www.inaturalist.org/observations/18263458		New York, US	40.8273	-73.954	TRUE	Bronx	Blacklegged Tick	Ixodes scapularis	New York
41171301	2020-03-30	3	915616	vancortlandtzoo	2020-04-01 16:16:47 UTC	research		https://www.inaturalist.org/observations/41171301		Van Cortlandt Park, New York, NY, US	40.9069	-73.8919	FALSE	Bronx	Eastern Black-legged Tick	Ixodes scapularis	New York
11651627	2018-04-28	4	918104	leashellshusband	2018-04-28 19:24:50 UTC	research		https://www.inaturalist.org/observations/11651627		Assabet River National Wildlife Refuge, Sudbury, MA, US	42.4	-71.4645	FALSE	Middlesex	American Dog Tick	Dermacentor variabilis	Massachusetts
11666954	2018-04-28	4	95919	kelpfish	2018-04-28 21:12:42 UTC	research	CC-BY-NC	https://www.inaturalist.org/observations/11666954		Minute Man National Historical Park, Lincoln, MA, US	42.4493	-71.2721	FALSE	Middlesex	American Dog Tick	Dermacentor variabilis	Massachusetts
11677496	2018-04-28	4	759886	lbaiello	2018-04-28 22:32:33 UTC	research	CC-BY-NC	https://www.inaturalist.org/observations/11677496		3115 Massachusetts Ave, Lexington, MA 02421, USA	42.4491	-71.2701	FALSE	Middlesex	American Dog Tick	Dermacentor variabilis	Massachusetts
42730156	2015-04-12	4	1309041	beniiiii	2020-04-21 03:38:01 UTC	research	CC-BY-NC	https://www.inaturalist.org/observations/42730156		Fort George, New York, NY, USA	40.91	-73.8928	FALSE	Bronx	Eastern Black-legged Tick	Ixodes scapularis	New York
11696889	2018-04-28	4	16016	rdstevenson	2018-04-29 01:17:35 UTC	research	CC-BY-NC	https://www.inaturalist.org/observations/11696889		33‚Äì39 Patmos Rd, Rowley, MA, US	42.7438	-70.8515	FALSE	Essex	American Dog Tick	Dermacentor variabilis	Massachusetts
71022891	2021-03-11	3	538986	andrewgarn	2021-03-11 21:35:28 UTC	research		https://www.inaturalist.org/observations/71022891		Pelham Bay Park, New York, NY, US	40.8769	-73.7971	FALSE	Bronx	Eastern Black-legged Tick	Ixodes scapularis	New York
73365915	2021-04-08	4	1309041	beniiiii	2021-04-09 04:30:39 UTC	research	CC-BY-NC	https://www.inaturalist.org/observations/73365915	Hitchhicked home.	Bronx County, US-NY, US	40.9072	-73.8825	FALSE	Bronx	Eastern Black-legged Tick	Ixodes scapularis	New York
99008099	2021-10-22	10	915616	vancortlandtzoo	2021-10-22 19:31:42 UTC	research		https://www.inaturalist.org/observations/99008099		Bronx County, US-NY, US	40.9016	-73.8905	FALSE	Bronx	Eastern Black-legged Tick	Ixodes scapularis	New York
11758834	2018-04-29	4	245719	bmvig	2018-04-29 16:43:45 UTC	research	CC-BY-NC	https://www.inaturalist.org/observations/11758834		Marshfield, MA, USA	42.08	-70.674	FALSE	Plymouth	American Dog Tick	Dermacentor variabilis	Massachusetts
99019903	2021-10-22	10	915616	vancortlandtzoo	2021-10-22 21:42:26 UTC	research		https://www.inaturalist.org/observations/99019903		Van Cortlandt Park, New York, NY, US	40.9014	-73.8903	FALSE	Bronx	Eastern Black-legged Tick	Ixodes scapularis	New York
102619768	2021-12-06	12	915616	vancortlandtzoo	2021-12-06 19:40:15 UTC	needs_id		https://www.inaturalist.org/observations/102619768	On dead buck	Van Cortlandt Park, New York, NY, US	40.9054	-73.8937	FALSE	Bronx	Eastern Black-legged Tick	Ixodes scapularis	New York
102820195	2021-12-06	12	915616	vancortlandtzoo	2021-12-10 16:18:47 UTC	needs_id		https://www.inaturalist.org/observations/102820195		Van Cortlandt Park, New York, NY, US	40.9053	-73.8936	FALSE	Bronx	Ticks	Ixodes scapularis	New York
11807422	2018-04-29	4	903723	lsbio4kfenton	2018-04-29 23:03:49 UTC	research		https://www.inaturalist.org/observations/11807422		2‚Äì10 Singing Hill Cir, Sudbury, MA, US	42.4271	-71.4243	FALSE	Middlesex	American Dog Tick	Dermacentor variabilis	Massachusetts
17230832	2018-10-05	10	1033735	hortoncreek	2018-10-05 23:59:13 UTC	research		https://www.inaturalist.org/observations/17230832		4118 Gregory Hill Rd, Binghamton, NY, US	42.0226	-75.8736	FALSE	Broome	Blacklegged Tick	Ixodes scapularis	New York
11869751	2018-04-28	4	760369	cbastidas	2018-04-30 12:44:11 UTC	research	CC-BY-NC	https://www.inaturalist.org/observations/11869751		10 Acorn Park Dr, Cambridge, MA, US	42.3962	-71.1473	FALSE	Middlesex	American Dog Tick	Dermacentor variabilis	Massachusetts
22791770	2019-04-20	4	553033	aburke	2019-04-21 01:36:39 UTC	research		https://www.inaturalist.org/observations/22791770		Vestal Plaza, Vestal, NY, US	42.0934	-75.9538	FALSE	Broome	Eastern Black-legged Tick	Ixodes scapularis	New York
11899658	2018-04-27	4	165078	edanko	2018-04-30 17:57:15 UTC	research	CC-BY-NC	https://www.inaturalist.org/observations/11899658		Boston, MA, USA	42.314	-71.008	FALSE	Suffolk	American Dog Tick	Dermacentor variabilis	Massachusetts
11899674	2018-04-27	4	165078	edanko	2018-04-30 17:57:18 UTC	research	CC-BY-NC	https://www.inaturalist.org/observations/11899674		Boston, MA, USA	42.314	-71.008	FALSE	Suffolk	American Dog Tick	Dermacentor variabilis	Massachusetts
11901061	2018-04-27	4	165078	edanko	2018-04-30 18:12:23 UTC	research	CC-BY-NC	https://www.inaturalist.org/observations/11901061		Boston, MA, USA	42.3139	-71.008	FALSE	Suffolk	American Dog Tick	Dermacentor variabilis	Massachusetts
26856586	2019-06-04	6	22312	beschwar	2019-06-12 12:43:16 UTC	research	CC-BY-NC	https://www.inaturalist.org/observations/26856586	Yep... in/on me after the hike. :-/	Broome County, NY, USA	42.1305	-76.0014	FALSE	Broome	Eastern Black-legged Tick	Ixodes scapularis	New York
33979524	2019-10-06	10	2231196	christopherharasta	2019-10-06 22:20:41 UTC	research	CC-BY-ND	https://www.inaturalist.org/observations/33979524		Vestal, NY 13850, USA	42.0921	-76.0359	FALSE	Broome	Eastern Black-legged Tick	Ixodes scapularis	New York
34920517	2019-10-26	10	2231196	christopherharasta	2019-10-26 17:28:56 UTC	research	CC-BY-ND	https://www.inaturalist.org/observations/34920517		Broome County, US-NY, US	42.1123	-76.0014	FALSE	Broome	Eastern Black-legged Tick	Ixodes scapularis	New York
44811526	2020-05-03	5	552877	kathleensterling	2020-05-03 23:06:34 UTC	needs_id		https://www.inaturalist.org/observations/44811526		Vestal, NY 13850, USA	42.0385	-76.0297	FALSE	Broome	Hard-backed Ticks	Ixodes scapularis	New York
12127437	2018-05-04	5	917579	naturelovinfam	2018-05-04 13:30:03 UTC	research		https://www.inaturalist.org/observations/12127437		63 S Spencer Rd, Spencer, MA, US	42.2207	-72.011	FALSE	Worcester	American Dog Tick	Dermacentor variabilis	Massachusetts
63265075	2020-10-22	10	3643245	corinporter	2020-10-22 19:38:30 UTC	research		https://www.inaturalist.org/observations/63265075		Vestal, NY 13850, USA	42.0811	-76.0438	FALSE	Broome	Eastern Black-legged Tick	Ixodes scapularis	New York
72565543	2021-03-31	3	4128959	amphere	2021-03-31 23:01:30 UTC	research	CC-BY-NC	https://www.inaturalist.org/observations/72565543		Whitney Point	42.3135	-75.9743	FALSE	Broome	Eastern Black-legged Tick	Ixodes scapularis	New York
12298428	2018-05-09	5	626957	ibosworth	2018-05-09 17:37:07 UTC	research	CC-BY-NC	https://www.inaturalist.org/observations/12298428		48 Milk St, Westwood, MA, US	42.2195	-71.202	FALSE	Norfolk	American Dog Tick	Dermacentor variabilis	Massachusetts
12318329	2018-05-10	5	813169	eyeh8bugs	2018-05-10 09:58:31 UTC	research		https://www.inaturalist.org/observations/12318329		3 Tiffany Rd, Norwell, MA, US	42.1205	-70.8071	FALSE	Plymouth	American Dog Tick	Dermacentor variabilis	Massachusetts
12341126	2018-05-09	5	461510	akneidel	2018-05-11 02:00:04 UTC	research	CC0	https://www.inaturalist.org/observations/12341126		81D Stage Point Rd, Plymouth, MA, US	41.9198	-70.543	FALSE	Plymouth	American Dog Tick	Dermacentor variabilis	Massachusetts
12364881	2018-05-11	5	534001	pamdarrow	2018-05-11 23:03:22 UTC	research	CC-BY-NC-SA	https://www.inaturalist.org/observations/12364881		135 Beach Rd Uppr, Vineyard Haven, MA, US	41.4532	-70.5964	FALSE	Dukes	American Dog Tick	Dermacentor variabilis	Massachusetts
78606695	2021-05-10	5	4388715	mariya_konovalyuk	2021-05-13 18:33:00 UTC	needs_id		https://www.inaturalist.org/observations/78606695		Vestal Pkwy E, Vestal, NY, US	42.0811	-75.9629	FALSE	Broome		Ixodes scapularis	New York
12457275	2018-05-14	5	749483	jllodra2	2018-05-14 19:17:24 UTC	research		https://www.inaturalist.org/observations/12457275		82 Smith St, Groton, MA, US	42.5822	-71.5765	FALSE	Middlesex	American Dog Tick	Dermacentor variabilis	Massachusetts
23969118	2019-04-28	4	1662797	bull1	2019-04-29 17:25:13 UTC	research		https://www.inaturalist.org/observations/23969118		344 Sooy Place Rd, Woodland, NJ 08088, USA	39.8646	-74.6136	FALSE	Burlington	Blacklegged Tick	Ixodes scapularis	New Jersey
12565542	2018-05-17	5	578961	lithobius	2018-05-18 02:51:28 UTC	research	CC-BY-NC	https://www.inaturalist.org/observations/12565542	Crawling on cat	100-102 Hazen Rd, Shirley, MA 01464, USA	42.5685	-71.6293	FALSE	Middlesex	American Dog Tick	Dermacentor variabilis	Massachusetts
12734519	2018-05-21	5	53860	berkshirenaturalist	2018-05-23 10:02:30 UTC	research	CC-BY-NC-ND	https://www.inaturalist.org/observations/12734519		Stevens Glen Preserve, Berkshire County, Richmond, Massachusetts, United States	42.3506	-73.3483	FALSE	Berkshire	American Dog Tick	Dermacentor variabilis	Massachusetts
12734779	2018-05-23	5	208120	jef	2018-05-23 10:22:59 UTC	research	CC-BY-NC	https://www.inaturalist.org/observations/12734779	Plucked off of human host	49 Cleveland St, Dedham, MA, US	42.2499	-71.1477	FALSE	Norfolk	American Dog Tick	Dermacentor variabilis	Massachusetts
12747786	2018-05-21	5	858190	michiey	2018-05-23 19:45:45 UTC	needs_id		https://www.inaturalist.org/observations/12747786	Ticks on a rabbit	Massachusetts, US	42.3616	-71.123	TRUE	Norfolk	Hardbacked Ticks	Ixodidae	Massachusetts
12796061	2018-05-25	5	5365	markchandler	2018-05-25 12:37:05 UTC	research	CC-BY	https://www.inaturalist.org/observations/12796061		226 Red Acre Rd, Stow, MA, US	42.4464	-71.4752	FALSE	Middlesex	American Dog Tick	Dermacentor variabilis	Massachusetts
12809408	2018-05-25	5	616517	jyang2	2018-05-25 21:26:05 UTC	research	CC-BY-NC	https://www.inaturalist.org/observations/12809408		Wellesley College, Wellesley Hills, MA, US	42.295	-71.3028	FALSE	Norfolk	American Dog Tick	Dermacentor variabilis	Massachusetts
13083265	2018-06-03	6	959293	lesliestgeorge	2018-06-03 17:58:25 UTC	research		https://www.inaturalist.org/observations/13083265		181 Mariano Bishop Blvd, Fall River, MA, US	41.6772	-71.1629	FALSE	Bristol	American Dog Tick	Dermacentor variabilis	Massachusetts
13206506	2018-06-07	6	1012573	lauren_kole	2018-06-07 15:53:39 UTC	research		https://www.inaturalist.org/observations/13206506		121 Reservation Rd, Andover, MA, US	42.6589	-71.1631	FALSE	Essex	American Dog Tick	Dermacentor variabilis	Massachusetts
13212454	2018-06-07	6	10787	maractwin	2018-06-07 19:31:16 UTC	research	CC-BY	https://www.inaturalist.org/observations/13212454		22‚Äì34 Allen St, Lexington, MA, US	42.4268	-71.2278	FALSE	Middlesex	American Dog Tick	Dermacentor variabilis	Massachusetts
13378869	2018-06-12	6	11510	jlevenson	2018-06-12 23:19:07 UTC	research		https://www.inaturalist.org/observations/13378869		19 Hamilton St, Plymouth, MA, US	41.971	-70.6846	FALSE	Plymouth	American Dog Tick	Dermacentor variabilis	Massachusetts
13458294	2018-06-15	6	114140	alexlamoreaux	2018-06-15 19:35:12 UTC	research	CC-BY-NC	https://www.inaturalist.org/observations/13458294		127 Manomet Point Rd, Plymouth, MA, US	41.922	-70.5478	FALSE	Plymouth	American Dog Tick	Dermacentor variabilis	Massachusetts
13462543	2018-06-15	6	945436	bennoboaz	2018-06-15 22:00:52 UTC	research		https://www.inaturalist.org/observations/13462543		120 Crosby Village Rd, Eastham, MA, US	41.8244	-69.9833	FALSE	Barnstable	American Dog Tick	Dermacentor variabilis	Massachusetts
13840230	2018-06-27	6	10787	maractwin	2018-06-27 20:54:57 UTC	research	CC-BY	https://www.inaturalist.org/observations/13840230	Found crawling on me after my hike today.	127 Upland Rd, Cambridge, MA, US	42.3873	-71.1241	FALSE	Middlesex	American Dog Tick	Dermacentor variabilis	Massachusetts
13926120	2018-06-30	6	996942	rwbancroft	2018-06-30 21:33:51 UTC	research		https://www.inaturalist.org/observations/13926120		133 Central St, Georgetown, MA, US	42.7159	-70.9927	FALSE	Essex	American Dog Tick	Dermacentor variabilis	Massachusetts
14046689	2018-07-01	7	171171	ntepper	2018-07-04 17:20:49 UTC	research	CC-BY-NC	https://www.inaturalist.org/observations/14046689		01775, Stow, MA, US	42.449	-71.5445	FALSE	Middlesex	American Dog Tick	Dermacentor variabilis	Massachusetts
14046799	2018-07-01	7	171171	ntepper	2018-07-04 17:24:56 UTC	research	CC-BY-NC	https://www.inaturalist.org/observations/14046799		Gleasondale Rd, Stow, MA, US	42.4218	-71.5166	FALSE	Middlesex	American Dog Tick	Dermacentor variabilis	Massachusetts
43930507	2020-04-27	4	1662797	bull1	2020-04-27 17:05:54 UTC	needs_id		https://www.inaturalist.org/observations/43930507		Woodland, NJ, USA	39.865	-74.5278	FALSE	Burlington	Ixodes	Ixodes scapularis	New Jersey
14176806	2018-07-08	7	819462	lexicicone	2018-07-08 20:06:08 UTC	research		https://www.inaturalist.org/observations/14176806		291 State Highway Route 6, Eastham, MA, US	41.8833	-70.0034	FALSE	Barnstable	American Dog Tick	Dermacentor variabilis	Massachusetts
14210583	2018-05-26	5	42780	pleary	2018-07-09 21:21:31 UTC	research	CC-BY	https://www.inaturalist.org/observations/14210583	Seen crawling on the ground	50 Gardiner Rd, Woods Hole, MA, US	41.5305	-70.6726	FALSE	Barnstable	American Dog Tick	Dermacentor variabilis	Massachusetts
14306367	2018-07-12	7	739866	liam22	2018-07-13 02:31:47 UTC	research		https://www.inaturalist.org/observations/14306367		75 Wellesley St, Weston, MA 02493, USA	42.3605	-71.2934	FALSE	Middlesex	American Dog Tick	Dermacentor variabilis	Massachusetts
14428315	2018-07-16	7	384718	mmulqueen	2018-07-16 22:54:54 UTC	research	CC-BY	https://www.inaturalist.org/observations/14428315		104 Summer St, Revere, MA 02151, USA	42.3906	-70.9857	FALSE	Suffolk	American Dog Tick	Dermacentor variabilis	Massachusetts
14695116	2018-07-24	7	964120	jdkramer	2018-07-24 19:09:47 UTC	needs_id	CC-BY-NC	https://www.inaturalist.org/observations/14695116		Malden, MA, USA	42.4251	-71.0662	FALSE	Middlesex	Hardbacked Ticks	Ixodidae	Massachusetts
14739179	2018-07-25	7	1089686	kaley6	2018-07-26 03:54:51 UTC	research		https://www.inaturalist.org/observations/14739179		84 Lake Rd, Framingham, MA, US	42.3229	-71.3847	FALSE	Middlesex	American Dog Tick	Dermacentor variabilis	Massachusetts
14999279	2018-07-31	7	555123	letitaftpearman	2018-07-31 22:55:10 UTC	research		https://www.inaturalist.org/observations/14999279		737 Gay St, Westwood, MA, US	42.2245	-71.1919	FALSE	Norfolk	American Dog Tick	Dermacentor variabilis	Massachusetts
15159279	2018-08-05	8	32134	srullman	2018-08-06 03:37:31 UTC	research	CC-BY-NC	https://www.inaturalist.org/observations/15159279		Hamilton, MA, USA	42.6385	-70.8178	FALSE	Essex	American Dog Tick	Dermacentor variabilis	Massachusetts
17429147	2009-05-17	5	734292	miketheknife	2018-10-12 06:27:39 UTC	research		https://www.inaturalist.org/observations/17429147		301 Brown Ave, Seekonk, MA 02771, USA	41.8735	-71.3222	FALSE	Bristol	American Dog Tick	Dermacentor variabilis	Massachusetts
73042429	2021-04-05	4	285998	superduperwren	2021-04-05 19:57:42 UTC	research	CC-BY-NC	https://www.inaturalist.org/observations/73042429		Chesterfield, NJ, US	40.0989	-74.6755	FALSE	Burlington	Eastern Black-legged Tick	Ixodes scapularis	New Jersey
50351369	2020-06-20	6	171529	nsharp	2020-06-21 01:16:51 UTC	research	CC-BY-NC	https://www.inaturalist.org/observations/50351369		Woods Hole, Falmouth, MA, USA	41.5295	-70.6702	FALSE	Barnstable	Lone Star Tick	Amblyomma americanum	Massachusetts
74660585	2021-04-20	4	4092493	jessica_donovan	2021-04-20 18:56:17 UTC	research		https://www.inaturalist.org/observations/74660585		Chesterfield, NJ, US	40.1054	-74.6752	FALSE	Burlington	Eastern Black-legged Tick	Ixodes scapularis	New Jersey
80394066	2021-05-26	5	285998	superduperwren	2021-05-26 18:47:31 UTC	research	CC-BY-NC	https://www.inaturalist.org/observations/80394066		Chesterfield, NJ, US	40.1038	-74.6807	FALSE	Burlington	Eastern Black-legged Tick	Ixodes scapularis	New Jersey
89772803	2021-04-01	4	4819043	vengefullorax	2021-08-03 13:44:06 UTC	research	CC-BY-NC	https://www.inaturalist.org/observations/89772803		Medford, NJ, USA	39.8564	-74.7645	FALSE	Burlington	Eastern Black-legged Tick	Ixodes scapularis	New Jersey
99641304	2021-10-28	10	5121958	whosbadpartytime	2021-10-28 17:35:55 UTC	research		https://www.inaturalist.org/observations/99641304	Tick	Moorestown-Lenola, Moorestown, NJ 08057, USA	39.9545	-74.953	FALSE	Burlington	Eastern Black-legged Tick	Ixodes scapularis	New Jersey
21163626	2019-03-11	3	1054256	josephthebirder	2019-03-12 00:09:41 UTC	research	CC-BY-NC	https://www.inaturalist.org/observations/21163626		Lindenwold, NJ, USA	39.8297	-74.9921	FALSE	Camden	Blacklegged Tick	Ixodes scapularis	New Jersey
21571580	2019-03-24	3	1054256	josephthebirder	2019-03-24 21:37:11 UTC	research	CC-BY-NC	https://www.inaturalist.org/observations/21571580		Lindenwold, NJ, USA	39.8297	-74.9921	FALSE	Camden	Blacklegged Tick	Ixodes scapularis	New Jersey
21606100	2019-03-25	3	1054256	josephthebirder	2019-03-25 19:35:35 UTC	research	CC-BY-NC	https://www.inaturalist.org/observations/21606100		Lindenwold, NJ, USA	39.8338	-74.9931	FALSE	Camden	Blacklegged Tick	Ixodes scapularis	New Jersey
38303477	2020-02-04	2	1388999	erin_allison	2020-02-04 19:52:33 UTC	research		https://www.inaturalist.org/observations/38303477	Found on my pup	Erial, NJ 08081, USA	39.7034	-74.9135	FALSE	Camden	Eastern Black-legged Tick	Ixodes scapularis	New Jersey
39889908	2020-03-12	3	1388999	erin_allison	2020-03-12 17:22:19 UTC	research		https://www.inaturalist.org/observations/39889908		Erial, NJ 08081, USA	39.7038	-74.9128	FALSE	Camden	Eastern Black-legged Tick	Ixodes scapularis	New Jersey
41078452	2020-03-30	3	1054256	josephthebirder	2020-03-30 23:58:23 UTC	research	CC-BY-NC	https://www.inaturalist.org/observations/41078452		Lindenwold, NJ, USA	39.833	-74.9877	FALSE	Camden	Eastern Black-legged Tick	Ixodes scapularis	New Jersey
100877034	2021-11-11	11	115734	jongelhaus	2021-11-11 20:47:24 UTC	research	CC-BY-NC	https://www.inaturalist.org/observations/100877034		Pelham Rd S, Voorhees, NJ, US	39.8575	-74.9999	FALSE	Camden	Eastern Black-legged Tick	Ixodes scapularis	New Jersey
22830326	2019-04-21	4	892992	vmetante	2019-04-21 18:36:03 UTC	research		https://www.inaturalist.org/observations/22830326		91 University Ave, Westwood, MA, US	42.2085	-71.1531	FALSE	Norfolk	American Dog Tick	Dermacentor variabilis	Massachusetts
62586175	2020-10-14	10	1276353	michaelpirrello	2020-10-14 20:54:13 UTC	research	CC-BY	https://www.inaturalist.org/observations/62586175		Cape Island, Cape May, NJ, US	38.9427	-74.961	FALSE	Cape May	Eastern Black-legged Tick	Ixodes scapularis	New Jersey
22909365	2019-04-22	4	1317498	richbartels	2019-04-22 21:55:41 UTC	research		https://www.inaturalist.org/observations/22909365	Found it on pup‚Äôs head and appears dead.	82‚Äì98 Aristotle Dr, Winchester, MA, US	42.4541	-71.1691	FALSE	Middlesex	American Dog Tick	Dermacentor variabilis	Massachusetts
67526211	2021-01-03	1	546819	tbjwildlife	2021-01-03 18:21:07 UTC	research		https://www.inaturalist.org/observations/67526211		Ludlam Island, Sea Isle City, NJ, US	39.1679	-74.6821	FALSE	Cape May	Eastern Black-legged Tick	Ixodes scapularis	New Jersey
47142315	2020-04-19	4	2170157	ericshelov	2020-05-24 17:14:40 UTC	research		https://www.inaturalist.org/observations/47142315		Range Rd, Center Sandwich, NH, US	43.7813	-71.4636	FALSE	Carroll	Eastern Black-legged Tick	Ixodes scapularis	New Hampshire
96315332	2021-09-26	9	1733963	kathy297	2021-09-27 01:16:14 UTC	needs_id		https://www.inaturalist.org/observations/96315332		Cleveland Beach Rd, Ossipee, NH, US	43.7048	-71.1016	FALSE	Carroll		Ixodes scapularis	New Hampshire
23045105	2019-04-25	4	1317498	richbartels	2019-04-25 11:53:27 UTC	needs_id		https://www.inaturalist.org/observations/23045105		14 Aristotle Dr, Winchester, MA, US	42.454	-71.1695	FALSE	Middlesex	Hard-backed Ticks	Dermacentor variabilis	Massachusetts
101980968	2021-11-26	11	2352764	susienhvt	2021-11-27 02:07:40 UTC	research	CC-BY	https://www.inaturalist.org/observations/101980968		Madison, NH, USA	43.8423	-71.1843	FALSE	Carroll	Eastern Black-legged Tick	Ixodes scapularis	New Hampshire
23189275	2019-04-26	4	1413800	massaudubon	2019-04-26 18:34:15 UTC	research	CC-BY-NC	https://www.inaturalist.org/observations/23189275		01775, Stow, MA, US	42.4133	-71.5089	FALSE	Middlesex	American Dog Tick	Dermacentor variabilis	Massachusetts
45993833	2017-10-14	10	1153865	echocreek	2020-05-15 18:12:42 UTC	research	CC-BY-NC	https://www.inaturalist.org/observations/45993833		Cain Hollow, Allegany, NY, USA	42.0272	-78.8483	FALSE	Cattaraugus	Eastern Black-legged Tick	Ixodes scapularis	New York
71587895	2021-03-19	3	192963	er1kksen	2021-03-20 01:18:34 UTC	research	CC-BY-NC	https://www.inaturalist.org/observations/71587895		Cattaraugus County, NY, USA	42.0008	-78.9803	FALSE	Cattaraugus	Eastern Black-legged Tick	Ixodes scapularis	New York
81113880	2021-05-31	5	29448	priscilla	2021-05-31 23:59:37 UTC	research	CC-BY-NC	https://www.inaturalist.org/observations/81113880		South Valley, NY, USA	42.0553	-78.9282	FALSE	Cattaraugus	Eastern Black-legged Tick	Ixodes scapularis	New York
37233010	2020-01-03	1	2350478	johnblasiak	2020-01-03 18:36:03 UTC	research	CC-BY-NC	https://www.inaturalist.org/observations/37233010	approx 1/8 inch tick--reddish in color with light shining on it. Found one on my dog and 2 on me after hiking in forest on 1-2-20 on a 50 deg F day and all snow melted._x000D_ _x000D_ updated: added photos of engorged tick found on my dog on Oct 14, 2020--about the size of a sesame seed._x000D_	Cayuga County, NY, USA	43.2833	-76.6441	FALSE	Cayuga	Eastern Black-legged Tick	Ixodes scapularis	New York
41137014	2020-03-31	3	1742857	cgwilson	2020-03-31 23:27:42 UTC	research		https://www.inaturalist.org/observations/41137014		N Marvine Ave, Auburn, NY, US	42.9367	-76.5412	FALSE	Cayuga	Eastern Black-legged Tick	Ixodes scapularis	New York
23407591	2019-04-27	4	1681998	liana_joy04	2019-04-27 16:55:19 UTC	needs_id	CC-BY-NC	https://www.inaturalist.org/observations/23407591		326 High St, Ipswich, MA, US	42.7053	-70.8807	FALSE	Essex	Wood Tick	Ixodidae	Massachusetts
47732868	2020-04-01	4	291022	jackieschnurr	2020-05-29 14:23:11 UTC	research		https://www.inaturalist.org/observations/47732868		Moravia, NY 13118, USA	42.7615	-76.3907	FALSE	Cayuga	Eastern Black-legged Tick	Ixodes scapularis	New York
23423105	2019-04-27	4	1413800	massaudubon	2019-04-27 17:56:19 UTC	research	CC-BY-NC	https://www.inaturalist.org/observations/23423105		29 Apple Blossom Ln, Stow, MA, US	42.414	-71.5107	FALSE	Middlesex	American Dog Tick	Dermacentor variabilis	Massachusetts
8001571	2017-08-29	8	192963	er1kksen	2017-09-19 22:42:19 UTC	needs_id	CC-BY-NC	https://www.inaturalist.org/observations/8001571		Chautauqua, New York, United States	42.47	-79.3765	FALSE	Chautauqua	Eastern Black-legged Tick	Ixodes scapularis	New York
24284200	2019-04-25	4	192963	er1kksen	2019-05-01 15:24:02 UTC	research	CC-BY-NC	https://www.inaturalist.org/observations/24284200		Chautauqua, New York, United States	42.2588	-79.5666	FALSE	Chautauqua	Blacklegged Tick	Ixodes scapularis	New York
23490897	2019-04-27	4	1594618	rherold	2019-04-27 22:20:59 UTC	research	CC-BY-NC	https://www.inaturalist.org/observations/23490897		168 Stoney Gate, Carlisle, MA 01741, USA	42.5149	-71.3298	FALSE	Middlesex	American Dog Tick	Dermacentor variabilis	Massachusetts
27945506	2019-06-22	6	192963	er1kksen	2019-06-30 18:17:42 UTC	research	CC-BY-NC	https://www.inaturalist.org/observations/27945506		Chautauqua, New York, United States	42.354	-79.4045	FALSE	Chautauqua	Eastern Black-legged Tick	Ixodes scapularis	New York
32554984	2019-09-11	9	856740	olivepearl	2019-09-11 22:29:02 UTC	needs_id		https://www.inaturalist.org/observations/32554984	What kind of tick is this?	W Main St, Panama, NY, US	42.0753	-79.4959	FALSE	Chautauqua	Eastern Black-legged Tick	Ixodes scapularis	New York
23700271	2019-04-28	4	1690816	jeffmelton	2019-04-28 18:41:38 UTC	research		https://www.inaturalist.org/observations/23700271	Sheepfold Park and Reservoir Trail hikes. Found this guy when we got back to the car in the parking lot.	Fells Path, Stoneham, MA 02180, USA	42.4534	-71.1067	FALSE	Middlesex	American Dog Tick	Dermacentor variabilis	Massachusetts
41244535	2020-04-01	4	192963	er1kksen	2020-04-02 18:40:45 UTC	research	CC-BY-NC	https://www.inaturalist.org/observations/41244535		Chautauqua, New York, United States	42.4377	-79.3254	FALSE	Chautauqua	Eastern Black-legged Tick	Ixodes scapularis	New York
41389446	2020-04-03	4	192963	er1kksen	2020-04-04 20:18:30 UTC	research	CC-BY-NC	https://www.inaturalist.org/observations/41389446		Chautauqua, New York, United States	42.343	-79.4252	FALSE	Chautauqua	Eastern Black-legged Tick	Ixodes scapularis	New York
77949991	2021-05-08	5	1403199	tracyzoe	2021-05-08 19:55:47 UTC	research		https://www.inaturalist.org/observations/77949991		Spooner Rd, Ashville, NY, US	42.0873	-79.4	FALSE	Chautauqua	Eastern Black-legged Tick	Ixodes scapularis	New York
100323443	2021-11-05	11	4195020	kpochopin	2021-11-05 16:08:12 UTC	research	CC-BY-NC	https://www.inaturalist.org/observations/100323443		Parkway St, Silver Creek, NY, US	42.5432	-79.1718	FALSE	Chautauqua	Eastern Black-legged Tick	Ixodes scapularis	New York
23948248	2019-04-29	4	1208187	judyasarkof	2019-04-29 16:03:17 UTC	research		https://www.inaturalist.org/observations/23948248		362 River Rd, Carlisle, MA, US	42.5077	-71.3273	FALSE	Middlesex	Blacklegged Tick	Ixodidae	Massachusetts
21619055	2019-03-25	3	1171530	lizgurns	2019-03-26 02:45:16 UTC	research		https://www.inaturalist.org/observations/21619055		Chemung County, US-NY, US	42.1664	-76.689	FALSE	Chemung	Eastern Black-legged Tick	Ixodes scapularis	New York
24018431	2019-04-29	4	1045903	natpie14	2019-04-29 20:41:27 UTC	research		https://www.inaturalist.org/observations/24018431		880 Ash St, Brockton, MA, US	42.0603	-71.0384	FALSE	Plymouth	American Dog Tick	Dermacentor variabilis	Massachusetts
40257183	2020-03-19	3	1497977	wearleybird	2020-03-19 21:47:00 UTC	research	CC-BY-NC	https://www.inaturalist.org/observations/40257183		Horseheads, NY, USA	42.1778	-76.7562	FALSE	Chemung	Eastern Black-legged Tick	Ixodes scapularis	New York
42720548	2020-04-19	4	368287	crx2aj3	2020-04-21 00:45:21 UTC	needs_id	CC-BY-NC	https://www.inaturalist.org/observations/42720548	Attached to an adult Coal Skink	New York, US	42.0498	-76.8752	TRUE	Chemung	Eastern Black-legged Tick	Ixodes scapularis	New York
24117336	2019-04-29	4	655221	suzannehale	2019-04-30 02:45:44 UTC	research	CC0	https://www.inaturalist.org/observations/24117336	As found attached to my scalp	270 Paradise Rd, Swampscott, MA, US	42.4767	-70.9119	FALSE	Essex	American Dog Tick	Dermacentor variabilis	Massachusetts
46921109	2020-05-22	5	2666284	grannyweatherwax	2020-05-23 02:36:19 UTC	research	CC-BY-NC	https://www.inaturalist.org/observations/46921109		Mark Twain State Park, Horseheads, NY, US	42.2132	-76.8447	FALSE	Chemung	Eastern Black-legged Tick	Ixodes scapularis	New York
24180483	2019-04-30	4	901396	hazydave	2019-04-30 14:01:42 UTC	research		https://www.inaturalist.org/observations/24180483		22 Gage St, Methuen, MA, US	42.7312	-71.1882	FALSE	Essex	American Dog Tick	Dermacentor variabilis	Massachusetts
72036030	2021-03-25	3	264861	brandonwoo	2021-03-25 19:31:13 UTC	research		https://www.inaturalist.org/observations/72036030		Corning, NY, US	42.1033	-76.937	FALSE	Chemung	Eastern Black-legged Tick	Ixodes scapularis	New York
73858236	2021-04-13	4	1497977	wearleybird	2021-04-13 17:31:10 UTC	research	CC-BY-NC	https://www.inaturalist.org/observations/73858236		Erin, NY 14838, USA	42.1923	-76.7268	FALSE	Chemung	Eastern Black-legged Tick	Ixodes scapularis	New York
24372078	2019-04-29	4	16016	rdstevenson	2019-05-02 15:07:01 UTC	research	CC-BY-NC	https://www.inaturalist.org/observations/24372078		16 School St, Newburyport, MA, US	42.8076	-70.8648	FALSE	Essex	American Dog Tick	Dermacentor variabilis	Massachusetts
82989707	2021-06-11	6	368287	crx2aj3	2021-06-14 12:44:23 UTC	research	CC-BY-NC	https://www.inaturalist.org/observations/82989707		Chemung County, NY, USA	42.1028	-76.9538	FALSE	Chemung	Eastern Black-legged Tick	Ixodes scapularis	New York
91767929	2021-08-14	8	369892	edgarallenhoopoe	2021-08-19 18:32:01 UTC	research	CC-BY-NC	https://www.inaturalist.org/observations/91767929		Steege Hill Nature Preserve (Chemung Co, NY)	42.1025	-76.9482	FALSE	Chemung	Eastern Black-legged Tick	Ixodes scapularis	New York
24619751	2019-05-05	5	402777	jeffmazur	2019-05-05 21:07:05 UTC	research		https://www.inaturalist.org/observations/24619751		108 Harlow Dr, Amherst, MA, US	42.4045	-72.5208	FALSE	Hampshire	American Dog Tick	Dermacentor variabilis	Massachusetts
24779808	2019-05-07	5	1731054	markelsparks23	2019-05-08 12:55:52 UTC	research	CC-BY-NC	https://www.inaturalist.org/observations/24779808		5A Emerald St, Wakefield, MA, US	42.5084	-71.0672	FALSE	Middlesex	American Dog Tick	Dermacentor variabilis	Massachusetts
24782399	2019-05-08	5	1731047	shanepatrick	2019-05-08 14:00:48 UTC	research		https://www.inaturalist.org/observations/24782399		Andover High School, Andover, MA, US	42.657	-71.1563	FALSE	Essex	American Dog Tick	Dermacentor variabilis	Massachusetts
24840514	2019-05-04	5	471362	jameswaters	2019-05-09 15:57:48 UTC	research	CC-BY-NC-SA	https://www.inaturalist.org/observations/24840514	Picked up in neighborhood, found walking on arm.	85 Old Wood Rd, North Attleboro, MA, US	41.9985	-71.3072	FALSE	Bristol	American Dog Tick	Dermacentor variabilis	Massachusetts
25079555	2019-05-13	5	301464	quietlymagical	2019-05-13 22:12:27 UTC	research	CC-BY	https://www.inaturalist.org/observations/25079555	4x macro	Belmont, MA, USA	42.4041	-71.1863	FALSE	Middlesex	American Dog Tick	Dermacentor variabilis	Massachusetts
25138357	2019-05-14	5	793323	heather232	2019-05-15 00:36:20 UTC	research	CC0	https://www.inaturalist.org/observations/25138357		32 Nashua Rd, Groton, MA 01450, USA	42.6363	-71.5648	FALSE	Middlesex	American Dog Tick	Dermacentor variabilis	Massachusetts
25266883	2019-05-17	5	1058391	worcesterite	2019-05-17 16:22:16 UTC	research		https://www.inaturalist.org/observations/25266883		46 Flagg St, Worcester, MA, US	42.2808	-71.8368	FALSE	Worcester	American Dog Tick	Dermacentor variabilis	Massachusetts
25277826	2019-05-17	5	7996	bennet	2019-05-17 20:06:01 UTC	research	CC-BY	https://www.inaturalist.org/observations/25277826		494 Great Oak Rd, Mashpee, MA, US	41.5524	-70.4989	FALSE	Barnstable	American Dog Tick	Dermacentor variabilis	Massachusetts
25291870	2019-05-17	5	302377	liliumtbn	2019-05-18 01:21:16 UTC	research	CC-BY-NC	https://www.inaturalist.org/observations/25291870		Massachusetts, US	42.4936	-71.3885	TRUE	Middlesex	American Dog Tick	Dermacentor variabilis	Massachusetts
25339379	2019-05-18	5	1171994	skewsme	2019-05-18 20:31:18 UTC	research		https://www.inaturalist.org/observations/25339379		128R Greeley St, Clinton, MA, US	42.425	-71.6944	FALSE	Worcester	American Dog Tick	Dermacentor variabilis	Massachusetts
25385038	2019-05-19	5	302377	liliumtbn	2019-05-19 15:32:26 UTC	research	CC-BY-NC	https://www.inaturalist.org/observations/25385038		North Waltham, Waltham, MA, USA	42.4036	-71.2142	FALSE	Middlesex	American Dog Tick	Dermacentor variabilis	Massachusetts
41467641	2020-04-05	4	2713554	woodsroamer	2020-04-05 19:05:39 UTC	research	CC-BY-NC	https://www.inaturalist.org/observations/41467641		Clapp Pond Rd, Marlborough, NH, US	42.9209	-72.1758	FALSE	Cheshire	Eastern Black-legged Tick	Ixodes scapularis	New Hampshire
41467725	2020-04-05	4	34717	gnatcatcher93	2020-04-05 19:06:50 UTC	research	CC-BY-NC	https://www.inaturalist.org/observations/41467725		Clapp Pond Rd, Marlborough, NH, US	42.9209	-72.1758	FALSE	Cheshire	Eastern Black-legged Tick	Ixodes scapularis	New Hampshire
25475983	2019-05-20	5	793323	heather232	2019-05-21 00:28:24 UTC	research	CC0	https://www.inaturalist.org/observations/25475983	Found crawling on my front screen door.	Groton, MA 01450, USA	42.6362	-71.5647	FALSE	Middlesex	American Dog Tick	Dermacentor variabilis	Massachusetts
25726551	2019-05-21	5	1208189	dgcirkus	2019-05-25 12:04:29 UTC	research	CC-BY-NC-SA	https://www.inaturalist.org/observations/25726551		Centerville, Barnstable, MA, USA	41.6605	-70.3574	FALSE	Barnstable	American Dog Tick	Dermacentor variabilis	Massachusetts
50354232	2020-06-20	6	1014628	slamonde	2020-06-21 01:52:17 UTC	research	CC-BY-NC	https://www.inaturalist.org/observations/50354232		Stoddard, NH 03464, USA	43.0828	-72.1315	FALSE	Cheshire	Eastern Black-legged Tick	Ixodes scapularis	New Hampshire
25831100	2019-05-26	5	746964	ifreedman	2019-05-26 20:45:00 UTC	needs_id	CC-BY-NC	https://www.inaturalist.org/observations/25831100	Found crawling on my dog	Menemsha, Chilmark, MA 02535, USA	41.3432	-70.7196	FALSE	Dukes	Hardbacked Ticks	Dermacentor	Massachusetts
25884757	2019-05-27	5	291618	jlayman	2019-05-27 16:56:59 UTC	research	CC-BY	https://www.inaturalist.org/observations/25884757	This is why one always tucks one's pant legs into one's socks.	North Waltham, Waltham, MA, USA	42.4048	-71.213	FALSE	Middlesex	American Dog Tick	Dermacentor variabilis	Massachusetts
25992553	2019-05-28	5	171171	ntepper	2019-05-29 12:02:19 UTC	research	CC-BY-NC	https://www.inaturalist.org/observations/25992553		01922, Byfield, MA, US	42.7664	-70.9176	FALSE	Essex	American Dog Tick	Dermacentor variabilis	Massachusetts
65146651	2020-11-10	11	290553	rjcjr	2020-11-18 13:07:43 UTC	research		https://www.inaturalist.org/observations/65146651		Jaffrey Township, NH 03452, USA	42.8181	-72.0066	FALSE	Cheshire	Eastern Black-legged Tick	Ixodes scapularis	New Hampshire
26124954	2019-05-31	5	1279696	lscip	2019-05-31 17:08:47 UTC	research	CC-BY-NC	https://www.inaturalist.org/observations/26124954		Wilmington, MA 01887, USA	42.5946	-71.1536	FALSE	Middlesex	American Dog Tick	Dermacentor variabilis	Massachusetts
26224716	2019-06-01	6	1800733	michaelarichardson	2019-06-02 02:37:37 UTC	research	CC-BY-NC	https://www.inaturalist.org/observations/26224716		Quincy, MA 02169, USA	42.2389	-71.0065	FALSE	Norfolk	American Dog Tick	Dermacentor variabilis	Massachusetts
26245291	2019-06-02	6	1023625	rachelstone	2019-06-02 13:01:26 UTC	research		https://www.inaturalist.org/observations/26245291		Berkshire County, US-MA, US	42.1042	-73.4446	FALSE	Berkshire	American Dog Tick	Dermacentor variabilis	Massachusetts
26319087	2019-06-03	6	1076416	cgaray	2019-06-03 11:55:29 UTC	research		https://www.inaturalist.org/observations/26319087		Victory Field, Watertown, MA, US	42.3745	-71.1817	FALSE	Middlesex	American Dog Tick	Dermacentor variabilis	Massachusetts
73518476	2021-04-09	4	536220	mikeakresh	2021-04-10 18:24:15 UTC	research	CC0	https://www.inaturalist.org/observations/73518476		Swanzey, NH, USA	42.9079	-72.273	FALSE	Cheshire	Eastern Black-legged Tick	Ixodes scapularis	New Hampshire
26366124	2019-06-03	6	1825096	alanzhang	2019-06-04 02:10:44 UTC	research		https://www.inaturalist.org/observations/26366124		Massachusetts, US	42.5065	-71.1422	TRUE	Middlesex	American Dog Tick	Dermacentor variabilis	Massachusetts
77264617	2021-05-04	5	4495	mnerrie	2021-05-04 13:41:50 UTC	research	CC-BY-NC-ND	https://www.inaturalist.org/observations/77264617	Found on the back of my hand after a morning walk.	Distant Hill Gardens, Walpole, NH, US	43.0839	-72.3644	FALSE	Cheshire	Eastern Black-legged Tick	Ixodes scapularis	New Hampshire
26395200	2019-05-26	5	171529	nsharp	2019-06-04 17:42:01 UTC	research	CC-BY-NC	https://www.inaturalist.org/observations/26395200		Newburyport, MA 01951, USA	42.7629	-70.8047	FALSE	Essex	American Dog Tick	Dermacentor variabilis	Massachusetts
82066362	2021-06-06	6	1014628	slamonde	2021-06-07 19:35:45 UTC	research	CC-BY	https://www.inaturalist.org/observations/82066362		Chesterfield, NH, USA	42.8864	-72.4695	FALSE	Cheshire	Eastern Black-legged Tick	Ixodes scapularis	New Hampshire
26525025	2019-06-06	6	245719	bmvig	2019-06-07 00:28:42 UTC	research	CC-BY-NC	https://www.inaturalist.org/observations/26525025		Pembroke, MA, USA	42.0836	-70.7981	FALSE	Plymouth	American Dog Tick	Dermacentor variabilis	Massachusetts
26623096	2019-06-07	6	793323	heather232	2019-06-08 18:46:18 UTC	research	CC0	https://www.inaturalist.org/observations/26623096		Groton, MA 01450, USA	42.6234	-71.5035	FALSE	Middlesex	American Dog Tick	Dermacentor variabilis	Massachusetts
26679749	2019-06-09	6	1612484	alacorazza	2019-06-09 15:37:03 UTC	research	CC-BY-NC	https://www.inaturalist.org/observations/26679749	just another reason to keep out of the vegetation at Duxbury beach	Duxbury, MA, USA	42.0235	-70.6193	FALSE	Plymouth	American Dog Tick	Dermacentor variabilis	Massachusetts
26703124	2019-06-09	6	1635190	karro_frost	2019-06-09 21:08:46 UTC	research	CC-BY-NC	https://www.inaturalist.org/observations/26703124	Not 1, not 2, not 3, but 6 ticks were hanging off of 1 grass plant on 2 blades. Amazing.	Franklin County, US-MA, US	42.676	-72.3336	FALSE	Franklin	American Dog Tick	Dermacentor variabilis	Massachusetts
26797029	2019-06-11	6	264251	rdebenham	2019-06-11 10:45:13 UTC	research	CC-BY-NC	https://www.inaturalist.org/observations/26797029		Dennis, MA, USA	41.7357	-70.1927	FALSE	Barnstable	American Dog Tick	Dermacentor variabilis	Massachusetts
26863101	2019-06-12	6	931469	megan240	2019-06-12 15:08:23 UTC	research		https://www.inaturalist.org/observations/26863101		Plymouth, MA 02360, USA	41.9197	-70.5429	FALSE	Plymouth	American Dog Tick	Dermacentor variabilis	Massachusetts
26893256	2019-06-12	6	249173	caterpillarscount	2019-06-13 00:47:32 UTC	research	CC-BY-NC	https://www.inaturalist.org/observations/26893256	tick!	Mass Audubon s Boston Nature Center	42.286	-71.0997	FALSE	Suffolk	American Dog Tick	Dermacentor variabilis	Massachusetts
26928209	2019-06-13	6	340315	janebaldwin	2019-06-13 18:59:26 UTC	research	CC-BY-NC	https://www.inaturalist.org/observations/26928209		130 Music St, Chilmark, MA, US	41.3836	-70.6837	FALSE	Dukes	American Dog Tick	Dermacentor variabilis	Massachusetts
27043108	2019-06-15	6	946366	polypody	2019-06-15 20:01:44 UTC	needs_id	CC-BY-NC	https://www.inaturalist.org/observations/27043108		Massachusetts, US	42.5923	-71.5012	TRUE	Worcester	Hard-backed Ticks	Dermacentor variabilis	Massachusetts
27055599	2019-06-15	6	288981	allysonv	2019-06-15 23:29:01 UTC	research	CC-BY-NC	https://www.inaturalist.org/observations/27055599		Concord, MA, USA	42.4848	-71.3444	FALSE	Middlesex	American Dog Tick	Dermacentor variabilis	Massachusetts
27161196	2019-06-17	6	171171	ntepper	2019-06-17 16:57:53 UTC	research	CC-BY-NC	https://www.inaturalist.org/observations/27161196		53‚Äì63 School St, Barnstable, MA, US	41.6767	-70.4368	FALSE	Barnstable	American Dog Tick	Dermacentor variabilis	Massachusetts
27170190	2019-06-17	6	1886084	maccdaddy	2019-06-17 19:36:35 UTC	research	CC-BY-NC	https://www.inaturalist.org/observations/27170190		291 Route 6, Wellfleet, MA, US	41.8845	-69.9954	FALSE	Barnstable	American Dog Tick	Dermacentor variabilis	Massachusetts
27270381	2019-06-16	6	746964	ifreedman	2019-06-19 15:20:18 UTC	research	CC-BY-NC	https://www.inaturalist.org/observations/27270381		Menemsha, Chilmark, MA 02535, USA	41.3426	-70.7201	FALSE	Dukes	American Dog Tick	Dermacentor variabilis	Massachusetts
27439540	2019-06-22	6	1900735	kkimble08	2019-06-22 15:50:37 UTC	research	CC-BY-NC	https://www.inaturalist.org/observations/27439540		199 Whitcomb Ave, Littleton, MA, US	42.5223	-71.5282	FALSE	Middlesex	American Dog Tick	Dermacentor variabilis	Massachusetts
241008	2013-04-19	4	12045	larry522	2013-04-20 02:38:04 UTC	research		http://www.inaturalist.org/observations/241008		Colchester	44.5496	-73.1351	FALSE	Chittenden	Deer Tick	Ixodes scapularis	Vermont
27499021	2019-06-23	6	1749	birders130	2019-06-23 13:39:48 UTC	research	CC-BY-NC	https://www.inaturalist.org/observations/27499021		Upton State Forest, Mendon, MA, US	42.1213	-71.6028	FALSE	Worcester	American Dog Tick	Dermacentor variabilis	Massachusetts
256185	2013-05-05	5	12036	zaccota	2013-05-06 10:13:44 UTC	research	CC-BY-NC	http://www.inaturalist.org/observations/256185		Shelburne, Vermont	44.3997	-73.2345	FALSE	Chittenden	Deer Tick	Ixodes scapularis	Vermont
27640174	2019-06-25	6	304213	mjb3	2019-06-25 16:54:58 UTC	research	CC-BY-NC	https://www.inaturalist.org/observations/27640174		Eastham, MA 02642, USA	41.8612	-69.9821	FALSE	Barnstable	American Dog Tick	Dermacentor variabilis	Massachusetts
27775038	2019-06-27	6	41817	harpsicalbiobug	2019-06-27 20:41:28 UTC	research		https://www.inaturalist.org/observations/27775038		Leverett, MA 01054, USA	42.4988	-72.4909	FALSE	Franklin	American Dog Tick	Dermacentor variabilis	Massachusetts
28151386	2019-05-28	5	39752	nlblock	2019-07-04 01:47:23 UTC	research	CC-BY	https://www.inaturalist.org/observations/28151386	Found on my leg while sitting in my office...not cool. Ha!	Stonehill College, Easton, MA, USA	42.0565	-71.0776	FALSE	Bristol	American Dog Tick	Dermacentor variabilis	Massachusetts
28246834	2019-07-05	7	208120	jef	2019-07-05 19:26:00 UTC	research	CC-BY-NC	https://www.inaturalist.org/observations/28246834		Franklin Park Zoo, Boston, MA, US	42.3049	-71.087	FALSE	Suffolk	American Dog Tick	Dermacentor variabilis	Massachusetts
28401793	2019-07-07	7	1957100	peter671	2019-07-08 00:05:10 UTC	research		https://www.inaturalist.org/observations/28401793		82 Myrtle St, Medford, MA, US	42.4154	-71.0883	FALSE	Middlesex	American Dog Tick	Dermacentor variabilis	Massachusetts
28402049	2019-07-07	7	1585354	janethammonds	2019-07-08 00:11:19 UTC	research	CC-BY-NC	https://www.inaturalist.org/observations/28402049		34 Derby St, Concord, MA, US	42.4551	-71.3926	FALSE	Middlesex	American Dog Tick	Dermacentor variabilis	Massachusetts
4505606	2016-11-06	11	157522	jamesewelch	2016-11-06 16:06:24 UTC	research	CC-BY-NC	http://www.inaturalist.org/observations/4505606		New North End, Burlington, VT, USA	44.5089	-73.2682	FALSE	Chittenden	Blacklegged Tick	Ixodes scapularis	Vermont
29146878	2019-07-19	7	793323	heather232	2019-07-20 00:42:53 UTC	research	CC0	https://www.inaturalist.org/observations/29146878		Groton, MA 01450, USA	42.6361	-71.5647	FALSE	Middlesex	American Dog Tick	Dermacentor variabilis	Massachusetts
29251480	2019-07-20	7	171529	nsharp	2019-07-21 16:46:10 UTC	research	CC-BY-NC	https://www.inaturalist.org/observations/29251480		Aquinnah, MA, USA	41.3405	-70.832	FALSE	Dukes	American Dog Tick	Dermacentor variabilis	Massachusetts
29295778	2019-07-21	7	1997381	tomatoleaf	2019-07-22 03:19:14 UTC	research		https://www.inaturalist.org/observations/29295778		1119 South St, Tewksbury, MA, US	42.5999	-71.1815	FALSE	Middlesex	American Dog Tick	Dermacentor variabilis	Massachusetts
29453131	2019-07-24	7	245719	bmvig	2019-07-24 17:12:57 UTC	research	CC-BY-NC	https://www.inaturalist.org/observations/29453131	Found at home afterwards, but presumably "collected" during the Bioblitz	Plymouth, MA 02360, USA	41.9216	-70.5476	FALSE	Plymouth	American Dog Tick	Dermacentor variabilis	Massachusetts
29603380	2019-07-26	7	1012537	mkblue	2019-07-26 22:56:03 UTC	research		https://www.inaturalist.org/observations/29603380		Wayland, MA, USA	42.401	-71.3633	FALSE	Middlesex	American Dog Tick	Dermacentor variabilis	Massachusetts
30053260	2019-08-02	8	650775	liamragan	2019-08-02 17:51:08 UTC	research	CC0	https://www.inaturalist.org/observations/30053260		Plum Island, Newbury, MA, US	42.7478	-70.7924	FALSE	Essex	American Dog Tick	Dermacentor variabilis	Massachusetts
30107008	2019-08-03	8	853807	mcharpentier	2019-08-03 15:31:21 UTC	research		https://www.inaturalist.org/observations/30107008		Princeton, MA 01541, USA	42.476	-71.8838	FALSE	Worcester	American Dog Tick	Dermacentor variabilis	Massachusetts
30891420	2019-08-15	8	339803	wefwef	2019-08-15 19:48:25 UTC	research	CC-BY-NC	https://www.inaturalist.org/observations/30891420		Minute Man National Historical Park, Lincoln, MA, US	42.4528	-71.2938	FALSE	Middlesex	American Dog Tick	Dermacentor variabilis	Massachusetts
5836472	2017-04-18	4	20198	joshualincoln	2017-04-18 23:55:33 UTC	research	CC-BY-NC	https://www.inaturalist.org/observations/5836472	Male	Williston North, Williston, VT, USA	44.4717	-73.1174	FALSE	Chittenden	Blacklegged Tick	Ixodes scapularis	Vermont
6487821	2017-05-27	5	19322	erint	2017-06-04 00:34:36 UTC	research	CC-BY-NC	https://www.inaturalist.org/observations/6487821		900 Sherman Hollow Rd, Huntington, VT, US	44.3516	-73.0067	FALSE	Chittenden	Blacklegged Tick	Ixodes scapularis	Vermont
6530481	2017-06-04	6	67685	sdz456	2017-06-07 02:56:40 UTC	research	CC-BY	https://www.inaturalist.org/observations/6530481		Birds of Vermont Museum, Huntington, VT 05462, USA	44.3506	-73.007	FALSE	Chittenden	Blacklegged Tick	Ixodes scapularis	Vermont
31965920	2019-09-01	9	1828954	lol1999	2019-09-02 03:52:34 UTC	research		https://www.inaturalist.org/observations/31965920		Strobus Ln, Ashland, MA, US	42.2713	-71.4674	FALSE	Middlesex	American Dog Tick	Dermacentor variabilis	Massachusetts
33154533	2019-07-25	7	16576	matthew_salkiewicz	2019-09-21 21:00:19 UTC	research	CC-BY-NC	https://www.inaturalist.org/observations/33154533		33 Leicester Street, North Oxford, Massachusetts	42.1651	-71.8923	FALSE	Worcester	American Dog Tick	Dermacentor variabilis	Massachusetts
33399536	2019-09-25	9	995477	kitsuneluvuh	2019-09-25 22:46:43 UTC	research	CC-BY-NC	https://www.inaturalist.org/observations/33399536		Tewksbury, MA 01876, USA	42.6058	-71.2022	FALSE	Middlesex	American Dog Tick	Dermacentor variabilis	Massachusetts
6723925	2017-06-16	6	319396	rhodyman	2017-06-20 00:52:35 UTC	needs_id	CC-BY-NC	https://www.inaturalist.org/observations/6723925	Is this a black legged tick nymph or a different tick	2800 Lincoln Hill Rd, Hinesburg, VT, US	44.3059	-73.0264	FALSE	Chittenden		Ixodes scapularis	Vermont
8368131	2017-10-10	10	480931	lynnzb	2017-10-12 03:20:44 UTC	research	CC-BY-NC	https://www.inaturalist.org/observations/8368131	Found crawling on my arm after a quick trip to the barn. On newly stacked hay? Female tick.	1923 N Williston Rd, Williston, VT, US	44.4626	-73.053	FALSE	Chittenden	Blacklegged Tick	Ixodes scapularis	Vermont
8491013	2017-10-18	10	16575	mothvet	2017-10-21 16:05:03 UTC	research	CC-BY-NC	https://www.inaturalist.org/observations/8491013		Colchester VT, Sunny Hollow	44.5146	-73.1727	FALSE	Chittenden	Blacklegged Tick	Ixodes scapularis	Vermont
8719845	2017-11-06	11	35327	mmwebb	2017-11-07 12:44:09 UTC	research	CC-BY-NC	https://www.inaturalist.org/observations/8719845		519 Sherman Hollow Rd, Hinesburg, VT 05461, USA	44.3672	-73.0455	FALSE	Chittenden	Blacklegged Tick	Ixodes scapularis	Vermont
8930695	2017-11-25	11	480931	lynnzb	2017-11-25 19:11:05 UTC	research	CC-BY-NC	https://www.inaturalist.org/observations/8930695	Adult male	1923 N Williston Rd, Williston, VT, US	44.4623	-73.0536	FALSE	Chittenden	Blacklegged Tick	Ixodes scapularis	Vermont
8936066	2017-09-27	9	12045	larry522	2017-11-26 02:42:18 UTC	research		https://www.inaturalist.org/observations/8936066		Mayo Rd	44.5963	-73.1794	FALSE	Chittenden	Blacklegged Tick	Ixodes scapularis	Vermont
10728167	2018-04-08	4	12045	larry522	2018-04-09 13:54:07 UTC	research		https://www.inaturalist.org/observations/10728167		Mayo Rd	44.5963	-73.1794	FALSE	Chittenden	Blacklegged Tick	Ixodes scapularis	Vermont
12015674	2018-05-01	5	13355	beeboy	2018-05-01 22:58:01 UTC	research	CC-BY-NC	https://www.inaturalist.org/observations/12015674		1136 Bay Rd, Shelburne, VT, US	44.3996	-73.2349	FALSE	Chittenden	Blacklegged Tick	Ixodes scapularis	Vermont
12105224	2018-05-03	5	13355	beeboy	2018-05-03 20:56:31 UTC	research	CC-BY-NC	https://www.inaturalist.org/observations/12105224		1044‚Äì1142 E Main St, Richmond, VT, US	44.4009	-72.9748	FALSE	Chittenden	Blacklegged Tick	Ixodes scapularis	Vermont
12124649	2018-05-01	5	19322	erint	2018-05-04 10:19:36 UTC	research	CC-BY-NC	https://www.inaturalist.org/observations/12124649		900 Sherman Hollow Rd, Huntington, VT, US	44.3516	-73.0067	FALSE	Chittenden	Blacklegged Tick	Ixodes scapularis	Vermont
12214268	2018-05-06	5	13355	beeboy	2018-05-06 23:43:51 UTC	research	CC-BY-NC	https://www.inaturalist.org/observations/12214268		Richmond, VT 05477, Richmond, VT, US	44.4012	-72.966	FALSE	Chittenden	Blacklegged Tick	Ixodes scapularis	Vermont
12273561	2018-05-08	5	13355	beeboy	2018-05-08 19:52:46 UTC	research	CC-BY-NC	https://www.inaturalist.org/observations/12273561		Huntington, VT 05462, Huntington, VT, US	44.3521	-72.9956	FALSE	Chittenden	Blacklegged Tick	Ixodes scapularis	Vermont
12367498	2018-05-11	5	13355	beeboy	2018-05-12 00:51:10 UTC	research	CC-BY-NC	https://www.inaturalist.org/observations/12367498	#8	Huntington, VT 05462, Huntington, VT, US	44.3755	-72.9084	FALSE	Chittenden	Blacklegged Tick	Ixodes scapularis	Vermont
12477872	2018-05-15	5	13355	beeboy	2018-05-15 12:52:03 UTC	research	CC-BY-NC	https://www.inaturalist.org/observations/12477872		Shelburne, VT 05482, Shelburne, VT, US	44.3418	-73.124	FALSE	Chittenden	Blacklegged Tick	Ixodes scapularis	Vermont
12477962	2018-05-15	5	13355	beeboy	2018-05-15 12:56:32 UTC	research	CC-BY-NC	https://www.inaturalist.org/observations/12477962		Shelburne, VT 05482, Shelburne, VT, US	44.3431	-73.122	FALSE	Chittenden	Blacklegged Tick	Ixodes scapularis	Vermont
13133179	2018-05-02	5	12045	larry522	2018-06-05 03:16:25 UTC	research		https://www.inaturalist.org/observations/13133179		Mayo Rd	44.5963	-73.1794	FALSE	Chittenden	Blacklegged Tick	Ixodes scapularis	Vermont
16958640	2018-09-27	9	1092789	veggiepatty	2018-09-27 10:47:57 UTC	research	CC-BY-NC	https://www.inaturalist.org/observations/16958640		25 Pine Ridge Rd, Underhill, VT 05489, USA	44.5107	-72.8994	FALSE	Chittenden	Blacklegged Tick	Ixodes scapularis	Vermont
17556671	2018-10-15	10	13355	beeboy	2018-10-16 10:53:54 UTC	research	CC-BY-NC	https://www.inaturalist.org/observations/17556671		140 E Main St, Richmond, VT, US	44.404	-72.9909	FALSE	Chittenden	Blacklegged Tick	Ixodes scapularis	Vermont
18096908	2018-11-04	11	314738	thetorterra	2018-11-04 18:45:38 UTC	research	CC-BY-NC	https://www.inaturalist.org/observations/18096908		The University of Vermont, Burlington, VT, US	44.4721	-73.1954	FALSE	Chittenden	Blacklegged Tick	Ixodes scapularis	Vermont
22437622	2019-04-13	4	19322	erint	2019-04-13 23:00:46 UTC	research	CC-BY-NC	https://www.inaturalist.org/observations/22437622		900 Sherman Hollow Rd, Huntington, VT, US	44.3516	-73.0067	FALSE	Chittenden	Blacklegged Tick	Ixodes scapularis	Vermont
22487120	2019-04-14	4	221299	akburge	2019-04-14 22:17:04 UTC	needs_id	CC-BY-NC	https://www.inaturalist.org/observations/22487120		Chittenden County, US-VT, US	44.501	-73.196	FALSE	Chittenden	Ticks	Ixodes scapularis	Vermont
37584023	2019-07-17	7	302377	liliumtbn	2020-01-14 12:56:46 UTC	needs_id	CC-BY-NC	https://www.inaturalist.org/observations/37584023		Holden, MA, USA	42.3241	-71.8714	FALSE	Worcester	Eastern Black-legged Tick	Ixodidae	Massachusetts
22625339	2019-04-17	4	1629476	gthiggins	2019-04-17 20:43:40 UTC	research	CC-BY-NC	https://www.inaturalist.org/observations/22625339		The University of Vermont, Burlington, VT, US	44.4725	-73.1954	FALSE	Chittenden	Blacklegged Tick	Ixodes scapularis	Vermont
23029128	2019-04-23	4	67685	sdz456	2019-04-25 01:16:39 UTC	research	CC-BY	https://www.inaturalist.org/observations/23029128	My first embedded tick of the season. I got it while working in my flower garden.	Cushing Drive, Essex Junction, VT, USA	44.4865	-73.1294	FALSE	Chittenden	Blacklegged Tick	Ixodes scapularis	Vermont
23063964	2019-04-25	4	13355	beeboy	2019-04-25 18:32:47 UTC	research	CC-BY-NC	https://www.inaturalist.org/observations/23063964		456 Duxbury Rd, Huntington, VT, US	44.3776	-72.9319	FALSE	Chittenden	Blacklegged Tick	Ixodes scapularis	Vermont
24556182	2019-05-04	5	13355	beeboy	2019-05-05 00:51:40 UTC	research	CC-BY-NC	https://www.inaturalist.org/observations/24556182		6 Sebring Rd, South Burlington, VT, US	44.4335	-73.2045	FALSE	Chittenden	Blacklegged Tick	Ixodes scapularis	Vermont
24636083	2019-05-05	5	233934	tobyalex12	2019-05-06 00:54:48 UTC	research		https://www.inaturalist.org/observations/24636083		274 Raymond Rd, Colchester, VT, US	44.5882	-73.1886	FALSE	Chittenden	Blacklegged Tick	Ixodes scapularis	Vermont
24638958	2019-05-05	5	13355	beeboy	2019-05-06 01:37:14 UTC	research	CC-BY-NC	https://www.inaturalist.org/observations/24638958	My first male of the year	330 Town Line Rd, Charlotte, VT, US	44.2676	-73.2644	FALSE	Chittenden	Blacklegged Tick	Ixodes scapularis	Vermont
24739440	2019-05-06	5	955040	flask	2019-05-07 17:47:18 UTC	research	CC-BY-NC	https://www.inaturalist.org/observations/24739440		Vermont, US	44.2374	-72.9564	TRUE	Chittenden	Blacklegged Tick	Ixodes scapularis	Vermont
24862728	2019-05-09	5	13355	beeboy	2019-05-09 23:56:14 UTC	research	CC-BY-NC	https://www.inaturalist.org/observations/24862728		1147 E Main St, Richmond, VT, US	44.4013	-72.974	FALSE	Chittenden	Blacklegged Tick	Ixodes scapularis	Vermont
24862733	2019-05-09	5	13355	beeboy	2019-05-09 23:56:28 UTC	research	CC-BY-NC	https://www.inaturalist.org/observations/24862733		1147 E Main St, Richmond, VT, US	44.4013	-72.9739	FALSE	Chittenden	Blacklegged Tick	Ixodes scapularis	Vermont
24936130	2019-05-11	5	13355	beeboy	2019-05-11 15:14:11 UTC	research	CC-BY-NC	https://www.inaturalist.org/observations/24936130		05482, Shelburne, VT, US	44.3419	-73.1256	FALSE	Chittenden	Blacklegged Tick	Ixodes scapularis	Vermont
39881699	2020-03-11	3	171171	ntepper	2020-03-12 13:19:15 UTC	needs_id	CC-BY-NC	https://www.inaturalist.org/observations/39881699		Trout Brook Conservation Area, Jefferson, MA, US	42.4006	-71.8462	FALSE	Worcester	Ticks	Ixodes	Massachusetts
24936287	2019-05-11	5	13355	beeboy	2019-05-11 15:17:33 UTC	research	CC-BY-NC	https://www.inaturalist.org/observations/24936287		05482, Shelburne, VT, US	44.3416	-73.1255	FALSE	Chittenden	Blacklegged Tick	Ixodes scapularis	Vermont
25169490	2019-05-15	5	13355	beeboy	2019-05-15 17:41:04 UTC	research	CC-BY-NC	https://www.inaturalist.org/observations/25169490		05461, Hinesburg, VT, US	44.3082	-73.1278	FALSE	Chittenden	Eastern Black-legged Tick	Ixodes scapularis	Vermont
25169592	2019-05-15	5	13355	beeboy	2019-05-15 17:43:26 UTC	research	CC-BY-NC	https://www.inaturalist.org/observations/25169592	Not even staged this time...	Mt Philo State Park, Charlotte, VT, US	44.2784	-73.2223	FALSE	Chittenden	Blacklegged Tick	Ixodes scapularis	Vermont
25325006	2019-05-18	5	13355	beeboy	2019-05-18 16:55:43 UTC	research	CC-BY-NC	https://www.inaturalist.org/observations/25325006		402 Stage Rd, Richmond, VT, US	44.3886	-72.9324	FALSE	Chittenden	Blacklegged Tick	Ixodes scapularis	Vermont
39988586	2020-03-14	3	2576732	riftfisher	2020-03-14 21:02:28 UTC	research	CC-BY-NC	https://www.inaturalist.org/observations/39988586		Harvard Ave, Medford, MA, US	42.4178	-71.1364	FALSE	Middlesex	American Dog Tick	Dermacentor variabilis	Massachusetts
25325016	2019-05-18	5	13355	beeboy	2019-05-18 16:55:53 UTC	research	CC-BY-NC	https://www.inaturalist.org/observations/25325016		422 Stage Rd, Richmond, VT, US	44.3893	-72.9335	FALSE	Chittenden	Eastern Black-legged Tick	Ixodes scapularis	Vermont
25652861	2019-05-23	5	845914	gualabear	2019-05-24 01:58:53 UTC	research		https://www.inaturalist.org/observations/25652861	Sunflower seed in third pic for size comparison	New North End, Burlington, VT, USA	44.5089	-73.2478	FALSE	Chittenden	Eastern Black-legged Tick	Ixodes scapularis	Vermont
26134723	2019-05-31	5	13355	beeboy	2019-05-31 20:10:36 UTC	research	CC-BY-NC	https://www.inaturalist.org/observations/26134723		05477, Richmond, VT, US	44.4026	-72.974	FALSE	Chittenden	Blacklegged Tick	Ixodes scapularis	Vermont
26134727	2019-05-31	5	13355	beeboy	2019-05-31 20:10:49 UTC	research	CC-BY-NC	https://www.inaturalist.org/observations/26134727		05477, Richmond, VT, US	44.4026	-72.974	FALSE	Chittenden	Blacklegged Tick	Ixodes scapularis	Vermont
26135248	2019-05-31	5	13355	beeboy	2019-05-31 20:23:25 UTC	research	CC-BY-NC	https://www.inaturalist.org/observations/26135248		05477, Richmond, VT, US	44.4076	-72.9733	FALSE	Chittenden	Blacklegged Tick	Ixodes scapularis	Vermont
26189320	2019-06-01	6	270533	timschon	2019-06-01 17:26:48 UTC	research		https://www.inaturalist.org/observations/26189320		Richmond, VT, USA	44.3789	-72.9448	FALSE	Chittenden	Blacklegged Tick	Ixodes scapularis	Vermont
26765682	2019-06-10	6	13355	beeboy	2019-06-10 19:48:38 UTC	research	CC-BY-NC	https://www.inaturalist.org/observations/26765682		1851‚Äì2037 Duxbury Rd, Huntington, VT, US	44.3727	-72.9011	FALSE	Chittenden	Eastern Black-legged Tick	Ixodes scapularis	Vermont
40602633	2018-11-26	11	737854	bdinius	2020-03-23 20:35:34 UTC	research	CC-BY-NC	https://www.inaturalist.org/observations/40602633	Found on a white-tailed deer	Plymouth County, US-MA, US	41.8844	-70.9178	TRUE	Plymouth	Winter tick	Dermacentor albipictus	Massachusetts
26910730	2019-06-04	6	955040	flask	2019-06-13 12:19:47 UTC	research	CC-BY-NC	https://www.inaturalist.org/observations/26910730		1473 Wes White Hl, Huntington, VT, US	44.3635	-72.9534	FALSE	Chittenden	Eastern Black-legged Tick	Ixodes scapularis	Vermont
28316666	2019-07-06	7	13355	beeboy	2019-07-06 20:20:30 UTC	research	CC-BY-NC	https://www.inaturalist.org/observations/28316666		1450 Johnnie Brook Rd, Richmond, VT, US	44.4055	-73.0157	FALSE	Chittenden	Eastern Black-legged Tick	Ixodes scapularis	Vermont
28317647	2019-07-06	7	13355	beeboy	2019-07-06 20:37:32 UTC	research	CC-BY-NC	https://www.inaturalist.org/observations/28317647	The nymph	1450 Johnnie Brook Rd, Richmond, VT, US	44.4055	-73.0157	FALSE	Chittenden	Eastern Black-legged Tick	Ixodes scapularis	Vermont
29024834	2019-07-17	7	13355	beeboy	2019-07-17 23:09:40 UTC	research	CC-BY-NC	https://www.inaturalist.org/observations/29024834		Birds of Vermont	44.355	-73.0046	FALSE	Chittenden	Eastern Black-legged Tick	Ixodes scapularis	Vermont
29025218	2019-07-17	7	13355	beeboy	2019-07-17 23:16:49 UTC	research	CC-BY-NC	https://www.inaturalist.org/observations/29025218		Birds of Vermont	44.355	-73.0046	FALSE	Chittenden	Eastern Black-legged Tick	Ixodes scapularis	Vermont
40975966	2015-05-28	5	208120	jef	2020-03-29 18:02:29 UTC	research	CC-BY-NC	https://www.inaturalist.org/observations/40975966		Franklin Field North, Boston, MA, USA	42.3063	-71.0926	FALSE	Suffolk	American Dog Tick	Dermacentor variabilis	Massachusetts
30196112	2019-08-04	8	13355	beeboy	2019-08-04 19:59:15 UTC	research	CC-BY-NC	https://www.inaturalist.org/observations/30196112		3602 Huntington Rd, Huntington, VT, US	44.3574	-73.004	FALSE	Chittenden	Eastern Black-legged Tick	Ixodes scapularis	Vermont
34358139	2018-11-01	11	2319335	abi7naturalist	2019-10-14 14:11:06 UTC	research		https://www.inaturalist.org/observations/34358139		ÎØ∏Íµ≠ 05462 Î≤ÑÎ™¨Ìä∏ ÌóåÌåÖÌÑ¥	44.3517	-73.0067	FALSE	Chittenden	Eastern Black-legged Tick	Ixodes scapularis	Vermont
34956677	2019-10-27	10	2053311	plburns	2019-10-27 12:34:59 UTC	needs_id	CC-BY-NC	https://www.inaturalist.org/observations/34956677		Corduroy Rd, Essex Junction, VT, US	44.4903	-73.0865	FALSE	Chittenden		Ixodes scapularis	Vermont
34956731	2019-10-27	10	2053311	plburns	2019-10-27 12:37:30 UTC	research	CC-BY-NC	https://www.inaturalist.org/observations/34956731		Corduroy Rd, Essex Junction, VT, US	44.4903	-73.0864	FALSE	Chittenden	Eastern Black-legged Tick	Ixodes scapularis	Vermont
41502975	2020-04-05	4	171171	ntepper	2020-04-06 01:55:39 UTC	needs_id	CC-BY-NC	https://www.inaturalist.org/observations/41502975	On a mink	Sandwich, MA, USA	41.7741	-70.5113	FALSE	Barnstable	Hard-backed Ticks	Ixodidae	Massachusetts
41521091	2020-04-05	4	171529	nsharp	2020-04-06 10:38:17 UTC	research	CC-BY-NC	https://www.inaturalist.org/observations/41521091		Sagamore Beach, MA 02562, USA	41.777	-70.5203	FALSE	Barnstable	American Dog Tick	Dermacentor variabilis	Massachusetts
36763907	2019-12-15	12	171529	nsharp	2019-12-19 00:06:01 UTC	research	CC-BY-NC	https://www.inaturalist.org/observations/36763907		Malletts Bay, Burlington, VT, USA	44.5515	-73.2965	FALSE	Chittenden	Eastern Black-legged Tick	Ixodes scapularis	Vermont
41562387	2020-04-05	4	171529	nsharp	2020-04-06 22:04:40 UTC	needs_id	CC-BY-NC	https://www.inaturalist.org/observations/41562387		Sandwich, MA, USA	41.7739	-70.5126	FALSE	Barnstable	Ticks	Ixodidae	Massachusetts
41570781	2020-04-05	4	171171	ntepper	2020-04-07 00:05:46 UTC	research	CC-BY-NC	https://www.inaturalist.org/observations/41570781		Sagamore Beach, MA, US	41.7771	-70.5203	FALSE	Barnstable	American Dog Tick	Dermacentor variabilis	Massachusetts
37358214	2019-11-24	11	12045	larry522	2020-01-07 02:40:41 UTC	needs_id		https://www.inaturalist.org/observations/37358214	Extracted from a domestic cat. The cat is indoors-only, so the tick must have hitch-hiked in on clothing and found its way to the cat.	Hiawatha Ave	44.4919	-73.1266	FALSE	Chittenden	Garrapatas	Ixodes scapularis	Vermont
41797916	2020-04-08	4	2688127	gulo_mo	2020-04-10 00:16:42 UTC	research		https://www.inaturalist.org/observations/41797916	First tick of the season. üò≥	Northampton, MA, US	42.3568	-72.6592	FALSE	Hampshire	American Dog Tick	Dermacentor variabilis	Massachusetts
40192929	2020-03-18	3	2482264	gsexauer	2020-03-18 18:55:50 UTC	research	CC0	https://www.inaturalist.org/observations/40192929		Opposite Burlington High School, Burlington, VT 05408, USA	44.497	-73.2303	FALSE	Chittenden	Eastern Black-legged Tick	Ixodes scapularis	Vermont
76783680	2021-05-02	5	7996	bennet	2021-05-03 01:25:15 UTC	research	CC-BY	https://www.inaturalist.org/observations/76783680		Massachusetts, US	41.6364	-70.4168	TRUE	Barnstable	Lone Star Tick	Amblyomma americanum	Massachusetts
40521760	2020-03-21	3	2482264	gsexauer	2020-03-22 14:20:30 UTC	research	CC0	https://www.inaturalist.org/observations/40521760		Westford, VT 05494, USA	44.5622	-73.0227	FALSE	Chittenden	Eastern Black-legged Tick	Ixodes scapularis	Vermont
40570580	2020-03-19	3	12045	larry522	2020-03-23 03:58:25 UTC	research		https://www.inaturalist.org/observations/40570580		Saint Michael's College Natural Area	44.4998	-73.1486	FALSE	Chittenden	Eastern Black-legged Tick	Ixodes scapularis	Vermont
41207973	2020-04-01	4	20198	joshualincoln	2020-04-02 02:14:45 UTC	research	CC-BY-NC	https://www.inaturalist.org/observations/41207973		Williston, VT, USA	44.4454	-73.0992	FALSE	Chittenden	Eastern Black-legged Tick	Ixodes scapularis	Vermont
41291888	2020-04-02	4	20198	joshualincoln	2020-04-03 13:08:45 UTC	research	CC-BY-NC	https://www.inaturalist.org/observations/41291888		Williston North, Williston, VT, USA	44.4724	-73.1138	FALSE	Chittenden	Eastern Black-legged Tick	Ixodes scapularis	Vermont
41787437	2020-04-08	4	13355	beeboy	2020-04-09 21:30:56 UTC	research	CC-BY-NC	https://www.inaturalist.org/observations/41787437		Richmond, VT, USA	44.4009	-72.9573	FALSE	Chittenden	Eastern Black-legged Tick	Ixodes scapularis	Vermont
41787446	2020-04-08	4	13355	beeboy	2020-04-09 21:31:09 UTC	research	CC-BY-NC	https://www.inaturalist.org/observations/41787446		Richmond, VT, USA	44.4015	-72.9586	FALSE	Chittenden	Eastern Black-legged Tick	Ixodes scapularis	Vermont
42673912	2020-04-20	4	32134	srullman	2020-04-20 15:48:03 UTC	research	CC-BY-NC	https://www.inaturalist.org/observations/42673912		Hamilton, MA, USA	42.6304	-70.8439	FALSE	Essex	American Dog Tick	Dermacentor variabilis	Massachusetts
42122128	2020-04-13	4	729485	greenmthort	2020-04-13 22:15:03 UTC	research		https://www.inaturalist.org/observations/42122128	Time to get out the Deet	Chittenden County, US-VT, US	44.4585	-73.1056	TRUE	Chittenden	Eastern Black-legged Tick	Ixodes scapularis	Vermont
42245181	2020-04-15	4	20198	joshualincoln	2020-04-15 16:59:22 UTC	research	CC-BY-NC	https://www.inaturalist.org/observations/42245181		Chittenden, Vermont, United States	44.4723	-73.1137	FALSE	Chittenden	Eastern Black-legged Tick	Ixodes scapularis	Vermont
42643340	2020-04-18	4	1168695	trscavo	2020-04-20 03:49:02 UTC	research	CC-BY-NC	https://www.inaturalist.org/observations/42643340		South Burlington, VT, USA	44.459	-73.169	FALSE	Chittenden	Eastern Black-legged Tick	Ixodes scapularis	Vermont
43004819	2020-04-23	4	2820311	auggie_bengt	2020-04-23 23:20:24 UTC	research	CC-BY-NC	https://www.inaturalist.org/observations/43004819		Victory Park, Medford, MA, US	42.4271	-71.1236	FALSE	Middlesex	American Dog Tick	Dermacentor variabilis	Massachusetts
42792729	2020-04-21	4	16147	declanmccabe	2020-04-21 21:51:29 UTC	research	CC-BY-SA	https://www.inaturalist.org/observations/42792729		Country Club Dr, South Burlington, VT, US	44.4811	-73.15	FALSE	Chittenden	Eastern Black-legged Tick	Ixodes scapularis	Vermont
45652962	2020-05-11	5	67685	sdz456	2020-05-12 03:09:23 UTC	research	CC-BY	https://www.inaturalist.org/observations/45652962	FOY	Essex Junction, Essex, VT, USA	44.4861	-73.1291	FALSE	Chittenden	Eastern Black-legged Tick	Ixodes scapularis	Vermont
47660515	2020-05-28	5	13355	beeboy	2020-05-28 20:44:25 UTC	research	CC-BY-NC	https://www.inaturalist.org/observations/47660515		Essex Town, Jericho, VT, USA	44.4923	-73.0343	FALSE	Chittenden	Eastern Black-legged Tick	Ixodes scapularis	Vermont
43308777	2020-04-25	4	912984	allisonrhoughton	2020-04-25 12:52:09 UTC	research		https://www.inaturalist.org/observations/43308777		Alewife Brook Reservation, Cambridge, MA, US	42.3967	-71.1474	FALSE	Middlesex	American Dog Tick	Dermacentor variabilis	Massachusetts
50615683	2020-06-22	6	2930600	sppoulos	2020-06-23 00:08:58 UTC	research	CC-BY-NC	https://www.inaturalist.org/observations/50615683		Jericho, VT, US	44.4467	-72.8876	FALSE	Chittenden	Eastern Black-legged Tick	Ixodes scapularis	Vermont
43517280	2020-04-25	4	913101	jameshoughton	2020-04-26 01:59:05 UTC	research		https://www.inaturalist.org/observations/43517280		Alewife Brook Reservation, Cambridge, MA, US	42.3971	-71.1496	FALSE	Middlesex	American Dog Tick	Dermacentor variabilis	Massachusetts
50800797	2020-06-23	6	2389745	beasley015	2020-06-24 18:43:38 UTC	research	CC-BY-NC	https://www.inaturalist.org/observations/50800797		Hinesburg, VT, US	44.3495	-73.0149	FALSE	Chittenden	Eastern Black-legged Tick	Ixodes scapularis	Vermont
54235712	2020-05-17	5	2894758	chazbot5000	2020-07-25 04:45:56 UTC	research		https://www.inaturalist.org/observations/54235712		Colchester	44.5443	-73.1479	FALSE	Chittenden	Eastern Black-legged Tick	Ixodes scapularis	Vermont
62998170	2020-10-17	10	13355	beeboy	2020-10-19 11:27:53 UTC	research	CC-BY-NC	https://www.inaturalist.org/observations/62998170		Richmond, VT, USA	44.3964	-72.9576	FALSE	Chittenden	Eastern Black-legged Tick	Ixodes scapularis	Vermont
63543007	2020-10-25	10	13355	beeboy	2020-10-26 02:29:49 UTC	research	CC-BY-NC	https://www.inaturalist.org/observations/63543007		Richmond, VT, USA	44.3992	-72.9529	FALSE	Chittenden	Eastern Black-legged Tick	Ixodes scapularis	Vermont
63865397	2020-10-23	10	1035144	jdionvt	2020-10-31 05:16:03 UTC	needs_id		https://www.inaturalist.org/observations/63865397		Alpine Dr, Jericho, VT, US	44.5258	-72.9613	FALSE	Chittenden	Eastern Black-legged Tick	Ixodes scapularis	Vermont
43760988	2020-04-26	4	16966	marc_albert	2020-04-26 22:49:56 UTC	research	CC-BY-NC	https://www.inaturalist.org/observations/43760988		Maynard, MA, US	42.4083	-71.4529	FALSE	Middlesex	American Dog Tick	Dermacentor variabilis	Massachusetts
64302805	2020-11-05	11	20198	joshualincoln	2020-11-06 17:38:54 UTC	research	CC-BY-NC	https://www.inaturalist.org/observations/64302805		River Cove Rd, Williston, VT, US	44.4725	-73.1138	FALSE	Chittenden	Eastern Black-legged Tick	Ixodes scapularis	Vermont
71647701	2021-03-20	3	3994596	jamiegriffiths	2021-03-20 20:54:04 UTC	research	CC-BY-NC	https://www.inaturalist.org/observations/71647701	first of the season !	Chittenden County, VT, USA	44.4654	-72.9727	FALSE	Chittenden	Eastern Black-legged Tick	Ixodes scapularis	Vermont
79189030	2021-05-17	5	2179	charlie	2021-05-17 20:00:48 UTC	research	CC0	https://www.inaturalist.org/observations/79189030		Shelburne, VT, US	44.3786	-73.1668	FALSE	Chittenden	Eastern Black-legged Tick	Ixodes scapularis	Vermont
80553933	2021-05-22	5	19322	erint	2021-05-28 02:05:50 UTC	research	CC-BY-NC	https://www.inaturalist.org/observations/80553933	Caught four Eastern Black-legged ticks with the duct tape.	Sherman Hollow Rd, Huntington, VT, US	44.352	-73.0073	FALSE	Chittenden	Eastern Black-legged Tick	Ixodes scapularis	Vermont
80554103	2021-05-22	5	19322	erint	2021-05-28 02:07:52 UTC	research	CC-BY-NC	https://www.inaturalist.org/observations/80554103	Caught four Eastern Black-legged ticks in the duct tape (3 females and one male)	Sherman Hollow Rd, Huntington, VT, US	44.3516	-73.0067	FALSE	Chittenden	Eastern Black-legged Tick	Ixodes scapularis	Vermont
85862346	2021-06-22	6	1513074	richardlitt	2021-07-06 02:18:18 UTC	research	CC-BY-NC	https://www.inaturalist.org/observations/85862346		Plains Rd, Jericho, VT, US	44.4973	-72.9996	FALSE	Chittenden	Eastern Black-legged Tick	Ixodes scapularis	Vermont
44405162	2020-04-30	4	2868957	sasa_duck	2020-04-30 20:42:42 UTC	research		https://www.inaturalist.org/observations/44405162		Pemberton Rd, Topsfield, MA, US	42.635	-70.9489	FALSE	Essex	American Dog Tick	Dermacentor variabilis	Massachusetts
99839276	2021-10-27	10	67685	sdz456	2021-10-31 01:41:32 UTC	research	CC-BY	https://www.inaturalist.org/observations/99839276	from Colchester Pond, 10/26/2021	Essex Junction, Essex, VT, USA	44.4865	-73.1292	FALSE	Chittenden	Eastern Black-legged Tick	Ixodes scapularis	Vermont
44508561	2020-05-01	5	919516	vmacdonald2021	2020-05-01 19:38:34 UTC	research		https://www.inaturalist.org/observations/44508561		Pleasant St, Andover, MA, US	42.6622	-71.2314	FALSE	Essex	American Dog Tick	Dermacentor variabilis	Massachusetts
44657959	2020-05-02	5	277100	bryanwindmiller	2020-05-02 22:55:02 UTC	research		https://www.inaturalist.org/observations/44657959		Concord, MA, USA	42.4668	-71.3415	FALSE	Middlesex	American Dog Tick	Dermacentor variabilis	Massachusetts
44776374	2020-05-03	5	793323	heather232	2020-05-03 19:17:17 UTC	research	CC0	https://www.inaturalist.org/observations/44776374		Groton, MA 01450, USA	42.6362	-71.5646	FALSE	Middlesex	American Dog Tick	Dermacentor variabilis	Massachusetts
44934595	2020-05-04	5	1956393	mamiles	2020-05-05 00:37:27 UTC	research	CC-BY-NC-ND	https://www.inaturalist.org/observations/44934595		West Concord, Concord, MA 01742, USA	42.4509	-71.4082	FALSE	Middlesex	American Dog Tick	Dermacentor variabilis	Massachusetts
100586880	2021-11-08	11	16404	ross2	2021-11-08 11:47:54 UTC	research	CC-BY-NC	https://www.inaturalist.org/observations/100586880		South Burlington, VT, USA	44.4254	-73.2098	FALSE	Chittenden	Eastern Black-legged Tick	Ixodes scapularis	Vermont
101333166	2021-11-15	11	13355	beeboy	2021-11-17 14:49:36 UTC	research	CC-BY-NC	https://www.inaturalist.org/observations/101333166		Huntington, VT 05462, USA	44.3566	-73.0059	FALSE	Chittenden	Eastern Black-legged Tick	Ixodes scapularis	Vermont
45032805	2020-05-05	5	171529	nsharp	2020-05-06 00:51:43 UTC	research	CC-BY-NC	https://www.inaturalist.org/observations/45032805		Falmouth, MA 02540, USA	41.5711	-70.6074	FALSE	Barnstable	American Dog Tick	Dermacentor variabilis	Massachusetts
45032965	2020-05-05	5	171529	nsharp	2020-05-06 00:54:22 UTC	research	CC-BY-NC	https://www.inaturalist.org/observations/45032965		Falmouth, MA 02540, USA	41.5734	-70.6093	FALSE	Barnstable	American Dog Tick	Dermacentor variabilis	Massachusetts
30500164	2019-08-02	8	1809717	pamela1963	2019-08-09 20:15:53 UTC	needs_id	CC-BY-NC	https://www.inaturalist.org/observations/30500164		Lake Champlain, Plattsburgh, NY, US	44.7088	-73.4303	FALSE	Clinton	Hard-backed Ticks	Ixodes scapularis	New York
45084607	2020-05-06	5	2752784	scottpowers1	2020-05-06 17:07:30 UTC	needs_id		https://www.inaturalist.org/observations/45084607		Barlow St, Swansea, MA, US	41.73	-71.1992	FALSE	Bristol		Dermacentor variabilis	Massachusetts
45090661	2020-05-05	5	171529	nsharp	2020-05-06 18:10:26 UTC	research	CC-BY-NC	https://www.inaturalist.org/observations/45090661		Falmouth, MA 02540, USA	41.5734	-70.609	FALSE	Barnstable	American Dog Tick	Dermacentor variabilis	Massachusetts
45098042	2020-05-06	5	1431524	danivaill	2020-05-06 19:21:25 UTC	research	CC-BY-NC	https://www.inaturalist.org/observations/45098042	I found this (unattached) on me after being outside in my yard.	Somerset, MA 02726, USA	41.7415	-71.144	FALSE	Bristol	American Dog Tick	Dermacentor variabilis	Massachusetts
45120750	2020-05-06	5	1990227	jacobchase	2020-05-06 23:34:12 UTC	research		https://www.inaturalist.org/observations/45120750		South Hamilton	42.6144	-70.8391	FALSE	Essex	American Dog Tick	Dermacentor variabilis	Massachusetts
35185299	2019-11-01	11	1809717	pamela1963	2019-11-02 02:41:21 UTC	needs_id	CC-BY-NC	https://www.inaturalist.org/observations/35185299		Lake Champlain, Plattsburgh, NY, US	44.6108	-73.3927	FALSE	Clinton	Ticks	Ixodes scapularis	New York
45153557	2020-05-03	5	2050207	freddy58	2020-05-07 10:38:22 UTC	research		https://www.inaturalist.org/observations/45153557		Hancock Rd, Hancock, MA, US	42.5396	-73.3397	FALSE	Berkshire	American Dog Tick	Dermacentor variabilis	Massachusetts
45161678	2020-05-05	5	188794	hannahcloud	2020-05-07 13:18:10 UTC	needs_id	CC-BY-NC	https://www.inaturalist.org/observations/45161678	Ugh. In our yard. Crawling on my son‚Äôs pants	Walker Rd, Swampscott, MA, US	42.4719	-70.9148	FALSE	Essex	Hard-backed Ticks	Dermacentor	Massachusetts
1409031	2015-04-19	4	53860	berkshirenaturalist	2015-04-20 17:01:37 UTC	research	CC-BY-NC-ND	http://www.inaturalist.org/observations/1409031		Hand Hollow, Columbia County, New Lebanon, NY	42.472	-73.4814	FALSE	Columbia	blacklegged tick	Ixodes scapularis	New York
2377867	2015-10-11	10	53860	berkshirenaturalist	2015-11-13 21:56:56 UTC	research	CC-BY-NC-ND	http://www.inaturalist.org/observations/2377867		Hand Hollow, Columbia County, New Lebanon, NY	42.4717	-73.4758	FALSE	Columbia	Blacklegged Tick	Ixodes scapularis	New York
3145938	2016-05-09	5	53860	berkshirenaturalist	2016-05-11 03:02:36 UTC	research	CC-BY-NC-ND	http://www.inaturalist.org/observations/3145938		Columbia, New York, United States	42.4703	-73.4796	FALSE	Columbia	Blacklegged Tick	Ixodes scapularis	New York
62443233	2020-10-12	10	1514232	calloohcallay	2020-10-12 23:24:58 UTC	research	CC-BY-NC	https://www.inaturalist.org/observations/62443233		Dean Hill Rd, Canaan, NY, US	42.3694	-73.4198	FALSE	Columbia	Eastern Black-legged Tick	Ixodes scapularis	New York
64315776	2020-11-06	11	3528642	baerh47	2020-11-06 20:57:37 UTC	research	CC-BY-NC	https://www.inaturalist.org/observations/64315776		Darrow Rd, New Lebanon, NY, US	42.4521	-73.3818	FALSE	Columbia	Eastern Black-legged Tick	Ixodes scapularis	New York
48580568	2020-05-28	5	368287	crx2aj3	2020-06-05 21:09:08 UTC	research	CC-BY-NC	https://www.inaturalist.org/observations/48580568		Cortland County, NY, USA	42.568	-76.2508	FALSE	Cortland	Eastern Black-legged Tick	Ixodes scapularis	New York
45909916	2020-05-14	5	5365	markchandler	2020-05-14 21:06:02 UTC	research	CC-BY	https://www.inaturalist.org/observations/45909916		Red Acre Rd, Stow, MA, US	42.446	-71.4751	FALSE	Middlesex	American Dog Tick	Dermacentor variabilis	Massachusetts
74586612	2021-04-18	4	911749	larixlaricina	2021-04-20 01:14:19 UTC	research		https://www.inaturalist.org/observations/74586612		Cortland, NY, US	42.56	-76.2502	FALSE	Cortland	Eastern Black-legged Tick	Ixodes scapularis	New York
82735186	2021-06-12	6	4352178	simonwyatt	2021-06-12 20:15:22 UTC	research	CC-BY-NC	https://www.inaturalist.org/observations/82735186	Observed on H. sapiens. Photographed after removal and immersion in isopropanol. Observation location with large accuracy radius is area where we were hiking prior to detecting the tick.	Cortland, NY, US	42.5642	-76.2534	FALSE	Cortland	Eastern Black-legged Tick	Ixodes scapularis	New York
46291901	2020-05-17	5	32134	srullman	2020-05-17 20:44:28 UTC	research	CC-BY-NC	https://www.inaturalist.org/observations/46291901		Hamilton, MA, USA	42.6303	-70.8441	FALSE	Essex	American Dog Tick	Dermacentor variabilis	Massachusetts
101166814	2021-11-14	11	911749	larixlaricina	2021-11-15 03:18:22 UTC	research		https://www.inaturalist.org/observations/101166814	Climbing up my leg	Cortland, NY, US	42.5598	-76.2511	FALSE	Cortland	Eastern Black-legged Tick	Ixodes scapularis	New York
101166846	2021-11-14	11	911749	larixlaricina	2021-11-15 03:19:25 UTC	research		https://www.inaturalist.org/observations/101166846	Another little lady on the other leg	Cortland, NY, US	42.5598	-76.251	FALSE	Cortland	Eastern Black-legged Tick	Ixodes scapularis	New York
103861215	2021-10-12	10	420537	astrobirder	2021-12-29 02:15:48 UTC	research	CC-BY-NC	https://www.inaturalist.org/observations/103861215		Cortland County, NY, USA	42.7766	-76.0868	FALSE	Cortland	Eastern Black-legged Tick	Ixodes scapularis	New York
8676534	2017-11-04	11	652145	bmarvil	2017-11-04 11:30:12 UTC	research		https://www.inaturalist.org/observations/8676534		21 Spar Cir, Yarmouth, ME, US	43.8024	-70.1576	FALSE	Cumberland	Blacklegged Tick	Ixodes scapularis	Maine
11698133	2018-04-26	4	386641	richardmonteverdense	2018-04-29 01:28:54 UTC	research	CC-BY-NC	https://www.inaturalist.org/observations/11698133		Brunswick, ME 04011, USA	43.888	-69.9854	FALSE	Cumberland	Eastern Black-legged Tick	Ixodes scapularis	Maine
46717491	2020-05-21	5	3001582	paulaking	2020-05-21 13:18:38 UTC	research		https://www.inaturalist.org/observations/46717491		Piety Corner Historic District, Waltham, MA, USA	42.3991	-71.2436	FALSE	Middlesex	American Dog Tick	Dermacentor variabilis	Massachusetts
46754245	2020-05-21	5	188794	hannahcloud	2020-05-21 18:51:28 UTC	research	CC-BY-NC	https://www.inaturalist.org/observations/46754245		Walker Rd, Swampscott, MA, US	42.4716	-70.9148	FALSE	Essex	American Dog Tick	Dermacentor variabilis	Massachusetts
46771861	2020-05-21	5	3001599	livingitlively	2020-05-21 21:29:39 UTC	research	CC-BY-NC	https://www.inaturalist.org/observations/46771861		Florence St, Hudson, MA, US	42.3929	-71.5766	FALSE	Middlesex	American Dog Tick	Dermacentor variabilis	Massachusetts
17695110	2018-10-20	10	547256	peacelovedanes	2018-10-20 23:40:34 UTC	research		https://www.inaturalist.org/observations/17695110		Cumberland County, US-ME, US	43.7387	-70.5047	TRUE	Cumberland	Eastern Black-legged Tick	Ixodes scapularis	Maine
33749943	2005-10-14	10	1809129	charadrius	2019-10-02 13:30:24 UTC	research	CC-BY-NC	https://www.inaturalist.org/observations/33749943		Barnes Island, Harpswell, ME, USA	43.7503	-70.0398	FALSE	Cumberland	Eastern Black-legged Tick	Ixodes scapularis	Maine
46900728	2020-05-22	5	498374	doliveira9797	2020-05-22 22:46:50 UTC	research		https://www.inaturalist.org/observations/46900728		Wachusett Reservoir, Boylston, MA, US	42.3635	-71.7406	FALSE	Worcester	American Dog Tick	Dermacentor variabilis	Massachusetts
46916810	2020-05-22	5	1852836	natemarchessault	2020-05-23 01:39:04 UTC	research		https://www.inaturalist.org/observations/46916810		Barnstable, MA, USA	41.6044	-70.4519	FALSE	Barnstable	American Dog Tick	Dermacentor variabilis	Massachusetts
46923204	2020-05-22	5	2630790	dislam11	2020-05-23 03:00:57 UTC	research	CC-BY-NC	https://www.inaturalist.org/observations/46923204		Boardwalk Dr, Andover, MA, US	42.679	-71.1882	FALSE	Essex	American Dog Tick	Dermacentor variabilis	Massachusetts
46997341	2020-05-23	5	2878297	rubyheron	2020-05-23 17:53:29 UTC	research	CC-BY-NC	https://www.inaturalist.org/observations/46997341		Middlesex County, US-MA, US	42.5535	-71.2386	TRUE	Middlesex	American Dog Tick	Dermacentor variabilis	Massachusetts
33757763	2006-10-04	10	1809129	charadrius	2019-10-02 16:37:14 UTC	research	CC-BY-NC	https://www.inaturalist.org/observations/33757763		Barnes Island, Harpswell, ME, USA	43.7503	-70.0398	FALSE	Cumberland	Eastern Black-legged Tick	Ixodes scapularis	Maine
46999194	2020-05-23	5	1865950	jezzyleigh	2020-05-23 18:06:23 UTC	research	CC-BY-NC	https://www.inaturalist.org/observations/46999194		Wachusett Mountain Ski Area, Princeton, MA, US	42.4889	-71.8866	FALSE	Worcester	American Dog Tick	Dermacentor variabilis	Massachusetts
47074913	2020-05-24	5	2892146	jackschultz	2020-05-24 05:17:37 UTC	research		https://www.inaturalist.org/observations/47074913		Essex County, US-MA, US	42.7737	-70.9345	TRUE	Essex	American Dog Tick	Dermacentor variabilis	Massachusetts
47226341	2020-05-24	5	22321	chaffeemonell	2020-05-25 03:51:53 UTC	research	CC-BY-NC	https://www.inaturalist.org/observations/47226341		Amesbury, MA 01913, USA	42.8614	-70.9252	FALSE	Essex	American Dog Tick	Dermacentor variabilis	Massachusetts
47263123	2006-05-21	5	208120	jef	2020-05-25 13:49:06 UTC	research	CC-BY-NC	https://www.inaturalist.org/observations/47263123		Riverway Island, Brookline, MA, USA	42.3361	-71.1119	FALSE	Norfolk	American Dog Tick	Dermacentor variabilis	Massachusetts
47423287	2020-05-26	5	1628453	julia319	2020-05-26 18:03:17 UTC	research		https://www.inaturalist.org/observations/47423287		121 Hancock St, Whitman, MA 02382, USA	42.0843	-70.9487	FALSE	Plymouth	American Dog Tick	Dermacentor variabilis	Massachusetts
47429170	2020-05-26	5	2704961	maddywebster	2020-05-26 18:57:59 UTC	research	CC-BY-NC	https://www.inaturalist.org/observations/47429170		Holm St, Marlborough, MA, US	42.3329	-71.5378	FALSE	Middlesex	American Dog Tick	Dermacentor variabilis	Massachusetts
47456708	2020-05-26	5	2851407	coruscant11	2020-05-26 23:33:43 UTC	research	CC-BY-NC	https://www.inaturalist.org/observations/47456708		North Reading	42.5899	-71.091	FALSE	Middlesex	American Dog Tick	Dermacentor variabilis	Massachusetts
47461370	2020-05-26	5	913101	jameshoughton	2020-05-27 00:27:17 UTC	research		https://www.inaturalist.org/observations/47461370		Lexington, MA, US	42.4278	-71.2218	FALSE	Middlesex	American Dog Tick	Dermacentor variabilis	Massachusetts
34310567	2019-10-13	10	13355	beeboy	2019-10-13 16:56:27 UTC	research	CC-BY-NC	https://www.inaturalist.org/observations/34310567		Whistlers Way, Harpswell, ME, US	43.834	-69.9614	FALSE	Cumberland	Eastern Black-legged Tick	Ixodes scapularis	Maine
47636256	2020-05-28	5	498374	doliveira9797	2020-05-28 16:43:03 UTC	research		https://www.inaturalist.org/observations/47636256		Charlotte St, Worcester, MA, US	42.254	-71.824	FALSE	Worcester	American Dog Tick	Dermacentor variabilis	Massachusetts
47649786	2020-05-28	5	161284	tarpinian	2020-05-28 19:02:30 UTC	research	CC-BY-NC	https://www.inaturalist.org/observations/47649786		Sandisfield, MA 01255, USA	42.0988	-73.1204	FALSE	Berkshire	American Dog Tick	Dermacentor variabilis	Massachusetts
40213203	2020-03-12	3	2531751	wbarker26	2020-03-19 01:06:03 UTC	research	CC-BY-NC	https://www.inaturalist.org/observations/40213203		Maquoit Bay, Brunswick, ME, US	43.8678	-69.9919	FALSE	Cumberland	Eastern Black-legged Tick	Ixodes scapularis	Maine
47656221	2020-05-28	5	288981	allysonv	2020-05-28 20:01:41 UTC	research	CC-BY-NC	https://www.inaturalist.org/observations/47656221		90 Drabbington Way, Weston, MA 02493, USA	42.3888	-71.28	FALSE	Middlesex	American Dog Tick	Dermacentor variabilis	Massachusetts
47664066	2020-05-28	5	356634	tkirk304	2020-05-28 21:15:29 UTC	research		https://www.inaturalist.org/observations/47664066		Pleasant St, South Chatham, MA, US	41.6688	-70.032	FALSE	Barnstable	American Dog Tick	Dermacentor variabilis	Massachusetts
63427899	2020-10-24	10	447969	sammatey	2020-10-24 21:25:53 UTC	research	CC-BY-NC	https://www.inaturalist.org/observations/63427899	Oh, dear...tick from clothes after hike	Gorham, ME 04038, USA	43.6731	-70.4436	FALSE	Cumberland	Eastern Black-legged Tick	Ixodes scapularis	Maine
47991734	2020-05-31	5	1033995	kelliep270	2020-05-31 15:39:42 UTC	research		https://www.inaturalist.org/observations/47991734	Probably picked up walking around the Ten Mile River. Don‚Äôt forget to check yourself!	S Main St, Attleboro, MA, US	41.9427	-71.2849	FALSE	Bristol	American Dog Tick	Dermacentor variabilis	Massachusetts
48009619	2020-05-31	5	3098638	yewtub	2020-05-31 17:39:12 UTC	research		https://www.inaturalist.org/observations/48009619		Hubbardston, MA 01452, USA	42.4657	-71.9906	FALSE	Worcester	American Dog Tick	Dermacentor variabilis	Massachusetts
48106946	2020-06-01	6	1124232	enleduc	2020-06-01 11:39:39 UTC	research		https://www.inaturalist.org/observations/48106946		Waterhouse Rd, Buzzards Bay, MA, US	41.7309	-70.5881	FALSE	Barnstable	American Dog Tick	Dermacentor variabilis	Massachusetts
48110687	2020-06-01	6	188794	hannahcloud	2020-06-01 12:35:20 UTC	research	CC-BY-NC	https://www.inaturalist.org/observations/48110687	Dead on my dog‚Äôs neck. Killed by tick/flea guard?	Walker Rd, Swampscott, MA, US	42.4718	-70.9148	FALSE	Essex	American Dog Tick	Dermacentor variabilis	Massachusetts
48274901	2020-06-02	6	881827	mythical_mold	2020-06-02 21:20:30 UTC	research	CC-BY	https://www.inaturalist.org/observations/48274901		Livingston St, Tewksbury, MA, US	42.6062	-71.2109	FALSE	Middlesex	American Dog Tick	Dermacentor variabilis	Massachusetts
48288863	2020-06-01	6	167833	agave6_tomwalker	2020-06-03 00:07:08 UTC	research	CC-BY-NC	https://www.inaturalist.org/observations/48288863		Truro, MA, USA	42.0297	-70.0747	FALSE	Barnstable	American Dog Tick	Dermacentor variabilis	Massachusetts
48387436	2020-06-03	6	2916364	reema2020	2020-06-03 23:14:43 UTC	needs_id	CC-BY-NC	https://www.inaturalist.org/observations/48387436	Engorged on scalp. Need to send for testing	Dunstable, MA, US	42.6638	-71.508	FALSE	Middlesex		Dermacentor	Massachusetts
48460267	2020-06-04	6	1819353	wsweet321	2020-06-04 18:40:32 UTC	research	CC-BY-NC	https://www.inaturalist.org/observations/48460267		Sharon, MA 02067, USA	42.11	-71.1872	FALSE	Norfolk	American Dog Tick	Dermacentor variabilis	Massachusetts
48712294	2020-06-02	6	2872041	thom_radz	2020-06-06 22:31:36 UTC	research	CC-BY-NC	https://www.inaturalist.org/observations/48712294		Livingston St, Tewksbury, MA, US	42.6062	-71.2109	FALSE	Middlesex	American Dog Tick	Dermacentor variabilis	Massachusetts
76191342	2021-04-27	4	2717074	esmorc	2021-05-01 16:35:50 UTC	research		https://www.inaturalist.org/observations/76191342		Scarborough, ME, USA	43.5643	-70.3017	FALSE	Cumberland	Eastern Black-legged Tick	Ixodes scapularis	Maine
82023204	2021-06-07	6	608704	cameronmccormick	2021-06-07 14:15:55 UTC	research		https://www.inaturalist.org/observations/82023204		Gifford St, Falmouth, MA, US	41.5639	-70.6103	FALSE	Barnstable	Lone Star Tick	Amblyomma americanum	Massachusetts
77971315	2021-05-08	5	4225745	kevin_regan	2021-05-08 22:13:35 UTC	research		https://www.inaturalist.org/observations/77971315		Morgan Meadow	43.9452	-70.3986	FALSE	Cumberland	Eastern Black-legged Tick	Ixodes scapularis	Maine
48912543	2020-06-08	6	1819353	wsweet321	2020-06-08 14:46:21 UTC	research	CC-BY-NC	https://www.inaturalist.org/observations/48912543		Sharon, MA, USA	42.0872	-71.1773	FALSE	Norfolk	American Dog Tick	Dermacentor variabilis	Massachusetts
48973839	2020-06-08	6	1041844	billmac	2020-06-09 00:40:15 UTC	research	CC-BY-NC	https://www.inaturalist.org/observations/48973839		Middlesex Fells Reservation, Stoneham, MA, US	42.4445	-71.0835	FALSE	Middlesex	American Dog Tick	Dermacentor variabilis	Massachusetts
49059190	2020-06-09	6	907787	dmpeterson	2020-06-09 20:32:37 UTC	research	CC-BY-NC	https://www.inaturalist.org/observations/49059190	Gully Point, Rockport	Rockport, MA 01966, USA	42.6599	-70.6004	FALSE	Essex	American Dog Tick	Dermacentor variabilis	Massachusetts
49170781	2020-05-29	5	1486140	marty1980	2020-06-10 22:25:05 UTC	research	CC-BY-NC	https://www.inaturalist.org/observations/49170781		Northborough, MA 01532, USA	42.3323	-71.6339	FALSE	Worcester	American Dog Tick	Dermacentor variabilis	Massachusetts
49171618	2020-06-10	6	2892063	ggbythesee	2020-06-10 22:34:47 UTC	research	CC-BY-NC	https://www.inaturalist.org/observations/49171618		Hull	42.3076	-70.8886	FALSE	Plymouth	American Dog Tick	Dermacentor variabilis	Massachusetts
85684669	2021-07-04	7	1124232	enleduc	2021-07-04 21:51:56 UTC	research		https://www.inaturalist.org/observations/85684669		Gifford St, Falmouth, MA, US	41.5654	-70.6053	FALSE	Barnstable	Lone Star Tick	Amblyomma americanum	Massachusetts
48781306	2020-06-07	6	767219	luannejo	2020-06-07 14:38:59 UTC	research	CC-BY	https://www.inaturalist.org/observations/48781306		Manuel F. Correllus State Forest, Barnes Road, Edgartown, MA 02539, USA	41.3672	-70.5733	FALSE	Dukes	Lone Star Tick	Amblyomma americanum	Massachusetts
49286667	2020-05-18	5	2243894	ohb17	2020-06-12 01:09:53 UTC	needs_id	CC-BY-NC	https://www.inaturalist.org/observations/49286667		West St, Amherst, MA, US	42.3295	-72.5332	FALSE	Hampshire	Hard-backed Ticks	Dermacentor variabilis	Massachusetts
78313454	2021-05-07	5	2208919	wchrisw	2021-05-11 04:12:01 UTC	needs_id	CC-BY-NC	https://www.inaturalist.org/observations/78313454		Harpswell	43.8381	-69.9577	FALSE	Cumberland		Ixodes scapularis	Maine
49327957	2020-06-12	6	2659004	erinkimball	2020-06-12 14:05:46 UTC	research		https://www.inaturalist.org/observations/49327957		Boston, MA 02125, USA	42.3171	-71.0362	FALSE	Suffolk	American Dog Tick	Dermacentor variabilis	Massachusetts
49336251	2020-06-12	6	1819353	wsweet321	2020-06-12 15:34:52 UTC	research	CC-BY-NC	https://www.inaturalist.org/observations/49336251		Canton, MA, USA	42.1759	-71.1621	FALSE	Norfolk	American Dog Tick	Dermacentor variabilis	Massachusetts
49439179	2020-06-12	6	208120	jef	2020-06-13 14:17:43 UTC	research	CC-BY-NC	https://www.inaturalist.org/observations/49439179		Franklin Field North, Boston, MA, USA	42.3043	-71.0907	FALSE	Suffolk	American Dog Tick	Dermacentor variabilis	Massachusetts
49571893	2020-06-14	6	264251	rdebenham	2020-06-14 13:22:30 UTC	needs_id	CC-BY-NC	https://www.inaturalist.org/observations/49571893		Dennis, MA, USA	41.7356	-70.1929	FALSE	Barnstable	Ticks	Ixodidae	Massachusetts
82165633	2021-06-07	6	4299889	ajlill	2021-06-08 15:19:59 UTC	needs_id	CC-BY-NC	https://www.inaturalist.org/observations/82165633	My best guess is a deer tick, unsure if it was attached to me. Notable striped pattern on the back of the critter. Standard 12 point font for size reference.	NEW GLOUCESTR, ME 04260, USA	43.9516	-70.3021	FALSE	Cumberland	Eastern Black-legged Tick	Ixodes scapularis	Maine
49850788	2020-06-16	6	1324142	lilbabybaba	2020-06-16 16:34:36 UTC	research		https://www.inaturalist.org/observations/49850788		Keene Way, Eastham, MA, US	41.8031	-70.0076	FALSE	Barnstable	American Dog Tick	Dermacentor variabilis	Massachusetts
100399249	2021-11-06	11	4865214	isaiah_tamayo	2021-11-06 14:24:58 UTC	needs_id		https://www.inaturalist.org/observations/100399249		Landis Ave at Valley Ave, Vineland, NJ 08360, USA	39.4848	-75.0066	FALSE	Cumberland	Eastern Black-legged Tick	Ixodes scapularis	New Jersey
49976809	2020-05-31	5	2900959	laurayates	2020-06-17 19:52:25 UTC	research		https://www.inaturalist.org/observations/49976809		Claybrook Rd, Dover, MA, US	42.2611	-71.2907	FALSE	Norfolk	American Dog Tick	Dermacentor variabilis	Massachusetts
50037191	2020-06-17	6	171529	nsharp	2020-06-18 11:51:59 UTC	research	CC-BY-NC	https://www.inaturalist.org/observations/50037191		Hatchville, MA 02536, USA	41.6347	-70.5653	FALSE	Barnstable	American Dog Tick	Dermacentor variabilis	Massachusetts
30446565	2019-05-25	5	736005	ludoleclerc	2019-08-08 21:18:30 UTC	research	CC-BY-NC	https://www.inaturalist.org/observations/30446565	In a field on the side of a road/Dans un champ en bordure de route	I-88 E, Unadilla, NY, US	42.3248	-75.2929	FALSE	Delaware	Eastern Black-legged Tick	Ixodes scapularis	New York
78305188	2021-05-10	5	974146	jfboston	2021-05-11 02:19:45 UTC	research	CC-BY-NC	https://www.inaturalist.org/observations/78305188		Menemsha, Chilmark, MA 02535, USA	41.3472	-70.728	FALSE	Dukes	Eastern Black-legged Tick	Ixodes scapularis	Massachusetts
50180187	2020-06-19	6	2970727	sammyg88	2020-06-19 19:05:42 UTC	research	CC-BY-NC	https://www.inaturalist.org/observations/50180187		Sturbridge, MA 01518, USA	42.141	-72.1147	FALSE	Worcester	American Dog Tick	Dermacentor variabilis	Massachusetts
50194252	2020-06-19	6	746964	ifreedman	2020-06-19 21:24:32 UTC	research	CC-BY-NC	https://www.inaturalist.org/observations/50194252	Found after running in Fulling Mill Brook.	Menemsha, Chilmark, MA 02535, USA	41.341	-70.7178	FALSE	Dukes	Lone Star Tick	Amblyomma americanum	Massachusetts
50201347	2015-08-02	8	3130165	annifiesta	2020-06-19 22:33:41 UTC	research	CC-BY-NC	https://www.inaturalist.org/observations/50201347		wellfleet audubon	41.8827	-69.9958	FALSE	Barnstable	American Dog Tick	Dermacentor variabilis	Massachusetts
79233669	2021-05-17	5	974146	jfboston	2021-05-18 03:08:05 UTC	needs_id	CC-BY-NC	https://www.inaturalist.org/observations/79233669	Smaller than a poppy seed. Nymph	West Tisbury, MA, USA	41.4082	-70.6156	FALSE	Dukes	Eastern Black-legged Tick	Ixodes scapularis	Massachusetts
8519125	2017-10-23	10	43772	gtsalmon	2017-10-23 14:07:01 UTC	research		https://www.inaturalist.org/observations/8519125		ROW, LaGrange, NY, US	41.7198	-73.7593	FALSE	Dutchess	Blacklegged Tick	Ixodes scapularis	New York
8826383	2016-10-20	10	164664	fischhoff	2017-11-16 15:06:47 UTC	research	CC-BY-NC	https://www.inaturalist.org/observations/8826383		Dutchess County, NY, USA	41.7825	-73.7306	FALSE	Dutchess	Blacklegged Tick	Ixodes scapularis	New York
50298905	2020-06-20	6	328881	rsvincent	2020-06-20 18:02:52 UTC	research	CC-BY-NC	https://www.inaturalist.org/observations/50298905	Hard to get a good picture	Boston Harbor Islands National Recreation Area, Boston, MA, US	42.3159	-71.0111	FALSE	Suffolk	American Dog Tick	Dermacentor variabilis	Massachusetts
50329360	2020-06-20	6	809647	edmcnierney	2020-06-20 21:47:10 UTC	research		https://www.inaturalist.org/observations/50329360		Indian Hill Rd, Groton, MA, US	42.586	-71.5552	FALSE	Middlesex	American Dog Tick	Dermacentor variabilis	Massachusetts
50336409	2020-06-20	6	171529	nsharp	2020-06-20 22:50:22 UTC	research	CC-BY-NC	https://www.inaturalist.org/observations/50336409		Woods Hole, Falmouth, MA, USA	41.5178	-70.6589	FALSE	Barnstable	American Dog Tick	Dermacentor variabilis	Massachusetts
79054362	2021-05-16	5	974146	jfboston	2021-05-16 20:31:40 UTC	research	CC-BY-NC	https://www.inaturalist.org/observations/79054362		Aquinnah, MA, USA	41.3272	-70.785	FALSE	Dukes	Lone Star Tick	Amblyomma americanum	Massachusetts
50515167	2020-06-18	6	1996707	niccc80	2020-06-22 04:16:35 UTC	research	CC-BY-NC	https://www.inaturalist.org/observations/50515167		Godfrey Cir, Carver, MA, US	41.9231	-70.7802	FALSE	Plymouth	American Dog Tick	Dermacentor variabilis	Massachusetts
50568559	2020-06-22	6	924314	jacksonfrost12	2020-06-22 16:59:47 UTC	research		https://www.inaturalist.org/observations/50568559		Whortleberry Ln, Scituate, MA, US	42.2171	-70.7899	FALSE	Plymouth	American Dog Tick	Dermacentor variabilis	Massachusetts
50576952	2020-06-22	6	2117509	zachbuddie	2020-06-22 18:05:00 UTC	research		https://www.inaturalist.org/observations/50576952		Cape Cod National Seashore, Eastham, MA, US	41.8601	-69.9521	FALSE	Barnstable	American Dog Tick	Dermacentor variabilis	Massachusetts
50587227	2020-06-22	6	171529	nsharp	2020-06-22 19:27:50 UTC	research	CC-BY-NC	https://www.inaturalist.org/observations/50587227		Falmouth, MA 02540, USA	41.5657	-70.6045	FALSE	Barnstable	American Dog Tick	Dermacentor variabilis	Massachusetts
8826539	2017-11-16	11	164664	fischhoff	2017-11-16 15:44:23 UTC	research	CC-BY-NC	https://www.inaturalist.org/observations/8826539		Dutchess County, NY, USA	41.7821	-73.7309	FALSE	Dutchess	Blacklegged Tick	Ixodes scapularis	New York
50851766	2020-06-24	6	3107328	jtrav81	2020-06-25 03:45:30 UTC	research	CC-BY-NC	https://www.inaturalist.org/observations/50851766		Veteran'S Memorial Park, Methuen, MA, US	42.736	-71.1501	FALSE	Essex	American Dog Tick	Dermacentor variabilis	Massachusetts
51000361	2020-06-26	6	1317498	richbartels	2020-06-26 16:40:18 UTC	research		https://www.inaturalist.org/observations/51000361		Wainwright Rd, Winchester, MA, US	42.454	-71.1692	FALSE	Middlesex	American Dog Tick	Dermacentor variabilis	Massachusetts
51231325	2020-06-28	6	2242853	ali_interprets	2020-06-28 15:02:17 UTC	research	CC-BY	https://www.inaturalist.org/observations/51231325		Orleans, MA 02653, USA	41.7883	-69.993	FALSE	Barnstable	American Dog Tick	Dermacentor variabilis	Massachusetts
9018497	2017-12-02	12	164664	fischhoff	2017-12-02 17:45:38 UTC	research	CC-BY-NC	https://www.inaturalist.org/observations/9018497		Pawling, NY 12564, Pawling, NY, US	41.6084	-73.5817	FALSE	Dutchess	Garrapata de patas negras	Ixodes scapularis	New York
51400403	2020-06-29	6	1252453	larkin9	2020-06-29 20:46:23 UTC	needs_id		https://www.inaturalist.org/observations/51400403		Ocean St, Barnstable, MA, US	41.6377	-70.2809	FALSE	Barnstable	Ticks	Dermacentor	Massachusetts
51518776	2020-06-30	6	302377	liliumtbn	2020-06-30 21:37:13 UTC	research	CC-BY-NC	https://www.inaturalist.org/observations/51518776		North Waltham, Waltham, MA, USA	42.3933	-71.1964	FALSE	Middlesex	American Dog Tick	Dermacentor variabilis	Massachusetts
51723690	2020-07-02	7	1516193	ccrowley14	2020-07-02 19:24:41 UTC	research	CC-BY-NC	https://www.inaturalist.org/observations/51723690		Aberdeen Rd, Wellesley, MA, US	42.2985	-71.2858	FALSE	Norfolk	American Dog Tick	Dermacentor variabilis	Massachusetts
51939104	2020-07-04	7	1852836	natemarchessault	2020-07-04 19:31:05 UTC	research		https://www.inaturalist.org/observations/51939104		Barnstable, Massachusetts, United States	41.6121	-70.5474	FALSE	Barnstable	American Dog Tick	Dermacentor variabilis	Massachusetts
51949941	2020-07-04	7	1877582	petegilmore	2020-07-04 21:09:35 UTC	research	CC-BY-NC	https://www.inaturalist.org/observations/51949941		Martha's Vineyard, West Tisbury, MA, US	41.4148	-70.6472	FALSE	Dukes	American Dog Tick	Dermacentor variabilis	Massachusetts
52140098	2020-07-06	7	10787	maractwin	2020-07-06 12:53:41 UTC	research	CC-BY	https://www.inaturalist.org/observations/52140098		Upland Rd, Cambridge, MA, US	42.3873	-71.1242	FALSE	Middlesex	American Dog Tick	Dermacentor variabilis	Massachusetts
52312093	2020-06-21	6	865055	sarahshearer	2020-07-07 23:10:42 UTC	research	CC-BY-NC	https://www.inaturalist.org/observations/52312093	Rifle Range, visit 2: M031	Baldwinville, MA 01436, USA	42.6329	-72.1063	FALSE	Worcester	American Dog Tick	Dermacentor variabilis	Massachusetts
52370563	2020-07-08	7	2087661	opihiman	2020-07-08 15:02:35 UTC	research	CC-BY-NC	https://www.inaturalist.org/observations/52370563		Andover St, Danvers, MA, US	42.5613	-70.9792	FALSE	Essex	American Dog Tick	Dermacentor variabilis	Massachusetts
52602631	2020-07-10	7	1513074	richardlitt	2020-07-10 19:15:35 UTC	research	CC-BY-NC	https://www.inaturalist.org/observations/52602631		US-6 W, Wellfleet, MA, US	41.9359	-70.0224	FALSE	Barnstable	American Dog Tick	Dermacentor variabilis	Massachusetts
52990142	2020-07-11	7	3223111	ronlamothe	2020-07-13 22:11:40 UTC	needs_id	CC-BY-NC	https://www.inaturalist.org/observations/52990142		Virginia Rd, Concord, MA, US	42.4678	-71.3063	FALSE	Middlesex		Dermacentor variabilis	Massachusetts
53271652	2020-07-16	7	3282913	smileyalyse	2020-07-16 16:43:28 UTC	research	CC-BY-NC	https://www.inaturalist.org/observations/53271652		Plymouth	41.9207	-70.6289	FALSE	Plymouth	American Dog Tick	Dermacentor variabilis	Massachusetts
53275689	2020-07-16	7	3282913	smileyalyse	2020-07-16 17:19:24 UTC	research	CC-BY-NC	https://www.inaturalist.org/observations/53275689		Plymouth	41.9141	-70.6475	FALSE	Plymouth	American Dog Tick	Dermacentor variabilis	Massachusetts
53288486	2020-07-16	7	1819353	wsweet321	2020-07-16 19:18:25 UTC	research	CC-BY-NC	https://www.inaturalist.org/observations/53288486		I-95 N, Georgetown, MA, US	42.7211	-70.9584	FALSE	Essex	American Dog Tick	Dermacentor variabilis	Massachusetts
53549691	2020-07-18	7	2634539	vernal3	2020-07-19 01:46:26 UTC	research	CC-BY-NC	https://www.inaturalist.org/observations/53549691	76*F night. Interesting to see it when it was not trying to get to my dog or self. Fast mover. Serious vector of diseases.	Juggler Meadow Rd, Leverett, MA, US	42.4366	-72.5225	FALSE	Franklin	American Dog Tick	Dermacentor variabilis	Massachusetts
53557575	2020-07-18	7	523432	ktheo	2020-07-19 03:27:04 UTC	research	CC-BY-NC	https://www.inaturalist.org/observations/53557575		Catamount Rd, Tewksbury, MA, US	42.6319	-71.2245	FALSE	Middlesex	American Dog Tick	Dermacentor variabilis	Massachusetts
53638863	2020-07-18	7	3347095	laurynallen	2020-07-19 19:18:26 UTC	needs_id		https://www.inaturalist.org/observations/53638863		hall's pond	42.3457	-71.1115	FALSE	Norfolk	Hard-backed Ticks	Ixodidae	Massachusetts
53882583	2020-07-21	7	1819353	wsweet321	2020-07-21 20:57:22 UTC	research	CC-BY-NC	https://www.inaturalist.org/observations/53882583		Moose Hill Farm, Sharon, MA, US	42.1314	-71.2123	FALSE	Norfolk	American Dog Tick	Dermacentor variabilis	Massachusetts
54096970	2020-07-23	7	1956393	mamiles	2020-07-23 21:25:36 UTC	research	CC-BY-NC-ND	https://www.inaturalist.org/observations/54096970		Maynard, MA 01754, USA	42.4341	-71.4556	FALSE	Middlesex	American Dog Tick	Dermacentor variabilis	Massachusetts
54272510	2020-07-25	7	1324142	lilbabybaba	2020-07-25 14:52:58 UTC	needs_id		https://www.inaturalist.org/observations/54272510		Keene Way, Eastham, MA, US	41.803	-70.006	FALSE	Barnstable		Dermacentor	Massachusetts
54582716	2020-07-26	7	254559	tmurray74	2020-07-28 00:24:54 UTC	research	CC-BY-NC	https://www.inaturalist.org/observations/54582716		Mass Audubon's Rocky Hill Wildlife Sanctuary, Cardinal Lane, Groton, MA, USA	42.58	-71.5342	FALSE	Middlesex	American Dog Tick	Dermacentor variabilis	Massachusetts
54809810	2020-07-26	7	907787	dmpeterson	2020-07-30 04:09:55 UTC	research	CC-BY-NC	https://www.inaturalist.org/observations/54809810	Straitsmouth Island, Rockport, MA	Rockport, MA, USA	42.6617	-70.5894	FALSE	Essex	American Dog Tick	Dermacentor variabilis	Massachusetts
54809811	2020-07-26	7	907787	dmpeterson	2020-07-30 04:09:55 UTC	research	CC-BY-NC	https://www.inaturalist.org/observations/54809811	Straitsmouth Island, Rockport, MA	Rockport, MA, USA	42.6617	-70.5893	FALSE	Essex	American Dog Tick	Dermacentor variabilis	Massachusetts
12549299	2018-05-17	5	43772	gtsalmon	2018-05-17 17:38:52 UTC	research		https://www.inaturalist.org/observations/12549299	Found crawling up my arm.	771 Waterbury Hill Rd, Pleasant Valley, NY, US	41.7161	-73.7408	FALSE	Dutchess	Blacklegged Tick	Ixodes scapularis	New York
55261664	2020-08-02	8	171529	nsharp	2020-08-03 10:34:37 UTC	research	CC-BY-NC	https://www.inaturalist.org/observations/55261664		Hatchville, MA 02536, USA	41.6223	-70.5366	FALSE	Barnstable	American Dog Tick	Dermacentor variabilis	Massachusetts
55336885	2020-08-03	8	3326357	thulorax	2020-08-03 23:43:43 UTC	research	CC-BY-NC	https://www.inaturalist.org/observations/55336885		Sunderland, MA, US	42.4942	-72.5445	FALSE	Franklin	American Dog Tick	Dermacentor variabilis	Massachusetts
55481589	2020-08-05	8	1686834	ryanhale1	2020-08-05 12:11:11 UTC	research		https://www.inaturalist.org/observations/55481589		Swampscott, MA 01907, USA	42.4768	-70.9119	FALSE	Essex	American Dog Tick	Dermacentor variabilis	Massachusetts
56002612	2020-08-10	8	2945953	barbaragiguere	2020-08-10 05:58:16 UTC	needs_id	CC-BY-NC	https://www.inaturalist.org/observations/56002612		Little Mohawk Rd, Shelburne Falls, MA, US	42.5928	-72.69	FALSE	Franklin		Dermacentor variabilis	Massachusetts
56131256	2020-07-22	7	1657915	commander	2020-08-11 15:08:13 UTC	research	CC-BY-NC	https://www.inaturalist.org/observations/56131256	Found on my pup in Plum Island, MA.	Plum Island	42.7497	-70.7971	FALSE	Essex	American Dog Tick	Dermacentor variabilis	Massachusetts
13592569	2018-06-19	6	164664	fischhoff	2018-06-19 22:08:28 UTC	research	CC-BY-NC	https://www.inaturalist.org/observations/13592569		1‚Äì3 Walnut St, Pawling, NY, US	41.5643	-73.6017	FALSE	Dutchess	Blacklegged Tick	Ixodes scapularis	New York
13684432	2018-06-22	6	164664	fischhoff	2018-06-22 23:32:01 UTC	research	CC-BY-NC	https://www.inaturalist.org/observations/13684432		5 E Main St, Pawling, NY, US	41.5618	-73.6011	FALSE	Dutchess	Blacklegged Tick	Ixodes scapularis	New York
56467961	2020-08-07	8	514851	sflott	2020-08-15 00:38:22 UTC	research	CC-BY-NC	https://www.inaturalist.org/observations/56467961		Drift Rd, Westport, MA, US	41.53	-71.0651	FALSE	Bristol	American Dog Tick	Dermacentor variabilis	Massachusetts
56562680	2011-05-05	5	208120	jef	2020-08-15 21:18:44 UTC	research	CC-BY-NC	https://www.inaturalist.org/observations/56562680		49 Cleveland St, Dedham, MA 02026, USA	42.25	-71.1478	FALSE	Norfolk	American Dog Tick	Dermacentor variabilis	Massachusetts
56898312	2020-08-18	8	1154196	raneedunc	2020-08-19 01:33:55 UTC	research	CC-BY-NC-SA	https://www.inaturalist.org/observations/56898312		Maynard St, Westborough, MA, US	42.2738	-71.6316	FALSE	Worcester	American Dog Tick	Dermacentor variabilis	Massachusetts
24244709	2019-04-30	4	667714	tao	2019-05-01 02:19:27 UTC	research	CC0	https://www.inaturalist.org/observations/24244709		54 Fowler Rd, Millbrook, NY, US	41.7837	-73.7435	FALSE	Dutchess	Blacklegged Tick	Ixodes scapularis	New York
83776688	2021-06-16	6	171529	nsharp	2021-06-20 13:13:56 UTC	research	CC-BY-NC	https://www.inaturalist.org/observations/83776688		Aquinnah, MA, USA	41.3447	-70.8332	FALSE	Dukes	Lone Star Tick	Amblyomma americanum	Massachusetts
84015723	2021-06-16	6	171529	nsharp	2021-06-22 02:55:11 UTC	research	CC-BY-NC	https://www.inaturalist.org/observations/84015723		Edgartown, MA 02539, USA	41.3815	-70.5186	FALSE	Dukes	Lone Star Tick	Amblyomma americanum	Massachusetts
57912926	2020-08-28	8	1192382	ryanteaguebeckwith	2020-08-29 12:50:47 UTC	research	CC-BY-NC	https://www.inaturalist.org/observations/57912926		Four Seasons Dr, Mashpee, MA, US	41.5817	-70.4772	FALSE	Barnstable	American Dog Tick	Dermacentor variabilis	Massachusetts
59284633	2019-07-30	7	2419222	schmonikah	2020-09-12 03:14:56 UTC	research	CC-BY-NC	https://www.inaturalist.org/observations/59284633	Discovered in my house after a day of hiking, presumably tracked in on my clothes	Winter Hill, Somerville, MA, USA	42.3922	-71.0996	FALSE	Middlesex	American Dog Tick	Dermacentor variabilis	Massachusetts
24296327	2019-05-01	5	471698	renee30	2019-05-01 17:23:03 UTC	research		https://www.inaturalist.org/observations/24296327		New York, US	41.4784	-73.9038	TRUE	Dutchess	Blacklegged Tick	Ixodes scapularis	New York
34272168	2019-10-12	10	667714	tao	2019-10-12 22:08:30 UTC	research	CC0	https://www.inaturalist.org/observations/34272168		Sharon Tpke, Millbrook, NY, US	41.7845	-73.7343	FALSE	Dutchess	Eastern Black-legged Tick	Ixodes scapularis	New York
34809803	2019-10-23	10	667714	tao	2019-10-24 00:42:27 UTC	research	CC0	https://www.inaturalist.org/observations/34809803		Fowler Rd, Millbrook, NY, US	41.7989	-73.7472	FALSE	Dutchess	Eastern Black-legged Tick	Ixodes scapularis	New York
37079290	2019-12-28	12	991802	fahmiesmf	2019-12-29 22:49:36 UTC	research	CC-BY-NC	https://www.inaturalist.org/observations/37079290		Dutchess County, NY, USA	42.0174	-73.5093	FALSE	Dutchess	Eastern Black-legged Tick	Ixodes scapularis	New York
38734989	2015-04-02	4	1031873	hubertszcz	2020-02-17 01:22:34 UTC	needs_id	CC-BY-NC	https://www.inaturalist.org/observations/38734989		Arlington, NY, USA	41.6855	-73.8837	FALSE	Dutchess	Ixodes	Ixodes scapularis	New York
86208878	2021-07-08	7	1097078	magniflyingglass	2021-07-08 21:17:44 UTC	research	CC-BY-NC	https://www.inaturalist.org/observations/86208878	tiny.	Chilmark Overlook Inbound, Chilmark, MA 02535, USA	41.323	-70.7719	FALSE	Dukes	Lone Star Tick	Amblyomma americanum	Massachusetts
39894654	2020-03-12	3	32563	bkmertz	2020-03-12 19:36:08 UTC	research	CC-BY-NC	https://www.inaturalist.org/observations/39894654		Pawling, NY, US	41.6026	-73.5778	FALSE	Dutchess	Eastern Black-legged Tick	Ixodes scapularis	New York
62483910	2016-05-25	5	3676368	wkostick	2020-10-13 14:47:22 UTC	research	CC-BY-NC	https://www.inaturalist.org/observations/62483910		Chatham, MA, USA	41.6568	-69.9584	FALSE	Barnstable	American Dog Tick	Dermacentor variabilis	Massachusetts
43231661	2020-04-24	4	1954345	actuallyaxley	2020-04-25 01:40:48 UTC	research	CC-BY	https://www.inaturalist.org/observations/43231661		Bard College, Red Hook, NY, US	42.017	-73.9099	FALSE	Dutchess	Eastern Black-legged Tick	Ixodes scapularis	New York
44246714	2020-04-29	4	1801161	ctferreri	2020-04-29 13:02:27 UTC	research	CC-BY-NC	https://www.inaturalist.org/observations/44246714		Covey Rd, Hyde Park, NY, US	41.7965	-73.8871	FALSE	Dutchess	Eastern Black-legged Tick	Ixodes scapularis	New York
66049758	2020-12-03	12	3879368	jonathanbhowe	2020-12-03 17:12:05 UTC	research	CC-BY-NC	https://www.inaturalist.org/observations/66049758		Millbrook	41.7759	-73.6651	FALSE	Dutchess	Eastern Black-legged Tick	Ixodes scapularis	New York
71811383	2021-03-22	3	1954345	actuallyaxley	2021-03-22 17:52:34 UTC	research	CC-BY	https://www.inaturalist.org/observations/71811383	@hsartoris forgot to do a tick check...	Broadway, Tivoli, NY, US	42.0586	-73.9094	FALSE	Dutchess	Eastern Black-legged Tick	Ixodes scapularis	New York
71909922	2021-03-23	3	1954345	actuallyaxley	2021-03-23 23:41:17 UTC	research	CC-BY	https://www.inaturalist.org/observations/71909922		Broadway, Tivoli, NY, US	42.0583	-73.9096	FALSE	Dutchess	Eastern Black-legged Tick	Ixodes scapularis	New York
71924059	2021-03-23	3	4027625	scoutolip	2021-03-24 03:24:47 UTC	research	CC-BY-NC	https://www.inaturalist.org/observations/71924059		Bard College, Red Hook, NY, US	42.0216	-73.9071	FALSE	Dutchess	Eastern Black-legged Tick	Ixodes scapularis	New York
73891099	2021-04-13	4	3019864	birderboy2015	2021-04-13 23:07:57 UTC	research	CC-BY-NC	https://www.inaturalist.org/observations/73891099		New York, US	41.4076	-73.9215	TRUE	Dutchess	Eastern Black-legged Tick	Ixodes scapularis	New York
74004101	2021-04-14	4	3019864	birderboy2015	2021-04-15 01:28:58 UTC	research	CC-BY-NC	https://www.inaturalist.org/observations/74004101		Vassar Rd, Poughkeepsie, NY, US	41.6416	-73.8787	FALSE	Dutchess	Eastern Black-legged Tick	Ixodes scapularis	New York
74104471	2021-04-15	4	1411134	jcmon	2021-04-16 02:26:35 UTC	research	CC-BY-NC	https://www.inaturalist.org/observations/74104471		New York, US	41.4491	-73.5214	TRUE	Dutchess	Eastern Black-legged Tick	Ixodes scapularis	New York
74249825	2021-04-06	4	991802	fahmiesmf	2021-04-17 16:12:15 UTC	research	CC-BY-NC	https://www.inaturalist.org/observations/74249825		Boston Corners Rd, Millerton, NY, US	42.0179	-73.5157	FALSE	Dutchess	Eastern Black-legged Tick	Ixodes scapularis	New York
78334560	2021-05-11	5	2333552	sarah1923	2021-05-11 11:51:42 UTC	research		https://www.inaturalist.org/observations/78334560		Pleasant Valley, NY 12569, USA	41.732	-73.7733	FALSE	Dutchess	Eastern Black-legged Tick	Ixodes scapularis	New York
89663193	2021-08-02	8	3019864	birderboy2015	2021-08-02 17:18:08 UTC	research	CC-BY-NC	https://www.inaturalist.org/observations/89663193		New Hackensack Rd, Poughkeepsie, NY, US	41.6716	-73.8848	FALSE	Dutchess	Eastern Black-legged Tick	Ixodes scapularis	New York
96146540	2021-09-25	9	103124	danshapley	2021-09-25 21:42:15 UTC	research	CC-BY-NC	https://www.inaturalist.org/observations/96146540		Rhinebeck	41.9607	-73.8831	FALSE	Dutchess	Eastern Black-legged Tick	Ixodes scapularis	New York
101123947	2021-11-14	11	4201932	the_kat_lady	2021-11-14 19:09:02 UTC	research		https://www.inaturalist.org/observations/101123947		River Point Rd, Poughkeepsie, NY, US	41.7392	-73.936	FALSE	Dutchess	Eastern Black-legged Tick	Ixodes scapularis	New York
101278143	2021-11-14	11	4972914	smccann	2021-11-16 19:28:51 UTC	research	CC-BY-NC	https://www.inaturalist.org/observations/101278143		Red Hook, NY, US	42.0198	-73.9047	FALSE	Dutchess	Eastern Black-legged Tick	Ixodes scapularis	New York
101581195	2021-11-20	11	4797139	beekunbison	2021-11-21 01:12:30 UTC	research	CC-BY-NC	https://www.inaturalist.org/observations/101581195		Wappingers Falls	41.5539	-73.932	FALSE	Dutchess	Eastern Black-legged Tick	Ixodes scapularis	New York
102386796	2021-12-02	12	1954345	actuallyaxley	2021-12-03 01:55:25 UTC	research	CC-BY	https://www.inaturalist.org/observations/102386796		Broadway, Tivoli, NY, US	42.0582	-73.9094	FALSE	Dutchess	Eastern Black-legged Tick	Ixodes scapularis	New York
3170004	2016-05-13	5	185157	heatherbumbleb	2016-05-14 05:01:06 UTC	research	CC-BY-NC	http://www.inaturalist.org/observations/3170004	b√± <	Erie County, US-NY, US	42.8854	-78.7219	FALSE	Erie	Blacklegged Tick	Ixodes scapularis	New York
3204231	2016-05-13	5	235430	atbaron	2016-05-18 13:30:56 UTC	research	CC-BY	http://www.inaturalist.org/observations/3204231	Forgot to apply bug repellent. After this photo-op, we doused ourselves.	Reinstein Woods, Cheektowaga, NY	42.8865	-78.7203	FALSE	Erie	Eastern Black-legged Tick	Ixodes scapularis	New York
14525246	2018-05-05	5	296740	billmarkm	2018-07-19 21:24:44 UTC	research	CC0	https://www.inaturalist.org/observations/14525246		Wales Public School, East Aurora, NY, US	42.7621	-78.5177	FALSE	Erie	Blacklegged Tick	Ixodes scapularis	New York
22336062	2019-04-07	4	192963	er1kksen	2019-04-11 18:48:41 UTC	research	CC-BY-NC	https://www.inaturalist.org/observations/22336062		Erie, New York, United States	42.4447	-78.8488	FALSE	Erie	Blacklegged Tick	Ixodes scapularis	New York
22393637	2019-04-09	4	296740	billmarkm	2019-04-13 01:26:53 UTC	research	CC0	https://www.inaturalist.org/observations/22393637		1481 Davis Rd, West Falls, NY, US	42.718	-78.6797	FALSE	Erie	Blacklegged Tick	Ixodes scapularis	New York
22945737	2019-04-22	4	296740	billmarkm	2019-04-23 15:56:39 UTC	research	CC0	https://www.inaturalist.org/observations/22945737		West Falls JP Nicely Park, West Falls, NY, US	42.7099	-78.6769	FALSE	Erie	Blacklegged Tick	Ixodes scapularis	New York
24420463	2019-05-02	5	1345337	cserpentina	2019-05-03 04:05:27 UTC	research		https://www.inaturalist.org/observations/24420463		71 Honorine Dr, Depew, NY, US	42.8858	-78.7192	FALSE	Erie	Blacklegged Tick	Ixodes scapularis	New York
34912012	2019-10-26	10	341307	carlcarbone	2019-10-26 14:15:55 UTC	research		https://www.inaturalist.org/observations/34912012	Found on dog.	New York, US	42.6428	-78.6364	TRUE	Erie	Eastern Black-legged Tick	Ixodes scapularis	New York
41406401	2020-04-04	4	2368965	ross_ny	2020-04-05 00:01:26 UTC	research	CC-BY-NC	https://www.inaturalist.org/observations/41406401		Boncrest Dr W, Buffalo, NY, US	42.9742	-78.6711	FALSE	Erie	Eastern Black-legged Tick	Ixodes scapularis	New York
42068004	2020-04-12	4	2657297	nikookin	2020-04-13 05:20:48 UTC	research	CC-BY-NC	https://www.inaturalist.org/observations/42068004		93 Honorine Dr, Depew, NY 14043, United States	42.8911	-78.7185	FALSE	Erie	Eastern Black-legged Tick	Ixodes scapularis	New York
42645476	2020-04-20	4	597324	fatbottompurls	2020-04-20 04:33:04 UTC	research		https://www.inaturalist.org/observations/42645476		S CHEEK, NY 14227, USA	42.873	-78.7834	FALSE	Erie	Eastern Black-legged Tick	Ixodes scapularis	New York
65442284	2020-11-22	11	3556519	michael_clasby	2020-11-23 00:13:02 UTC	needs_id	CC-BY-NC	https://www.inaturalist.org/observations/65442284		Indian Woods Way, Canton, MA, US	42.1481	-71.1002	FALSE	Norfolk	Hard-backed Ticks	Ixodidae	Massachusetts
65475216	2020-11-23	11	3630441	cd2021	2020-11-23 15:41:30 UTC	needs_id	CC-BY-NC	https://www.inaturalist.org/observations/65475216	It was on my dog, I'm pretty sure it is dead.	Marlborough, MA 01752, USA	42.3452	-71.5013	FALSE	Middlesex	Hard-backed Ticks	Ixodes	Massachusetts
49789464	2020-06-15	6	296740	billmarkm	2020-06-16 00:53:07 UTC	research	CC0	https://www.inaturalist.org/observations/49789464		Erie County, US-NY, US	42.7183	-78.6798	FALSE	Erie	Eastern Black-legged Tick	Ixodes scapularis	New York
55444580	2020-08-04	8	2643144	mikefeigin	2020-08-05 00:18:59 UTC	research		https://www.inaturalist.org/observations/55444580		Eggert Rd, Orchard Park, NY, US	42.7849	-78.7541	FALSE	Erie	Eastern Black-legged Tick	Ixodes scapularis	New York
65306114	2020-11-20	11	141831	markvdh2o	2020-11-21 01:36:04 UTC	research	CC-BY-NC	https://www.inaturalist.org/observations/65306114		Holland, NY, USA	42.6785	-78.5045	FALSE	Erie	Eastern Black-legged Tick	Ixodes scapularis	New York
65594653	2020-11-25	11	237123	mattnusstein	2020-11-25 18:46:05 UTC	research	CC-BY-NC	https://www.inaturalist.org/observations/65594653		Erie County, NY, USA	42.7735	-78.6521	FALSE	Erie	Eastern Black-legged Tick	Ixodes scapularis	New York
75174408	2021-04-18	4	296740	billmarkm	2021-04-25 14:34:03 UTC	research	CC0	https://www.inaturalist.org/observations/75174408		Davis Rd, West Falls, NY, US	42.7181	-78.6798	FALSE	Erie	Eastern Black-legged Tick	Ixodes scapularis	New York
79644465	2021-05-21	5	141831	markvdh2o	2021-05-21 14:15:29 UTC	research	CC-BY-NC	https://www.inaturalist.org/observations/79644465	male	Erie, New York, United States	42.7758	-78.7313	FALSE	Erie	Eastern Black-legged Tick	Ixodes scapularis	New York
79673267	2021-05-21	5	141831	markvdh2o	2021-05-21 18:05:37 UTC	research	CC-BY-NC	https://www.inaturalist.org/observations/79673267	nymph	Erie County, NY, USA	42.7728	-78.7298	FALSE	Erie	Eastern Black-legged Tick	Ixodes scapularis	New York
82639378	2021-06-11	6	1911354	askthelorax	2021-06-12 05:15:35 UTC	needs_id	CC-BY-NC	https://www.inaturalist.org/observations/82639378	Never seen one this oblong	Erie County, US-NY, US	42.5754	-78.7633	FALSE	Erie	Eastern Black-legged Tick	Ixodes scapularis	New York
96462365	2021-09-25	9	141831	markvdh2o	2021-09-28 11:12:58 UTC	research	CC-BY-NC	https://www.inaturalist.org/observations/96462365		Holland, NY, USA	42.678	-78.5044	FALSE	Erie	Eastern Black-legged Tick	Ixodes scapularis	New York
97839765	2021-10-10	10	141831	markvdh2o	2021-10-10 23:40:48 UTC	research	CC-BY-NC	https://www.inaturalist.org/observations/97839765	Suspect male	Holland, NY, USA	42.6778	-78.5052	FALSE	Erie	Eastern Black-legged Tick	Ixodes scapularis	New York
97854349	2021-10-10	10	141831	markvdh2o	2021-10-11 02:17:04 UTC	needs_id	CC-BY-NC	https://www.inaturalist.org/observations/97854349		Holland, NY, USA	42.6779	-78.5052	FALSE	Erie	Eastern Black-legged Tick	Ixodes scapularis	New York
99805722	2021-10-30	10	1313335	girliesquirrel	2021-10-30 18:14:21 UTC	research		https://www.inaturalist.org/observations/99805722		Como Lake Park, Lancaster, NY, US	42.8868	-78.65	FALSE	Erie	Eastern Black-legged Tick	Ixodes scapularis	New York
651403	2014-04-30	4	37157	lauraparisella	2014-05-01 04:01:48 UTC	research	CC-BY-NC	http://www.inaturalist.org/observations/651403		danvers ma	42.575	-70.9321	FALSE	Essex	Blacklegged Tick	Ixodes scapularis	Massachusetts
651814	2014-04-30	4	37148	ecoem	2014-05-01 15:26:58 UTC	research	CC-BY-NC	http://www.inaturalist.org/observations/651814		danvers, ma	42.575	-70.9321	FALSE	Essex	Blacklegged Tick	Ixodes scapularis	Massachusetts
652482	2014-05-01	5	31461	zoedoiron	2014-05-01 21:50:59 UTC	research	CC-BY-NC	http://www.inaturalist.org/observations/652482		Essex, Massachusetts, United States	42.5905	-70.9695	FALSE	Essex	Ixodes scapularis	Ixodes scapularis	Massachusetts
654331	2014-05-01	5	37186	cmatthew01	2014-05-03 00:05:37 UTC	research	CC-BY-NC	http://www.inaturalist.org/observations/654331		Danvers MA	42.575	-70.9321	FALSE	Essex	Blacklegged Tick	Ixodes scapularis	Massachusetts
2420575	2015-11-19	11	136803	expandinghorizon	2015-11-24 20:43:37 UTC	research	CC-BY-NC	http://www.inaturalist.org/observations/2420575		Salem High School, Salem, MA, US	42.5071	-70.9084	FALSE	Essex	Blacklegged Tick	Ixodes scapularis	Massachusetts
5787469	2017-04-14	4	32134	srullman	2017-04-17 14:23:14 UTC	research	CC-BY-NC	https://www.inaturalist.org/observations/5787469	One of many...	Wenham, MA	42.6026	-70.9018	FALSE	Essex	Blacklegged Tick	Ixodes scapularis	Massachusetts
8334360	2017-10-09	10	16016	rdstevenson	2017-10-10 00:54:02 UTC	needs_id	CC-BY-NC	https://www.inaturalist.org/observations/8334360	This tick dropped of the dog and rolled of the rug. It was hard	19 School St, Newburyport, MA, US	42.8077	-70.8647	FALSE	Essex	Hardbacked Ticks	Ixodes scapularis	Massachusetts
11378136	2018-04-23	4	548192	michaeldietze	2018-04-24 00:32:46 UTC	research		https://www.inaturalist.org/observations/11378136		5 Pickett Ct, Beverly, MA, US	42.5633	-70.8146	FALSE	Essex	Blacklegged Tick	Ixodes scapularis	Massachusetts
72314652	2021-03-28	3	1556114	seg14	2021-03-28 22:43:07 UTC	research	CC-BY-NC	https://www.inaturalist.org/observations/72314652		Boston	42.3129	-71.1296	FALSE	Suffolk	American Dog Tick	Dermacentor variabilis	Massachusetts
11648788	2018-04-28	4	796033	willvd	2018-04-28 19:05:41 UTC	research		https://www.inaturalist.org/observations/11648788		20 Shelton Rd, Swampscott, MA, US	42.4677	-70.897	FALSE	Essex	Blacklegged Tick	Ixodes scapularis	Massachusetts
11704082	2018-04-28	4	32134	srullman	2018-04-29 02:28:49 UTC	research	CC-BY-NC	https://www.inaturalist.org/observations/11704082		Hamilton, MA, USA	42.6308	-70.8434	FALSE	Essex	Blacklegged Tick	Ixodes scapularis	Massachusetts
72558645	2021-03-31	3	2724183	jmfanta	2021-03-31 21:25:06 UTC	research	CC-BY-NC	https://www.inaturalist.org/observations/72558645		Brigham St, Marlborough, MA, US	42.3293	-71.5603	FALSE	Middlesex	American Dog Tick	Dermacentor variabilis	Massachusetts
72563819	2021-03-31	3	881827	mythical_mold	2021-03-31 22:37:33 UTC	research	CC-BY	https://www.inaturalist.org/observations/72563819		Lawrence St, Lowell, MA, US	42.623	-71.2898	FALSE	Middlesex	American Dog Tick	Dermacentor variabilis	Massachusetts
11952234	2018-04-29	4	32134	srullman	2018-05-01 01:45:11 UTC	research	CC-BY-NC	https://www.inaturalist.org/observations/11952234		Wenham, MA, USA	42.6026	-70.9005	FALSE	Essex	Blacklegged Tick	Ixodes scapularis	Massachusetts
11956247	2018-04-30	4	16016	rdstevenson	2018-05-01 02:20:10 UTC	research	CC-BY-NC	https://www.inaturalist.org/observations/11956247		18 School St, Newburyport, MA, US	42.8076	-70.8647	FALSE	Essex	Blacklegged Tick	Ixodes scapularis	Massachusetts
23398941	2019-04-27	4	53907	gemlee33	2019-04-27 16:21:33 UTC	needs_id	CC-BY-NC	https://www.inaturalist.org/observations/23398941		Dow Brook Conservation Area, 326 High St, Ipswich, MA 01938, USA	42.7053	-70.8807	FALSE	Essex	Hard-backed Ticks	Ixodes scapularis	Massachusetts
23781282	2019-04-28	4	548192	michaeldietze	2019-04-28 23:44:33 UTC	research		https://www.inaturalist.org/observations/23781282		5 Pickett Ct, Beverly, MA, US	42.5634	-70.8148	FALSE	Essex	Blacklegged Tick	Ixodes scapularis	Massachusetts
34259529	2019-10-12	10	16016	rdstevenson	2019-10-12 18:18:42 UTC	research	CC-BY-NC	https://www.inaturalist.org/observations/34259529	From the dog 6 or so in the last week	West St, Georgetown, MA, US	42.7234	-71.032	FALSE	Essex	Eastern Black-legged Tick	Ixodes scapularis	Massachusetts
35017053	2019-10-28	10	1686194	teamzoll	2019-10-28 18:35:14 UTC	research	CC-BY-NC	https://www.inaturalist.org/observations/35017053		Nason Rd, Swampscott, MA, US	42.4741	-70.8991	FALSE	Essex	Eastern Black-legged Tick	Ixodes scapularis	Massachusetts
72955703	2021-04-04	4	655221	suzannehale	2021-04-04 23:52:02 UTC	research	CC0	https://www.inaturalist.org/observations/72955703		Paradise Rd, Swampscott, MA, US	42.4767	-70.912	FALSE	Essex	American Dog Tick	Dermacentor variabilis	Massachusetts
37543913	2020-01-12	1	188794	hannahcloud	2020-01-13 01:48:39 UTC	research	CC-BY-NC	https://www.inaturalist.org/observations/37543913		Walker Rd, Swampscott, MA, US	42.4718	-70.9148	FALSE	Essex	Eastern Black-legged Tick	Ixodes scapularis	Massachusetts
73313606	2021-04-08	4	2132507	hleighton15	2021-04-08 17:08:05 UTC	needs_id		https://www.inaturalist.org/observations/73313606		Gardner	42.5447	-71.9651	FALSE	Worcester		Dermacentor variabilis	Massachusetts
73397095	2021-04-09	4	3207767	ceoghan	2021-04-09 16:02:27 UTC	research	CC-BY-NC	https://www.inaturalist.org/observations/73397095		Northampton	42.3573	-72.6957	FALSE	Hampshire	American Dog Tick	Dermacentor variabilis	Massachusetts
37594192	2020-01-14	1	1287837	elanafeldman	2020-01-14 20:09:58 UTC	research		https://www.inaturalist.org/observations/37594192		Ipswich River Wildlife Sanctuary, Topsfield, MA, US	42.6307	-70.9189	FALSE	Essex	Eastern Black-legged Tick	Ixodes scapularis	Massachusetts
73493398	2021-04-10	4	264251	rdebenham	2021-04-10 14:46:02 UTC	needs_id	CC-BY-NC	https://www.inaturalist.org/observations/73493398		Brewster, MA 02631, USA	41.7611	-70.0898	FALSE	Barnstable	Ticks	Ixodidae	Massachusetts
73637271	2021-04-10	4	3993237	ashliehunterr	2021-04-11 17:14:49 UTC	research	CC-BY-NC	https://www.inaturalist.org/observations/73637271		Sudbury, MA, USA	42.3834	-71.4162	FALSE	Middlesex	American Dog Tick	Dermacentor variabilis	Massachusetts
73699183	2021-04-06	4	53860	berkshirenaturalist	2021-04-12 01:24:47 UTC	research	CC-BY-NC-ND	https://www.inaturalist.org/observations/73699183		Housatonic Flat Reserve, Great Barrington, Berkshire, Massachusetts, USA	42.2152	-73.3483	FALSE	Berkshire	American Dog Tick	Dermacentor variabilis	Massachusetts
73699185	2021-04-06	4	53860	berkshirenaturalist	2021-04-12 01:24:47 UTC	research	CC-BY-NC-ND	https://www.inaturalist.org/observations/73699185		Housatonic Flat Reserve, Great Barrington, Berkshire, Massachusetts, USA	42.2158	-73.3474	FALSE	Berkshire	American Dog Tick	Dermacentor variabilis	Massachusetts
40038515	2020-03-15	3	1686194	teamzoll	2020-03-15 19:25:51 UTC	research	CC-BY-NC	https://www.inaturalist.org/observations/40038515		Nason Rd, Swampscott, MA, US	42.4743	-70.8992	FALSE	Essex	Eastern Black-legged Tick	Ixodes scapularis	Massachusetts
73886244	2021-04-13	4	3683976	owentuepker	2021-04-13 22:16:13 UTC	research	CC-BY-NC	https://www.inaturalist.org/observations/73886244		Sheep Meadow Rd, Barnstable, MA, US	41.7096	-70.3934	FALSE	Barnstable	American Dog Tick	Dermacentor variabilis	Massachusetts
73975536	2021-04-14	4	2970942	mphansen	2021-04-14 20:19:01 UTC	research	CC-BY-NC	https://www.inaturalist.org/observations/73975536		Wade Inn Rd, Becket, MA, US	42.2763	-73.0355	FALSE	Berkshire	American Dog Tick	Dermacentor variabilis	Massachusetts
42158056	2019-05-05	5	2735751	jhagler	2020-04-14 13:10:47 UTC	research	CC-BY-NC	https://www.inaturalist.org/observations/42158056		Andover, MA, USA	42.6465	-71.1273	FALSE	Essex	Eastern Black-legged Tick	Ixodes scapularis	Massachusetts
73989146	2021-04-14	4	2588524	adamkohl	2021-04-14 22:36:53 UTC	research	CC-BY-NC	https://www.inaturalist.org/observations/73989146		Stone Rd, Wendell, MA, US	42.571	-72.4061	FALSE	Franklin	American Dog Tick	Dermacentor variabilis	Massachusetts
42699912	2020-04-20	4	32134	srullman	2020-04-20 20:40:02 UTC	research	CC-BY-NC	https://www.inaturalist.org/observations/42699912		Hamilton, MA, USA	42.6303	-70.844	FALSE	Essex	Eastern Black-legged Tick	Ixodes scapularis	Massachusetts
74139561	2021-04-05	4	4034806	agarrity2640	2021-04-16 14:18:07 UTC	research	CC-BY-NC	https://www.inaturalist.org/observations/74139561		680 Hudson Rd, Sudbury, MA 01776, USA	42.4079	-71.4715	FALSE	Middlesex	American Dog Tick	Dermacentor variabilis	Massachusetts
43697048	2020-04-26	4	2852221	justinbruhm	2020-04-26 19:05:08 UTC	research		https://www.inaturalist.org/observations/43697048		High St, Ipswich, MA, US	42.702	-70.8745	FALSE	Essex	Eastern Black-legged Tick	Ixodes scapularis	Massachusetts
43828752	2020-04-26	4	907787	dmpeterson	2020-04-27 04:13:40 UTC	research	CC-BY-NC	https://www.inaturalist.org/observations/43828752	Gully Point	Rockport, MA 01966, USA	42.66	-70.6005	FALSE	Essex	Eastern Black-legged Tick	Ixodes scapularis	Massachusetts
44228709	2020-04-28	4	907787	dmpeterson	2020-04-29 06:50:06 UTC	research	CC-BY-NC	https://www.inaturalist.org/observations/44228709	Presson Point Preserve	Gloucester, MA, USA	42.6242	-70.7052	FALSE	Essex	Eastern Black-legged Tick	Ixodes scapularis	Massachusetts
74581730	2021-04-19	4	2409267	dmwilliams	2021-04-20 00:23:41 UTC	research	CC-BY-NC	https://www.inaturalist.org/observations/74581730	Male	River Rd, Rowe, MA, US	42.7205	-72.9511	FALSE	Franklin	American Dog Tick	Dermacentor variabilis	Massachusetts
44396985	2020-04-26	4	16016	rdstevenson	2020-04-30 19:26:38 UTC	research	CC-BY-NC	https://www.inaturalist.org/observations/44396985		Essex, Massachusetts, United States	42.7231	-71.0322	FALSE	Essex	Eastern Black-legged Tick	Ixodes scapularis	Massachusetts
74624525	2021-04-20	4	2971778	ebenezer_bugbee	2021-04-20 13:01:56 UTC	research	CC-BY-NC	https://www.inaturalist.org/observations/74624525		Upton	42.1748	-71.5963	FALSE	Worcester	American Dog Tick	Dermacentor variabilis	Massachusetts
44500438	2020-05-01	5	22321	chaffeemonell	2020-05-01 18:26:15 UTC	research	CC-BY-NC	https://www.inaturalist.org/observations/44500438	AKA Deer Tick. Found it on my person. Where I picked it up could probably be figured with an estimate of how long it took to get this size.	Amesbury, MA 01913, USA	42.8615	-70.9251	FALSE	Essex	Eastern Black-legged Tick	Ixodes scapularis	Massachusetts
74825460	2021-04-22	4	2097461	melissabirch	2021-04-22 11:51:10 UTC	research		https://www.inaturalist.org/observations/74825460		Blueberry Ln, Dennis Port, MA, US	41.6612	-70.1368	FALSE	Barnstable	American Dog Tick	Dermacentor variabilis	Massachusetts
45199563	2020-05-07	5	106768	mmccarthy98	2020-05-07 20:01:57 UTC	research	CC-BY-NC	https://www.inaturalist.org/observations/45199563		Andover, MA, US	42.6309	-71.1507	FALSE	Essex	Eastern Black-legged Tick	Ixodes scapularis	Massachusetts
74970247	2021-04-23	4	1514188	zacpeterson	2021-04-23 21:05:58 UTC	research	CC-BY-NC	https://www.inaturalist.org/observations/74970247	Found this crawling on my after doing some gardening by the Riverwalk.	Ipswich, MA 01938, USA	42.6777	-70.8374	FALSE	Essex	American Dog Tick	Dermacentor variabilis	Massachusetts
74971431	2021-04-23	4	1419635	btmoyers	2021-04-23 21:17:30 UTC	research	CC-BY-NC	https://www.inaturalist.org/observations/74971431	Lovely benefit of having furry pets	Massachusetts, US	42.3968	-71.1634	TRUE	Suffolk	American Dog Tick	Dermacentor variabilis	Massachusetts
75111792	2021-04-24	4	2696175	mrajade989	2021-04-24 23:48:40 UTC	research	CC-BY-NC	https://www.inaturalist.org/observations/75111792		RT-9 W, Brookline, MA, US	42.3316	-71.1188	FALSE	Norfolk	American Dog Tick	Dermacentor variabilis	Massachusetts
45729400	2020-05-12	5	2872041	thom_radz	2020-05-12 22:50:54 UTC	needs_id	CC-BY-NC	https://www.inaturalist.org/observations/45729400		Harold Parker State Forest, Andover, MA, US	42.6107	-71.1061	FALSE	Essex		Ixodes scapularis	Massachusetts
45742560	2020-05-12	5	881827	mythical_mold	2020-05-13 01:39:53 UTC	research	CC-BY	https://www.inaturalist.org/observations/45742560		Harold Parker State Forest, Andover, MA, US	42.6105	-71.1059	FALSE	Essex	Eastern Black-legged Tick	Ixodes scapularis	Massachusetts
46015741	2020-05-15	5	655221	suzannehale	2020-05-15 21:36:46 UTC	research	CC0	https://www.inaturalist.org/observations/46015741		Paradise Rd, Swampscott, MA, US	42.4769	-70.912	FALSE	Essex	Eastern Black-legged Tick	Ixodes scapularis	Massachusetts
75200472	2021-04-24	4	2232436	sarahsues	2021-04-25 17:46:08 UTC	research	CC-BY-NC	https://www.inaturalist.org/observations/75200472		West St, Lenox, MA, US	42.3554	-73.2886	FALSE	Berkshire	American Dog Tick	Dermacentor variabilis	Massachusetts
48771794	2020-05-01	5	3137741	kmsconway	2020-06-07 13:16:58 UTC	research	CC-BY-NC	https://www.inaturalist.org/observations/48771794		Columbus Ave, Newburyport, MA, US	42.8178	-70.8924	FALSE	Essex	Eastern Black-legged Tick	Ixodes scapularis	Massachusetts
75340019	2021-04-26	4	4290874	simpsonc	2021-04-26 18:53:55 UTC	research	CC-BY-NC	https://www.inaturalist.org/observations/75340019		Cape Cod National Seashore, Eastham, MA, US	41.8591	-69.9688	FALSE	Barnstable	American Dog Tick	Dermacentor variabilis	Massachusetts
75340110	2021-04-26	4	4290874	simpsonc	2021-04-26 18:54:49 UTC	research	CC-BY-NC	https://www.inaturalist.org/observations/75340110		Cape Cod National Seashore, Eastham, MA, US	41.859	-69.9687	FALSE	Barnstable	American Dog Tick	Dermacentor variabilis	Massachusetts
75344604	2021-04-26	4	2288611	connor148	2021-04-26 19:34:59 UTC	research		https://www.inaturalist.org/observations/75344604		Charles River, Boston, MA, US	42.3551	-71.0828	FALSE	Suffolk	American Dog Tick	Dermacentor variabilis	Massachusetts
57328500	2020-08-23	8	2433955	kuna12	2020-08-23 13:48:54 UTC	needs_id	CC-BY-NC	https://www.inaturalist.org/observations/57328500		Colonial Dr, Ipswich, MA, US	42.6718	-70.8495	FALSE	Essex	Ixodes	Ixodes scapularis	Massachusetts
75366928	2021-04-26	4	3770992	jwlaprade	2021-04-26 22:58:02 UTC	needs_id	CC-BY-NC	https://www.inaturalist.org/observations/75366928		Lyndale Ave, Gloucester, MA, US	42.6141	-70.7014	FALSE	Essex	Hardbacked Ticks	Dermacentor	Massachusetts
75434023	2021-04-25	4	3552492	briancurley	2021-04-27 15:39:11 UTC	research	CC-BY-NC	https://www.inaturalist.org/observations/75434023	Found this nasty-wasty on my dog this week, in addition to two others.	Essex County, US-MA, US	42.709	-70.8725	TRUE	Essex	American Dog Tick	Dermacentor variabilis	Massachusetts
75454984	2021-04-27	4	3054778	tiranna	2021-04-27 18:55:03 UTC	research		https://www.inaturalist.org/observations/75454984	60x magnification, under scotch tape, male, removed intact from my head	Groton, MA 01450, USA	42.6225	-71.5566	FALSE	Middlesex	American Dog Tick	Dermacentor variabilis	Massachusetts
75489277	2021-04-27	4	1371047	lynnharper	2021-04-27 23:58:37 UTC	research	CC-BY-NC	https://www.inaturalist.org/observations/75489277		Worcester, Massachusetts, United States	42.4744	-72.2436	FALSE	Worcester	American Dog Tick	Dermacentor variabilis	Massachusetts
75581315	2021-04-28	4	3412085	tprario	2021-04-28 20:33:45 UTC	research	CC-BY-NC	https://www.inaturalist.org/observations/75581315		Winslow Cemetery Rd, Marshfield, MA 02050, USA	42.0875	-70.6795	FALSE	Plymouth	American Dog Tick	Dermacentor variabilis	Massachusetts
63258713	2020-10-22	10	1514188	zacpeterson	2020-10-22 18:15:43 UTC	research	CC-BY-NC	https://www.inaturalist.org/observations/63258713		Ipswich, MA 01938, USA	42.6845	-70.8213	FALSE	Essex	Eastern Black-legged Tick	Ixodes scapularis	Massachusetts
75592020	2021-04-28	4	1371047	lynnharper	2021-04-28 22:14:44 UTC	research	CC-BY-NC	https://www.inaturalist.org/observations/75592020	Probably a couple hundred tried to climb my (allegedly tick-repellent) pants in the space of 15 minutes. I was picking them off too fast to bother getting a close-up.	Petersham, MA, USA	42.4668	-72.233	FALSE	Worcester	American Dog Tick	Dermacentor variabilis	Massachusetts
64592454	2020-11-10	11	3650915	wfuller	2020-11-10 11:41:14 UTC	research	CC-BY-NC	https://www.inaturalist.org/observations/64592454		Lynnfield, MA, US	42.5466	-71.0505	FALSE	Essex	Eastern Black-legged Tick	Ixodes scapularis	Massachusetts
65118549	2020-11-18	11	1990227	jacobchase	2020-11-18 01:26:14 UTC	research		https://www.inaturalist.org/observations/65118549		South Hamilton	42.6143	-70.8388	FALSE	Essex	Eastern Black-legged Tick	Ixodes scapularis	Massachusetts
67103588	2020-04-25	4	622593	nomolosx	2020-12-26 21:25:43 UTC	research	CC-BY-NC	https://www.inaturalist.org/observations/67103588		United States	42.6232	-71.1721	TRUE	Essex	Eastern Black-legged Tick	Ixodes scapularis	Massachusetts
75734710	2021-04-29	4	974146	jfboston	2021-04-30 02:37:45 UTC	research	CC-BY-NC	https://www.inaturalist.org/observations/75734710	Tracked indoors from pond side brush	Menemsha, Chilmark, MA 02535, USA	41.3431	-70.7191	FALSE	Dukes	American Dog Tick	Dermacentor variabilis	Massachusetts
75849952	2021-04-30	4	2475070	jcandersen	2021-04-30 16:03:21 UTC	research	CC-BY-NC	https://www.inaturalist.org/observations/75849952		Massachusetts, US	42.4199	-72.5471	TRUE	Hampshire	American Dog Tick	Dermacentor variabilis	Massachusetts
67708685	2021-01-07	1	1502731	mdreb	2021-01-07 16:05:26 UTC	needs_id	CC-BY-NC	https://www.inaturalist.org/observations/67708685	I found this in my cat‚Äôs fur and would really like to know what it is/ if I should be concerned!	Sheridan Terr, Swampscott, MA, US	42.4708	-70.9138	FALSE	Essex	Ticks	Ixodes scapularis	Massachusetts
76112130	2021-04-30	4	1514188	zacpeterson	2021-05-01 12:25:23 UTC	research	CC-BY-NC	https://www.inaturalist.org/observations/76112130		Gloucester, MA 01930, USA	42.6235	-70.7188	FALSE	Essex	American Dog Tick	Dermacentor variabilis	Massachusetts
76166400	2021-05-01	5	3282913	smileyalyse	2021-05-01 15:27:27 UTC	research	CC-BY-NC	https://www.inaturalist.org/observations/76166400		Green Harbor	42.062	-70.6489	FALSE	Plymouth	American Dog Tick	Dermacentor variabilis	Massachusetts
76266145	2021-05-01	5	346021	miara	2021-05-01 20:02:23 UTC	research	CC-BY-NC	https://www.inaturalist.org/observations/76266145		Pine Hill, Lincoln, MA, US	42.4336	-71.3358	FALSE	Middlesex	American Dog Tick	Dermacentor variabilis	Massachusetts
72129788	2021-03-26	3	1514188	zacpeterson	2021-03-27 00:50:16 UTC	research	CC-BY-NC	https://www.inaturalist.org/observations/72129788		Gloucester, MA 01930, USA	42.6193	-70.7356	FALSE	Essex	Eastern Black-legged Tick	Ixodes scapularis	Massachusetts
76290147	2021-05-01	5	208120	jef	2021-05-01 21:05:19 UTC	research	CC-BY-NC	https://www.inaturalist.org/observations/76290147		Harding Terr, Dedham, MA, US	42.2496	-71.1481	FALSE	Norfolk	American Dog Tick	Dermacentor variabilis	Massachusetts
76293044	2021-05-01	5	974146	jfboston	2021-05-01 21:13:52 UTC	research	CC-BY-NC	https://www.inaturalist.org/observations/76293044	Abundant, crawling in direct sunlight	Menemsha, Chilmark, MA 02535, USA	41.3438	-70.7225	FALSE	Dukes	American Dog Tick	Dermacentor variabilis	Massachusetts
72323836	2021-03-28	3	2225089	aldos_army	2021-03-29 00:28:39 UTC	research	CC-BY-NC	https://www.inaturalist.org/observations/72323836		Boxford, MA 01921, USA	42.6505	-71.0033	FALSE	Essex	Eastern Black-legged Tick	Ixodes scapularis	Massachusetts
76328503	2021-05-01	5	161284	tarpinian	2021-05-01 22:53:50 UTC	research	CC-BY-NC	https://www.inaturalist.org/observations/76328503		Berkshire County, US-MA, US	42.0863	-73.4623	FALSE	Berkshire	American Dog Tick	Dermacentor variabilis	Massachusetts
76364607	2021-05-01	5	1690808	lantanavica	2021-05-02 00:53:04 UTC	research		https://www.inaturalist.org/observations/76364607		Nevada Rd, Tyngsboro, MA, US	42.6466	-71.4805	FALSE	Middlesex	American Dog Tick	Dermacentor variabilis	Massachusetts
76378474	2021-05-01	5	3644151	alstyoda	2021-05-02 01:41:16 UTC	research	CC-BY-NC	https://www.inaturalist.org/observations/76378474		Wenham	42.5977	-70.8378	FALSE	Essex	American Dog Tick	Dermacentor variabilis	Massachusetts
76425905	2021-05-01	5	516423	liambrister	2021-05-02 04:41:52 UTC	research		https://www.inaturalist.org/observations/76425905		Barnstable County, US-MA, US	41.7444	-70.1799	FALSE	Barnstable	American Dog Tick	Dermacentor variabilis	Massachusetts
76566006	2021-05-02	5	335590	petitdemange	2021-05-02 15:31:11 UTC	research	CC-BY-NC	https://www.inaturalist.org/observations/76566006		Wayland, MA, USA	42.3511	-71.3726	FALSE	Middlesex	American Dog Tick	Dermacentor variabilis	Massachusetts
76591536	2021-05-02	5	3086098	racheltulip	2021-05-02 16:39:03 UTC	research	CC-BY-NC	https://www.inaturalist.org/observations/76591536		East Lower Mills, Boston, MA, US	42.2774	-71.0551	FALSE	Suffolk	American Dog Tick	Dermacentor variabilis	Massachusetts
76603223	2021-05-02	5	1498352	jimrusconi	2021-05-02 17:10:22 UTC	research	CC0	https://www.inaturalist.org/observations/76603223		North Attleborough, MA 02760, USA	41.9269	-71.3698	FALSE	Bristol	American Dog Tick	Dermacentor variabilis	Massachusetts
76614643	2021-05-02	5	4222859	f1lteredcha0s	2021-05-02 17:38:42 UTC	research	CC-BY-NC	https://www.inaturalist.org/observations/76614643	This is a tick that was trying to eat my foot	Billerica	42.5684	-71.2298	FALSE	Middlesex	American Dog Tick	Dermacentor variabilis	Massachusetts
73982396	2021-04-11	4	16016	rdstevenson	2021-04-14 21:26:23 UTC	research	CC-BY-NC	https://www.inaturalist.org/observations/73982396		West St, Georgetown, MA, US	42.7235	-71.0322	FALSE	Essex	Eastern Black-legged Tick	Ixodes scapularis	Massachusetts
86584892	2021-06-30	6	269864	zoefoster	2021-07-11 16:50:23 UTC	research	CC-BY-NC	https://www.inaturalist.org/observations/86584892	Tiny ones that are all over the Vineyard	Aquinnah, MA, USA	41.3409	-70.8151	FALSE	Dukes	Lone Star Tick	Amblyomma americanum	Massachusetts
75585235	2021-04-28	4	1514188	zacpeterson	2021-04-28 21:09:51 UTC	research	CC-BY-NC	https://www.inaturalist.org/observations/75585235	From this location. I walked 50 into the woods and picked this guy up.	Ipswich, MA 01938, USA	42.646	-70.8208	FALSE	Essex	Eastern Black-legged Tick	Ixodes scapularis	Massachusetts
77040060	2021-04-24	4	2161310	meghankrussell	2021-05-03 19:16:52 UTC	research	CC-BY-NC	https://www.inaturalist.org/observations/77040060		Ferncroft Rd, Milton, MA, US	42.254	-71.095	FALSE	Norfolk	American Dog Tick	Dermacentor variabilis	Massachusetts
77090749	2021-05-03	5	659740	dalien	2021-05-03 21:47:05 UTC	research	CC-BY-NC	https://www.inaturalist.org/observations/77090749		Concord, MA, USA	42.4807	-71.3306	FALSE	Middlesex	American Dog Tick	Dermacentor variabilis	Massachusetts
75616334	2021-04-28	4	4134402	coreyshep_emall	2021-04-29 02:40:08 UTC	research	CC-BY-NC	https://www.inaturalist.org/observations/75616334	Well glad I flicked this one off humph not sure which genus of tick though	Brundrett Ave, Andover, MA, US	42.6893	-71.2198	FALSE	Essex	Eastern Black-legged Tick	Ixodes scapularis	Massachusetts
77261082	2021-05-04	5	1635190	karro_frost	2021-05-04 13:17:57 UTC	research	CC-BY-NC	https://www.inaturalist.org/observations/77261082	An unpleasant surprise while eating breakfast. I'm not sure how it found it's way inside.	Orange, MA 01378, USA	42.6702	-72.3271	FALSE	Franklin	American Dog Tick	Dermacentor variabilis	Massachusetts
77266049	2021-05-03	5	4049028	shawn318	2021-05-04 13:49:26 UTC	research		https://www.inaturalist.org/observations/77266049		Rutland, MA 01543, USA	42.3772	-71.9492	FALSE	Worcester	American Dog Tick	Dermacentor variabilis	Massachusetts
77380800	2021-05-04	5	811206	roisin617	2021-05-05 01:14:28 UTC	needs_id		https://www.inaturalist.org/observations/77380800		Massachusetts, US	42.2344	-71.1155	TRUE	Suffolk		Ixodidae	Massachusetts
77535034	2021-05-02	5	16966	marc_albert	2021-05-06 00:41:55 UTC	research	CC-BY-NC	https://www.inaturalist.org/observations/77535034		Great Meadows National Wildlife Refuge, Wayland, MA, US	42.3503	-71.3697	FALSE	Middlesex	American Dog Tick	Dermacentor variabilis	Massachusetts
77538315	2017-06-03	6	1985690	genv	2021-05-06 01:09:18 UTC	needs_id	CC-BY-NC	https://www.inaturalist.org/observations/77538315		Massachusetts, US	42.2774	-72.4293	TRUE	Hampshire	Hardbacked Ticks	Ixodidae	Massachusetts
76034308	2021-04-30	4	907787	dmpeterson	2021-05-01 04:02:23 UTC	research	CC-BY-NC	https://www.inaturalist.org/observations/76034308	John Kieran Preserve Rockport MA	Rockport, MA 01966, USA	42.6554	-70.6003	FALSE	Essex	Eastern Black-legged Tick	Ixodes scapularis	Massachusetts
76712271	2021-05-02	5	32134	srullman	2021-05-02 21:55:29 UTC	research	CC-BY-NC	https://www.inaturalist.org/observations/76712271		Hamilton, MA, USA	42.6303	-70.844	FALSE	Essex	Eastern Black-legged Tick	Ixodes scapularis	Massachusetts
77137948	2021-05-03	5	1514188	zacpeterson	2021-05-04 00:19:15 UTC	research	CC-BY-NC	https://www.inaturalist.org/observations/77137948		Rockport, MA 01966, USA	42.6561	-70.5992	FALSE	Essex	Eastern Black-legged Tick	Ixodes scapularis	Massachusetts
77698826	2021-05-01	5	16016	rdstevenson	2021-05-07 02:29:32 UTC	research	CC-BY-NC	https://www.inaturalist.org/observations/77698826		113 west st. georgtown, Essex, Massachusetts, United States	42.7235	-71.0322	FALSE	Essex	Eastern Black-legged Tick	Ixodes scapularis	Massachusetts
77759197	2021-05-06	5	887187	orobichaud14	2021-05-07 15:39:39 UTC	research		https://www.inaturalist.org/observations/77759197		Petersham, MA, US	42.4903	-72.1827	FALSE	Worcester	American Dog Tick	Dermacentor variabilis	Massachusetts
77780101	2021-05-07	5	2381135	mitsg	2021-05-07 18:17:59 UTC	research	CC-BY-NC	https://www.inaturalist.org/observations/77780101		Massachusetts, US	42.7513	-71.5859	TRUE	Middlesex	American Dog Tick	Dermacentor variabilis	Massachusetts
77872111	2021-05-03	5	970206	chrisj1620	2021-05-08 10:14:56 UTC	research		https://www.inaturalist.org/observations/77872111		Palmer Rd, Plymouth, MA, US	41.9168	-70.6932	FALSE	Plymouth	American Dog Tick	Dermacentor variabilis	Massachusetts
77945372	2021-05-08	5	1690808	lantanavica	2021-05-08 19:24:11 UTC	research		https://www.inaturalist.org/observations/77945372		Nevada Rd, Tyngsboro, MA, US	42.6467	-71.4806	FALSE	Middlesex	American Dog Tick	Dermacentor variabilis	Massachusetts
78111927	2021-05-09	5	974146	jfboston	2021-05-09 19:16:36 UTC	research	CC-BY-NC	https://www.inaturalist.org/observations/78111927		Menemsha, Chilmark, MA 02535, USA	41.348	-70.7058	FALSE	Dukes	American Dog Tick	Dermacentor variabilis	Massachusetts
78118282	2021-05-09	5	4196258	rmseifried	2021-05-09 19:54:04 UTC	research	CC-BY-NC	https://www.inaturalist.org/observations/78118282		Erving, MA, US	42.6095	-72.4495	FALSE	Franklin	American Dog Tick	Dermacentor variabilis	Massachusetts
78130565	2021-05-09	5	1012537	mkblue	2021-05-09 21:04:36 UTC	research		https://www.inaturalist.org/observations/78130565		Sudbury, MA 01776, USA	42.3928	-71.3675	FALSE	Middlesex	American Dog Tick	Dermacentor variabilis	Massachusetts
78131547	2021-05-09	5	502784	jane41	2021-05-09 21:10:48 UTC	research		https://www.inaturalist.org/observations/78131547		Highlands, Lowell, MA, USA	42.6331	-71.335	FALSE	Middlesex	American Dog Tick	Dermacentor variabilis	Massachusetts
79002855	2021-05-16	5	1514188	zacpeterson	2021-05-16 15:40:16 UTC	research	CC-BY-NC	https://www.inaturalist.org/observations/79002855		Rockport, MA 01966, USA	42.6557	-70.599	FALSE	Essex	Eastern Black-legged Tick	Ixodes scapularis	Massachusetts
78278558	2021-05-10	5	2326735	nrocheleau2022	2021-05-10 21:57:57 UTC	research	CC-BY-NC	https://www.inaturalist.org/observations/78278558		Woodland Dr, Marlborough, MA, US	42.3739	-71.5067	FALSE	Middlesex	American Dog Tick	Dermacentor variabilis	Massachusetts
80138267	2021-05-24	5	4234451	jennge	2021-05-24 18:27:32 UTC	research	CC-BY-NC	https://www.inaturalist.org/observations/80138267		Essex, Massachusetts, United States	42.6284	-71.0683	FALSE	Essex	Eastern Black-legged Tick	Ixodes scapularis	Massachusetts
78394474	2021-05-11	5	3227160	kkwonderer	2021-05-11 21:28:50 UTC	research		https://www.inaturalist.org/observations/78394474		Division Rd, Westport, MA, US	41.577	-71.0379	FALSE	Bristol	American Dog Tick	Dermacentor variabilis	Massachusetts
78396470	2021-05-11	5	433825	rliebis	2021-05-11 21:45:50 UTC	needs_id		https://www.inaturalist.org/observations/78396470		Quissett Ave, Woods Hole, MA, US	41.5281	-70.6667	FALSE	Barnstable	Hardbacked Ticks	Dermacentor variabilis	Massachusetts
81426677	2021-06-01	6	1514188	zacpeterson	2021-06-03 13:30:04 UTC	research	CC-BY-NC	https://www.inaturalist.org/observations/81426677	The nymphs are out this time of year, so watch out!	Ipswich, MA 01938, USA	42.6775	-70.7805	FALSE	Essex	Eastern Black-legged Tick	Ixodes scapularis	Massachusetts
78408456	2021-05-11	5	536220	mikeakresh	2021-05-11 23:53:50 UTC	research	CC0	https://www.inaturalist.org/observations/78408456		Belchertown, MA 01007, USA	42.3382	-72.4647	FALSE	Hampshire	American Dog Tick	Dermacentor variabilis	Massachusetts
78462199	2021-05-12	5	3279287	dcornelius	2021-05-12 14:52:45 UTC	research	CC-BY-NC	https://www.inaturalist.org/observations/78462199		Sandpiper Hill Rd, Truro, MA, US	41.9707	-70.0702	FALSE	Barnstable	American Dog Tick	Dermacentor variabilis	Massachusetts
78620241	2021-05-13	5	3205289	suburbanskua	2021-05-13 20:21:53 UTC	research	CC-BY-NC	https://www.inaturalist.org/observations/78620241		Greenfield Rd, Montague, MA, US	42.563	-72.5501	FALSE	Franklin	American Dog Tick	Dermacentor variabilis	Massachusetts
78638102	2021-05-13	5	4382010	savvycrafter01	2021-05-13 23:10:03 UTC	research	CC-BY-NC	https://www.inaturalist.org/observations/78638102	Stuck on a piece of tape üòÇüòÇ	Westford	42.5925	-71.4613	FALSE	Middlesex	American Dog Tick	Dermacentor variabilis	Massachusetts
78705284	2021-05-14	5	762653	durling	2021-05-14 15:23:03 UTC	research		https://www.inaturalist.org/observations/78705284		Norfolk County, US-MA, US	42.2623	-70.9745	FALSE	Norfolk	American Dog Tick	Dermacentor variabilis	Massachusetts
78710296	2021-05-14	5	148169	jbourget	2021-05-14 16:03:57 UTC	research	CC-BY-NC	https://www.inaturalist.org/observations/78710296		Montague, MA 01351, USA	42.5632	-72.5503	FALSE	Franklin	American Dog Tick	Dermacentor variabilis	Massachusetts
78738776	2021-05-14	5	1012495	jis3898	2021-05-14 19:51:01 UTC	research		https://www.inaturalist.org/observations/78738776		Brundrett Ave, Andover, MA, US	42.6893	-71.2199	FALSE	Essex	American Dog Tick	Dermacentor variabilis	Massachusetts
78750367	2021-05-12	5	1899541	llsrvd	2021-05-14 21:18:08 UTC	research	CC-BY-NC	https://www.inaturalist.org/observations/78750367		Middlesex County, US-MA, US	42.5263	-71.3852	TRUE	Middlesex	American Dog Tick	Dermacentor variabilis	Massachusetts
78752983	2021-05-14	5	1514188	zacpeterson	2021-05-14 21:36:25 UTC	research	CC-BY-NC	https://www.inaturalist.org/observations/78752983		Rockport, MA 01966, USA	42.66	-70.6006	FALSE	Essex	American Dog Tick	Dermacentor variabilis	Massachusetts
78817872	2021-05-14	5	1557507	julie_richburg1	2021-05-15 11:43:58 UTC	needs_id	CC-BY-NC	https://www.inaturalist.org/observations/78817872		Weatogue Rd, Sheffield, MA, US	42.0517	-73.3481	FALSE	Berkshire	American Dog Tick	Dermacentor variabilis	Massachusetts
78854043	2021-05-15	5	1304097	harleyfoundaspider	2021-05-15 16:47:07 UTC	research		https://www.inaturalist.org/observations/78854043	Looks like a dog tick found on leaf of a lily in the garden.	Brattle St, Wilmington, MA, US	42.5643	-71.1793	FALSE	Middlesex	American Dog Tick	Dermacentor variabilis	Massachusetts
81573976	2021-05-18	5	622593	nomolosx	2021-06-04 16:03:31 UTC	research	CC-BY-NC	https://www.inaturalist.org/observations/81573976		Boxford, MA, USA	42.6612	-70.9967	FALSE	Essex	Eastern Black-legged Tick	Ixodes scapularis	Massachusetts
78903702	2021-05-15	5	264251	rdebenham	2021-05-15 22:16:41 UTC	needs_id	CC-BY-NC	https://www.inaturalist.org/observations/78903702		Cummaquid, Barnstable, MA, USA	41.7054	-70.274	FALSE	Barnstable	Ticks	Ixodidae	Massachusetts
78944028	2021-05-07	5	2502558	jinxmxcoy	2021-05-16 04:25:06 UTC	research		https://www.inaturalist.org/observations/78944028	Male Dog Tick	Hawley, MA, USA	42.5765	-72.8911	FALSE	Franklin	American Dog Tick	Dermacentor variabilis	Massachusetts
78981940	2021-05-16	5	3951707	sskd86	2021-05-16 13:14:51 UTC	research	CC-BY-NC	https://www.inaturalist.org/observations/78981940		W Sutton Rd, Sutton, MA, US	42.1498	-71.7893	FALSE	Worcester	American Dog Tick	Dermacentor variabilis	Massachusetts
88194677	2021-07-17	7	2835803	larid_dylan	2021-07-22 23:52:11 UTC	research	CC-BY-NC	https://www.inaturalist.org/observations/88194677		Parker River National Wildlife Refuge, Newbury, MA, US	42.7323	-70.7894	FALSE	Essex	Eastern Black-legged Tick	Ixodes scapularis	Massachusetts
87197505	2021-07-13	7	269864	zoefoster	2021-07-15 22:03:18 UTC	research	CC-BY-NC	https://www.inaturalist.org/observations/87197505		Aquinnah, MA, USA	41.3409	-70.8153	FALSE	Dukes	Lone Star Tick	Amblyomma americanum	Massachusetts
79060753	2021-05-16	5	659740	dalien	2021-05-16 21:10:31 UTC	research	CC-BY-NC	https://www.inaturalist.org/observations/79060753		Woburn, MA, USA	42.4625	-71.1589	FALSE	Middlesex	American Dog Tick	Dermacentor variabilis	Massachusetts
79060756	2021-05-16	5	659740	dalien	2021-05-16 21:10:32 UTC	research	CC-BY-NC	https://www.inaturalist.org/observations/79060756		Woburn, MA, USA	42.4625	-71.1589	FALSE	Middlesex	American Dog Tick	Dermacentor variabilis	Massachusetts
79060758	2021-05-16	5	659740	dalien	2021-05-16 21:10:32 UTC	needs_id	CC-BY-NC	https://www.inaturalist.org/observations/79060758		Woburn, MA, USA	42.4626	-71.159	FALSE	Middlesex	Hardbacked Ticks	Dermacentor variabilis	Massachusetts
79099122	2021-05-14	5	2059238	lma82	2021-05-17 02:05:05 UTC	needs_id	CC-BY-NC	https://www.inaturalist.org/observations/79099122	Assuming rabbit tick (Haemaphysalis leporispalustris) based on Google searching... suggestions welcome.	Watertown, MA, USA	42.3687	-71.1476	FALSE	Middlesex	Hardbacked Ticks	Ixodidae	Massachusetts
79158460	2021-05-17	5	186244	jocateme	2021-05-17 15:40:04 UTC	research	CC-BY-NC-SA	https://www.inaturalist.org/observations/79158460		New Salem, MA, US	42.4273	-72.3568	FALSE	Franklin	American Dog Tick	Dermacentor variabilis	Massachusetts
99030447	2021-10-21	10	16016	rdstevenson	2021-10-22 23:43:45 UTC	research	CC-BY-NC	https://www.inaturalist.org/observations/99030447		Essex, Massachusetts, United States	42.7235	-71.0323	FALSE	Essex	Eastern Black-legged Tick	Ixodes scapularis	Massachusetts
99030449	2021-10-21	10	16016	rdstevenson	2021-10-22 23:43:46 UTC	needs_id	CC-BY-NC	https://www.inaturalist.org/observations/99030449		Essex, Massachusetts, United States	42.7235	-71.0322	FALSE	Essex	Eastern Black-legged Tick	Ixodes scapularis	Massachusetts
79271745	2021-05-18	5	4234451	jennge	2021-05-18 14:02:28 UTC	research	CC-BY-NC	https://www.inaturalist.org/observations/79271745		McLaughlin Playground, Boston, MA, US	42.3287	-71.1021	FALSE	Suffolk	American Dog Tick	Dermacentor variabilis	Massachusetts
79293803	2021-05-18	5	29448	priscilla	2021-05-18 17:16:27 UTC	research	CC-BY-NC	https://www.inaturalist.org/observations/79293803		Provincetown, MA 02657, USA	42.0556	-70.1084	FALSE	Barnstable	American Dog Tick	Dermacentor variabilis	Massachusetts
99030452	2021-10-22	10	16016	rdstevenson	2021-10-22 23:43:46 UTC	research	CC-BY-NC	https://www.inaturalist.org/observations/99030452		Essex, Massachusetts, United States	42.7208	-71.0291	FALSE	Essex	Eastern Black-legged Tick	Ixodes scapularis	Massachusetts
79438694	2021-05-19	5	4438575	ajroy83	2021-05-19 20:32:35 UTC	research	CC-BY-NC	https://www.inaturalist.org/observations/79438694		Tinkerhill Rd, Auburn, MA, US	42.183	-71.8812	FALSE	Worcester	American Dog Tick	Dermacentor variabilis	Massachusetts
79449342	2021-05-19	5	3722311	mackenzie_remick	2021-05-19 22:11:27 UTC	research	CC-BY-NC	https://www.inaturalist.org/observations/79449342		Schofield Ave, Dudley, MA, US	42.0445	-71.8903	FALSE	Worcester	American Dog Tick	Dermacentor variabilis	Massachusetts
79465566	2021-05-19	5	28047	mwallitis	2021-05-19 23:59:16 UTC	research		https://www.inaturalist.org/observations/79465566		Turners Falls, Montague, MA, USA	42.6128	-72.5505	FALSE	Franklin	American Dog Tick	Dermacentor variabilis	Massachusetts
79479464	2021-05-19	5	655221	suzannehale	2021-05-20 02:36:43 UTC	research	CC0	https://www.inaturalist.org/observations/79479464		Paradise Rd, Swampscott, MA, US	42.4769	-70.912	FALSE	Essex	American Dog Tick	Dermacentor variabilis	Massachusetts
79533490	2021-04-20	4	2746378	bcrowmiller	2021-05-20 16:01:34 UTC	research	CC-BY-NC	https://www.inaturalist.org/observations/79533490		Woodside Ave, Amherst, MA, US	42.3704	-72.5218	FALSE	Hampshire	American Dog Tick	Dermacentor variabilis	Massachusetts
79538300	2021-05-20	5	1899541	llsrvd	2021-05-20 16:40:24 UTC	research	CC-BY-NC	https://www.inaturalist.org/observations/79538300		Middlesex County, US-MA, US	42.5945	-71.2793	TRUE	Middlesex	American Dog Tick	Dermacentor variabilis	Massachusetts
79540053	2021-05-19	5	3763472	sam_colesano	2021-05-20 16:54:31 UTC	research		https://www.inaturalist.org/observations/79540053		Barnstable County, US-MA, US	41.7296	-70.2789	TRUE	Barnstable	American Dog Tick	Dermacentor variabilis	Massachusetts
101130362	2021-11-14	11	3644151	alstyoda	2021-11-14 20:27:17 UTC	research	CC-BY-NC	https://www.inaturalist.org/observations/101130362		Wenham	42.5977	-70.8381	FALSE	Essex	Eastern Black-legged Tick	Ixodes scapularis	Massachusetts
19339060	2018-12-31	12	300278	kathawk	2018-12-31 20:26:44 UTC	research	CC-BY-NC	https://www.inaturalist.org/observations/19339060		Lenape Trail, South Orange, NJ 07079, USA	40.7359	-74.3041	FALSE	Essex	Blacklegged Tick	Ixodes scapularis	New Jersey
79564042	2021-05-20	5	1997381	tomatoleaf	2021-05-20 20:25:56 UTC	research		https://www.inaturalist.org/observations/79564042		South St, Tewksbury, MA, US	42.5999	-71.1815	FALSE	Middlesex	American Dog Tick	Dermacentor variabilis	Massachusetts
79595273	2021-05-20	5	3073692	bethgabrenas	2021-05-21 01:42:23 UTC	research		https://www.inaturalist.org/observations/79595273		Lake Ripple, North Grafton, MA, US	42.2146	-71.6969	FALSE	Worcester	American Dog Tick	Dermacentor variabilis	Massachusetts
79877557	2021-05-19	5	659740	dalien	2021-05-23 01:27:04 UTC	research	CC-BY-NC	https://www.inaturalist.org/observations/79877557		Woburn, MA, USA	42.4632	-71.1589	FALSE	Middlesex	American Dog Tick	Dermacentor variabilis	Massachusetts
79882658	2021-05-21	5	516423	liambrister	2021-05-23 02:16:29 UTC	research		https://www.inaturalist.org/observations/79882658		East Dennis, Dennis, MA, USA	41.754	-70.161	FALSE	Barnstable	American Dog Tick	Dermacentor variabilis	Massachusetts
79957271	2021-05-22	5	848507	joemac	2021-05-23 15:48:17 UTC	research	CC-BY-NC	https://www.inaturalist.org/observations/79957271		Middlesex Fells Reservation, Stoneham, MA, US	42.4514	-71.0875	FALSE	Middlesex	American Dog Tick	Dermacentor variabilis	Massachusetts
79984047	2021-05-15	5	298979	akilee	2021-05-23 18:12:57 UTC	research	CC-BY-NC	https://www.inaturalist.org/observations/79984047		Middlesex, Massachusetts, United States	42.4633	-71.1588	FALSE	Middlesex	American Dog Tick	Dermacentor variabilis	Massachusetts
79984109	2021-05-15	5	298979	akilee	2021-05-23 18:13:13 UTC	research	CC-BY-NC	https://www.inaturalist.org/observations/79984109		Middlesex, Massachusetts, United States	42.461	-71.158	FALSE	Middlesex	American Dog Tick	Dermacentor variabilis	Massachusetts
79984166	2021-05-15	5	298979	akilee	2021-05-23 18:13:28 UTC	research	CC-BY-NC	https://www.inaturalist.org/observations/79984166		Middlesex, Massachusetts, United States	42.4634	-71.159	FALSE	Middlesex	American Dog Tick	Dermacentor variabilis	Massachusetts
80090375	2021-05-22	5	106768	mmccarthy98	2021-05-24 11:50:32 UTC	research	CC-BY-NC	https://www.inaturalist.org/observations/80090375		Parker River National Wildlife Refuge, Newbury, MA, US	42.7568	-70.8055	FALSE	Essex	American Dog Tick	Dermacentor variabilis	Massachusetts
80138263	2021-05-24	5	4234451	jennge	2021-05-24 18:27:31 UTC	research	CC-BY-NC	https://www.inaturalist.org/observations/80138263		Essex, Massachusetts, United States	42.6285	-71.0686	FALSE	Essex	American Dog Tick	Dermacentor variabilis	Massachusetts
80138265	2021-05-24	5	4234451	jennge	2021-05-24 18:27:32 UTC	research	CC-BY-NC	https://www.inaturalist.org/observations/80138265		North Andover, MA 01845, USA	42.6284	-71.0684	FALSE	Essex	American Dog Tick	Dermacentor variabilis	Massachusetts
24612015	2019-05-05	5	1716864	frozenlasagne	2019-05-05 19:28:03 UTC	research	CC-BY-NC	https://www.inaturalist.org/observations/24612015		South Mountain Reservation, South Orange, NJ, US	40.7588	-74.2785	FALSE	Essex	Blacklegged Tick	Ixodes scapularis	New Jersey
80138364	2021-05-24	5	3282913	smileyalyse	2021-05-24 18:28:27 UTC	research	CC-BY-NC	https://www.inaturalist.org/observations/80138364		Plymouth	41.9139	-70.648	FALSE	Plymouth	American Dog Tick	Dermacentor variabilis	Massachusetts
80156524	2021-05-24	5	10787	maractwin	2021-05-24 20:51:16 UTC	research	CC-BY	https://www.inaturalist.org/observations/80156524		Upland Rd, Cambridge, MA, US	42.3874	-71.1244	FALSE	Middlesex	American Dog Tick	Dermacentor variabilis	Massachusetts
80203689	2021-05-25	5	4212100	rebeccapomerantz	2021-05-25 04:39:01 UTC	research	CC-BY-NC	https://www.inaturalist.org/observations/80203689		Bedford	42.4817	-71.2567	FALSE	Middlesex	American Dog Tick	Dermacentor variabilis	Massachusetts
80229178	2021-05-25	5	4188177	dsm6	2021-05-25 12:53:26 UTC	needs_id	CC-BY-NC	https://www.inaturalist.org/observations/80229178		Hillsdale Rd, Great Barrington, MA, US	42.1642	-73.4298	FALSE	Berkshire		Dermacentor variabilis	Massachusetts
37276480	2020-01-04	1	2486543	kitmonster	2020-01-04 20:30:48 UTC	needs_id	CC-BY-NC	https://www.inaturalist.org/observations/37276480	Some kind of tick, probably picked up in South Mountain reservation. Fell off my dog - time to visit the vets.	Milton St, Millburn, NJ, USA	40.7239	-74.2865	FALSE	Essex	Ixodes	Ixodes scapularis	New Jersey
80287269	2021-05-25	5	802449	cliocm	2021-05-25 21:17:33 UTC	research	CC-BY-NC	https://www.inaturalist.org/observations/80287269		Massachusetts, US	42.5569	-71.1182	TRUE	Middlesex	American Dog Tick	Dermacentor variabilis	Massachusetts
80398275	2021-05-26	5	1723300	freddy_x	2021-05-26 19:24:06 UTC	research	CC-BY-NC	https://www.inaturalist.org/observations/80398275		United States	42.6572	-70.8626	TRUE	Essex	American Dog Tick	Dermacentor variabilis	Massachusetts
80441462	2021-05-24	5	1956393	mamiles	2021-05-27 02:55:49 UTC	research	CC-BY-NC-ND	https://www.inaturalist.org/observations/80441462		Woburn, MA, USA	42.4621	-71.1573	FALSE	Middlesex	American Dog Tick	Dermacentor variabilis	Massachusetts
80441477	2021-05-24	5	1956393	mamiles	2021-05-27 02:55:53 UTC	research	CC-BY-NC-ND	https://www.inaturalist.org/observations/80441477		Woburn, MA, USA	42.4631	-71.159	FALSE	Middlesex	American Dog Tick	Dermacentor variabilis	Massachusetts
80508932	2021-05-27	5	250646	irenebeanthesciencemachine	2021-05-27 18:31:17 UTC	research	CC-BY-NC	https://www.inaturalist.org/observations/80508932		High St, Amherst, MA, US	42.3798	-72.5089	FALSE	Hampshire	American Dog Tick	Dermacentor variabilis	Massachusetts
80529594	2021-05-27	5	4357030	pzhou24	2021-05-27 21:44:17 UTC	research		https://www.inaturalist.org/observations/80529594		Norwottoch Bicycle Path, Amherst, MA, US	42.3652	-72.5107	FALSE	Hampshire	American Dog Tick	Dermacentor variabilis	Massachusetts
80601346	2021-05-28	5	264251	rdebenham	2021-05-28 12:36:07 UTC	research	CC-BY-NC	https://www.inaturalist.org/observations/80601346		Dennis, MA, USA	41.7357	-70.1928	FALSE	Barnstable	American Dog Tick	Dermacentor variabilis	Massachusetts
80652606	2021-05-28	5	1419635	btmoyers	2021-05-28 20:31:22 UTC	research	CC-BY-NC	https://www.inaturalist.org/observations/80652606		Massachusetts, US	42.2323	-71.1144	TRUE	Suffolk	American Dog Tick	Dermacentor variabilis	Massachusetts
80679206	2021-05-28	5	2131147	fireatwill	2021-05-29 01:09:55 UTC	research	CC-BY-NC	https://www.inaturalist.org/observations/80679206	Saw this little critter crawling on my pants just as I was finishing up a shower.	Haydenville, MA, USA	42.3768	-72.7055	FALSE	Hampshire	American Dog Tick	Dermacentor variabilis	Massachusetts
80692626	2021-05-28	5	1956393	mamiles	2021-05-29 04:23:30 UTC	research	CC-BY-NC-ND	https://www.inaturalist.org/observations/80692626		Littleton, MA, USA	42.5285	-71.4388	FALSE	Middlesex	American Dog Tick	Dermacentor variabilis	Massachusetts
81172015	2021-06-01	6	3492803	jackgilbert2	2021-06-01 13:52:16 UTC	research		https://www.inaturalist.org/observations/81172015		County Rd S, Southampton, MA, US	42.1989	-72.6881	FALSE	Hampshire	American Dog Tick	Dermacentor variabilis	Massachusetts
81261888	2021-05-31	5	254559	tmurray74	2021-06-02 03:05:31 UTC	research	CC-BY-NC	https://www.inaturalist.org/observations/81261888		Hall st. power line, Dunstable, MA 01827, USA	42.6545	-71.5028	FALSE	Middlesex	American Dog Tick	Dermacentor variabilis	Massachusetts
81353055	2021-06-01	6	848507	joemac	2021-06-02 21:03:25 UTC	research	CC-BY-NC	https://www.inaturalist.org/observations/81353055		Middlesex Fells Reservation, Stoneham, MA, US	42.4516	-71.0872	FALSE	Middlesex	American Dog Tick	Dermacentor variabilis	Massachusetts
81386578	2021-06-01	6	1768143	lurchie	2021-06-03 02:29:52 UTC	research	CC-BY-NC	https://www.inaturalist.org/observations/81386578		2000 Main St, Marshfield, MA 02050, USA	42.1544	-70.7429	FALSE	Plymouth	American Dog Tick	Dermacentor variabilis	Massachusetts
38341287	2020-02-05	2	2486543	kitmonster	2020-02-05 22:21:59 UTC	research	CC-BY-NC	https://www.inaturalist.org/observations/38341287	Picked up today somewhere in South mountain Reservation	Lenape Trail, Millburn, NJ, US	40.74	-74.2934	FALSE	Essex	Eastern Black-legged Tick	Ixodes scapularis	New Jersey
40051600	2020-03-07	3	1017738	tpollard	2020-03-15 22:53:21 UTC	needs_id	CC-BY	https://www.inaturalist.org/observations/40051600	This guy followed me home from a hike in South Mountain Reservation	New Jersey, US	40.7124	-74.3886	TRUE	Essex	Hardbacked Ticks	Ixodes scapularis	New Jersey
42749151	2020-04-08	4	2486543	kitmonster	2020-04-21 13:17:01 UTC	needs_id	CC-BY-NC	https://www.inaturalist.org/observations/42749151		Milton St, Millburn, NJ, USA	40.7239	-74.2865	FALSE	Essex	Ixodes	Ixodes scapularis	New Jersey
81448517	2021-06-03	6	3132507	bigstinker	2021-06-03 16:36:55 UTC	research	CC-BY-NC	https://www.inaturalist.org/observations/81448517	Female	Falmouth Rd, Mashpee, MA, US	41.6346	-70.4566	FALSE	Barnstable	American Dog Tick	Dermacentor variabilis	Massachusetts
81470748	2021-06-03	6	4415817	naomi_weiseth	2021-06-03 19:33:13 UTC	research		https://www.inaturalist.org/observations/81470748		Gilmore Rd, Southborough, MA, US	42.2737	-71.5437	FALSE	Worcester	American Dog Tick	Dermacentor variabilis	Massachusetts
81475022	2021-06-03	6	664540	sazs	2021-06-03 20:06:06 UTC	needs_id	CC-BY-NC	https://www.inaturalist.org/observations/81475022		Tolland, MA, USA	42.0644	-73.0074	FALSE	Hampden	Hardbacked Ticks	Dermacentor variabilis	Massachusetts
92103121	2021-08-22	8	4318919	mwcurtis65	2021-08-22 14:26:41 UTC	needs_id	CC-BY-NC	https://www.inaturalist.org/observations/92103121		Edgartown	41.3546	-70.5865	FALSE	Dukes		Amblyomma americanum	Massachusetts
65271102	2020-11-20	11	1267820	cmkudela	2020-11-20 11:59:54 UTC	needs_id		https://www.inaturalist.org/observations/65271102		Hillside Ave, Caldwell, NJ, US	40.841	-74.2682	FALSE	Essex	Ixodes	Ixodes scapularis	New Jersey
81577496	2021-06-04	6	4343333	bspecht	2021-06-04 16:32:02 UTC	research	CC-BY-NC	https://www.inaturalist.org/observations/81577496		Rutland	42.3907	-71.9496	FALSE	Worcester	American Dog Tick	Dermacentor variabilis	Massachusetts
71026857	2021-03-11	3	1935877	cecildomyiidae	2021-03-11 22:40:26 UTC	research	CC-BY	https://www.inaturalist.org/observations/71026857		South Orange, NJ 07079, USA	40.7437	-74.2834	FALSE	Essex	Eastern Black-legged Tick	Ixodes scapularis	New Jersey
81654115	2021-06-04	6	1956393	mamiles	2021-06-05 02:51:42 UTC	research	CC-BY-NC-ND	https://www.inaturalist.org/observations/81654115		Maynard, MA, USA	42.4447	-71.4543	FALSE	Middlesex	American Dog Tick	Dermacentor variabilis	Massachusetts
81654118	2021-06-04	6	1956393	mamiles	2021-06-05 02:51:43 UTC	research	CC-BY-NC-ND	https://www.inaturalist.org/observations/81654118		Maynard, MA, USA	42.4447	-71.4544	FALSE	Middlesex	American Dog Tick	Dermacentor variabilis	Massachusetts
81718346	2021-06-05	6	577679	feleghazy	2021-06-05 15:54:04 UTC	research		https://www.inaturalist.org/observations/81718346		Auburn St, Cambridge, MA, US	42.3624	-71.1025	FALSE	Middlesex	American Dog Tick	Dermacentor variabilis	Massachusetts
81719461	2021-06-02	6	254559	tmurray74	2021-06-05 16:01:08 UTC	research	CC-BY-NC	https://www.inaturalist.org/observations/81719461		Stone Bridge Road, Templeton, MA, USA	42.5312	-72.0891	FALSE	Worcester	American Dog Tick	Dermacentor variabilis	Massachusetts
81724812	2021-06-02	6	3626846	jveracka	2021-06-05 16:33:29 UTC	research	CC-BY-NC	https://www.inaturalist.org/observations/81724812		Forest St, Marlborough, MA, US	42.3342	-71.5775	FALSE	Middlesex	American Dog Tick	Dermacentor variabilis	Massachusetts
81808725	2021-05-25	5	4212100	rebeccapomerantz	2021-06-06 03:14:51 UTC	research	CC-BY-NC	https://www.inaturalist.org/observations/81808725		Bedford	42.4817	-71.2567	FALSE	Middlesex	American Dog Tick	Dermacentor variabilis	Massachusetts
76587595	2021-05-01	5	1935877	cecildomyiidae	2021-05-02 16:28:13 UTC	research	CC-BY	https://www.inaturalist.org/observations/76587595		South Orange, NJ 07079, USA	40.7405	-74.2661	FALSE	Essex	Eastern Black-legged Tick	Ixodes scapularis	New Jersey
10547708	2018-03-31	3	52935	akruger90	2018-04-01 15:58:35 UTC	research	CC-BY-NC	https://www.inaturalist.org/observations/10547708		The Adirondacks, Ticonderoga, NY, US	43.8214	-73.4345	FALSE	Essex	Blacklegged Tick	Ixodes scapularis	New York
81906133	2021-06-05	6	1150187	glitchmo	2021-06-06 18:42:37 UTC	research		https://www.inaturalist.org/observations/81906133		Otter River State Forest, Winchendon, MA, US	42.6276	-72.0781	FALSE	Worcester	American Dog Tick	Dermacentor variabilis	Massachusetts
81943218	2021-06-05	6	536220	mikeakresh	2021-06-06 22:47:27 UTC	research	CC0	https://www.inaturalist.org/observations/81943218		Barre, MA, USA	42.4357	-72.0501	FALSE	Worcester	American Dog Tick	Dermacentor variabilis	Massachusetts
81945513	2021-06-06	6	2622819	krusteika	2021-06-06 23:05:38 UTC	research	CC-BY-NC	https://www.inaturalist.org/observations/81945513		North Scituate, Scituate, MA 02066, USA	42.2046	-70.7614	FALSE	Plymouth	American Dog Tick	Dermacentor variabilis	Massachusetts
81947906	2021-06-06	6	960057	christianirwin	2021-06-06 23:24:13 UTC	research		https://www.inaturalist.org/observations/81947906		Sycamore St, Danvers, MA, US	42.5708	-70.9284	FALSE	Essex	American Dog Tick	Dermacentor variabilis	Massachusetts
81978877	2021-06-06	6	2151375	joe551	2021-06-07 03:51:25 UTC	research		https://www.inaturalist.org/observations/81978877	Found on a person, would like to know what type of tick.	Concord, MA, USA	42.4405	-71.3654	FALSE	Middlesex	American Dog Tick	Dermacentor variabilis	Massachusetts
82012480	2021-06-07	6	3618252	williamhartigan	2021-06-07 12:40:36 UTC	research	CC-BY-NC	https://www.inaturalist.org/observations/82012480		Westwood High School, Westwood, MA, US	42.2177	-71.2155	FALSE	Norfolk	American Dog Tick	Dermacentor variabilis	Massachusetts
62141985	2020-06-25	6	3726501	taluswalker	2020-10-09 20:54:41 UTC	research	CC-BY-NC	https://www.inaturalist.org/observations/62141985	One of two on my pants :(	Greenfield, MA, US	42.6565	-72.6002	FALSE	Franklin	Lone Star Tick	Amblyomma americanum	Massachusetts
82079724	2021-06-07	6	2237618	tbowden	2021-06-07 21:33:09 UTC	research	CC-BY-NC	https://www.inaturalist.org/observations/82079724		Caterina Heights, Concord, MA, US	42.4426	-71.4038	FALSE	Middlesex	American Dog Tick	Dermacentor variabilis	Massachusetts
14298163	2017-05-27	5	967844	scibadger	2018-07-12 21:13:20 UTC	research	CC-BY-NC-ND	https://www.inaturalist.org/observations/14298163		Essex County, NY, USA	44.5338	-73.4205	FALSE	Essex	Blacklegged Tick	Ixodes scapularis	New York
82156073	2021-06-08	6	3726727	eamonwv	2021-06-08 13:59:38 UTC	research	CC-BY-NC	https://www.inaturalist.org/observations/82156073		Barnstable County, US-MA, US	41.7364	-70.3197	TRUE	Barnstable	American Dog Tick	Dermacentor variabilis	Massachusetts
82167820	2021-06-08	6	3789530	benjamin597	2021-06-08 15:36:44 UTC	research		https://www.inaturalist.org/observations/82167820		Barnstable County, US-MA, US	41.707	-70.2487	TRUE	Barnstable	American Dog Tick	Dermacentor variabilis	Massachusetts
17347192	2018-10-09	10	1016572	slovak44	2018-10-09 13:11:58 UTC	research		https://www.inaturalist.org/observations/17347192		The Adirondacks, North Hudson, NY, US	43.9743	-73.7514	FALSE	Essex	Blacklegged Tick	Ixodes scapularis	New York
82244505	2021-06-04	6	3724754	jamie_christie	2021-06-09 02:44:17 UTC	research	CC-BY-NC	https://www.inaturalist.org/observations/82244505		Martha's Vineyard, Chilmark, MA, US	41.3089	-70.7868	FALSE	Dukes	American Dog Tick	Dermacentor variabilis	Massachusetts
82280457	2021-06-06	6	587582	grendelpgill	2021-06-09 12:28:14 UTC	research		https://www.inaturalist.org/observations/82280457		Upton, MA, US	42.1869	-71.6328	FALSE	Worcester	American Dog Tick	Dermacentor variabilis	Massachusetts
82416493	2021-06-10	6	996942	rwbancroft	2021-06-10 13:36:06 UTC	research		https://www.inaturalist.org/observations/82416493		Central St, Georgetown, MA, US	42.7157	-70.9929	FALSE	Essex	American Dog Tick	Dermacentor variabilis	Massachusetts
82758433	2021-06-12	6	384718	mmulqueen	2021-06-12 22:57:16 UTC	research	CC-BY	https://www.inaturalist.org/observations/82758433		Burlington, MA, USA	42.4768	-71.1961	FALSE	Middlesex	American Dog Tick	Dermacentor variabilis	Massachusetts
82848180	2021-06-13	6	4443678	dbhoch	2021-06-13 15:07:32 UTC	needs_id	CC-BY-NC	https://www.inaturalist.org/observations/82848180		High Rock, Rockport, MA, US	42.6421	-70.6	FALSE	Essex		Dermacentor variabilis	Massachusetts
82864181	2021-06-13	6	2634539	vernal3	2021-06-13 16:43:37 UTC	research	CC-BY-NC	https://www.inaturalist.org/observations/82864181	75* F sunny. Waiting on deck screen door for a passerby	Juggler Meadow Rd, Leverett, MA, US	42.4367	-72.5225	FALSE	Franklin	American Dog Tick	Dermacentor variabilis	Massachusetts
82888767	2021-06-13	6	3643820	amandachampagne	2021-06-13 19:15:17 UTC	research		https://www.inaturalist.org/observations/82888767		Vineyard Ave, Clinton, MA, US	42.4081	-71.693	FALSE	Worcester	American Dog Tick	Dermacentor variabilis	Massachusetts
82905989	2021-06-13	6	1473441	swilkinson	2021-06-13 21:00:35 UTC	research	CC-BY-NC	https://www.inaturalist.org/observations/82905989		Powers Rd, Sudbury, MA, US	42.4271	-71.4158	FALSE	Middlesex	American Dog Tick	Dermacentor variabilis	Massachusetts
82963531	2021-06-14	6	2945953	barbaragiguere	2021-06-14 05:49:48 UTC	research	CC-BY-NC	https://www.inaturalist.org/observations/82963531		Little Mohawk Rd, Shelburne Falls, MA, US	42.593	-72.691	FALSE	Franklin	American Dog Tick	Dermacentor variabilis	Massachusetts
82987346	2021-06-14	6	3967767	victoria_munoz	2021-06-14 12:20:23 UTC	research		https://www.inaturalist.org/observations/82987346		Barnstable High School, Barnstable, MA, US	41.6578	-70.318	FALSE	Barnstable	American Dog Tick	Dermacentor variabilis	Massachusetts
82987586	2021-06-14	6	3954023	jeremy_bullock24	2021-06-14 12:23:23 UTC	research	CC-BY-NC	https://www.inaturalist.org/observations/82987586		Barnstable High School, Barnstable, MA, US	41.6578	-70.318	FALSE	Barnstable	American Dog Tick	Dermacentor variabilis	Massachusetts
82988317	2021-06-14	6	3688853	julia_noreau	2021-06-14 12:31:18 UTC	research		https://www.inaturalist.org/observations/82988317		Barnstable High School, Barnstable, MA, US	41.658	-70.3175	FALSE	Barnstable	American Dog Tick	Dermacentor variabilis	Massachusetts
83007311	2021-06-14	6	208120	jef	2021-06-14 15:18:21 UTC	research	CC-BY-NC	https://www.inaturalist.org/observations/83007311		Franklin Park Zoo, Boston, MA, US	42.3069	-71.0901	FALSE	Suffolk	American Dog Tick	Dermacentor variabilis	Massachusetts
83084643	2021-05-18	5	1863212	brburke	2021-06-15 02:07:40 UTC	research	CC-BY-NC	https://www.inaturalist.org/observations/83084643		Rowley, MA, USA	42.7457	-70.8271	FALSE	Essex	American Dog Tick	Dermacentor variabilis	Massachusetts
83086255	2021-06-13	6	1952834	paulconstantino	2021-06-15 02:24:13 UTC	research	CC-BY-NC	https://www.inaturalist.org/observations/83086255		Plymouth, MA, US	41.9115	-70.5673	FALSE	Plymouth	American Dog Tick	Dermacentor variabilis	Massachusetts
29337353	2019-07-04	7	1809717	pamela1963	2019-07-22 20:09:08 UTC	needs_id	CC-BY-NC	https://www.inaturalist.org/observations/29337353		Lake Champlain, Willsboro, NY, US	44.326	-73.3355	FALSE	Essex	Garrapatas	Ixodes scapularis	New York
83098955	2021-06-09	6	605471	michaelpatrickyoon	2021-06-15 05:31:22 UTC	research		https://www.inaturalist.org/observations/83098955		Menemsha, Chilmark, MA 02535, USA	41.4006	-70.7062	FALSE	Dukes	American Dog Tick	Dermacentor variabilis	Massachusetts
46672338	2020-05-18	5	87426	beaatthenest	2020-05-21 00:54:43 UTC	research		https://www.inaturalist.org/observations/46672338		New York, US	44.4989	-73.6302	TRUE	Essex	Eastern Black-legged Tick	Ixodes scapularis	New York
83245029	2021-06-13	6	171529	nsharp	2021-06-16 11:02:12 UTC	research	CC-BY-NC	https://www.inaturalist.org/observations/83245029		Edgartown, MA 02539, USA	41.418	-70.5617	FALSE	Dukes	American Dog Tick	Dermacentor variabilis	Massachusetts
83262537	2021-06-14	6	3952202	ian_mulcahy	2021-06-16 14:22:10 UTC	needs_id		https://www.inaturalist.org/observations/83262537		Barnstable High School, Barnstable, MA, US	41.6578	-70.3181	FALSE	Barnstable		Dermacentor variabilis	Massachusetts
83272016	2021-06-16	6	1392	jonathan	2021-06-16 15:42:11 UTC	research		https://www.inaturalist.org/observations/83272016		W Inner Rd, Buzzards Bay, MA, US	41.657	-70.5513	FALSE	Barnstable	American Dog Tick	Dermacentor variabilis	Massachusetts
48407824	2019-10-01	10	720528	apdp	2020-06-04 03:40:02 UTC	needs_id	CC0	https://www.inaturalist.org/observations/48407824		Comt√© d'Essex, √âtat de New York, √âtats-Unis	44.2565	-73.4116	FALSE	Essex	Dermacentor variabilis	Ixodes scapularis	New York
83311153	2021-06-16	6	3423890	rjyanco	2021-06-16 21:02:54 UTC	research	CC-BY-NC	https://www.inaturalist.org/observations/83311153		Worcester County, US-MA, US	42.4556	-71.9488	FALSE	Worcester	American Dog Tick	Dermacentor variabilis	Massachusetts
83314277	2021-06-15	6	1499555	wcmorton	2021-06-16 21:31:29 UTC	research	CC0	https://www.inaturalist.org/observations/83314277		Pawtucketville, Lowell, MA, USA	42.6436	-71.3495	FALSE	Middlesex	American Dog Tick	Dermacentor variabilis	Massachusetts
83401398	2021-06-17	6	3645536	stephaniehz	2021-06-17 16:26:53 UTC	research	CC-BY-NC	https://www.inaturalist.org/observations/83401398		Grandfathers Ln, Brewster, MA, US	41.7706	-70.0651	FALSE	Barnstable	American Dog Tick	Dermacentor variabilis	Massachusetts
83504882	2021-06-13	6	3954507	juan1151	2021-06-18 13:57:37 UTC	research	CC-BY-NC	https://www.inaturalist.org/observations/83504882		Barnstable, MA, USA	41.7258	-70.3375	FALSE	Barnstable	American Dog Tick	Dermacentor variabilis	Massachusetts
76785057	2021-04-30	4	19374	rcurran	2021-05-03 01:29:54 UTC	research	CC-BY-NC	https://www.inaturalist.org/observations/76785057	deer tick	Saranac Lake, NY, USA	44.3374	-74.1231	FALSE	Essex	Eastern Black-legged Tick	Ixodes scapularis	New York
83666542	2021-06-19	6	687658	hholbrook	2021-06-19 17:50:52 UTC	research	CC-BY-NC	https://www.inaturalist.org/observations/83666542		Lumbert Mill Rd, Barnstable, MA, US	41.6574	-70.3744	FALSE	Barnstable	American Dog Tick	Dermacentor variabilis	Massachusetts
83708732	2021-06-18	6	254559	tmurray74	2021-06-19 22:46:39 UTC	research	CC-BY-NC	https://www.inaturalist.org/observations/83708732		Mass Audubon's Rocky Hill Wildlife Sanctuary, Cardinal Lane, Groton, MA, USA	42.58	-71.5342	FALSE	Middlesex	American Dog Tick	Dermacentor variabilis	Massachusetts
81513294	2021-06-03	6	3821009	qate	2021-06-04 02:05:04 UTC	research	CC-BY-NC	https://www.inaturalist.org/observations/81513294		Morse Village Rd, Wendell, MA, US	42.5486	-72.3968	FALSE	Franklin	Lone Star Tick	Amblyomma americanum	Massachusetts
83987838	2021-06-21	6	4210829	trey_b	2021-06-21 21:59:55 UTC	needs_id		https://www.inaturalist.org/observations/83987838		Bedford, MA 01730, USA	42.5266	-71.2782	FALSE	Middlesex	Hardbacked Ticks	Dermacentor variabilis	Massachusetts
84013757	2021-06-16	6	171529	nsharp	2021-06-22 02:30:17 UTC	research	CC-BY-NC	https://www.inaturalist.org/observations/84013757		Aquinnah, MA, USA	41.3445	-70.8339	FALSE	Dukes	American Dog Tick	Dermacentor variabilis	Massachusetts
41929499	2020-04-11	4	1129014	acknaturenerd	2020-04-11 19:12:22 UTC	research		https://www.inaturalist.org/observations/41929499		Nantucket Island, Nantucket, MA, US	41.2854	-70.1616	FALSE	Nantucket	Lone Star Tick	Amblyomma americanum	Massachusetts
84134407	2021-06-22	6	3082726	moirasv	2021-06-23 02:15:59 UTC	research	CC-BY-NC	https://www.inaturalist.org/observations/84134407		Academy Ave, Weymouth, MA, US	42.2183	-70.948	FALSE	Norfolk	American Dog Tick	Dermacentor variabilis	Massachusetts
84218400	2021-06-23	6	1298188	marioch	2021-06-23 19:46:28 UTC	research		https://www.inaturalist.org/observations/84218400	Walking on my neck after I was working in the yard. But there's also a dog in the house.	Village Hill Rd, Williamsburg, MA, US	42.3982	-72.7363	FALSE	Hampshire	American Dog Tick	Dermacentor variabilis	Massachusetts
84223314	2021-06-23	6	4033554	matthew_powers	2021-06-23 20:26:51 UTC	research		https://www.inaturalist.org/observations/84223314		Royalston, MA, US	42.6609	-72.2051	FALSE	Worcester	American Dog Tick	Dermacentor variabilis	Massachusetts
84387732	2021-06-24	6	248883	nickcurtis	2021-06-25 03:46:52 UTC	research	CC-BY-NC	https://www.inaturalist.org/observations/84387732		North Andover, MA 01845, USA	42.6494	-71.0378	FALSE	Essex	American Dog Tick	Dermacentor variabilis	Massachusetts
96116726	2021-09-25	9	2454581	j92	2021-09-25 18:22:55 UTC	research		https://www.inaturalist.org/observations/96116726	Found on outside fur of dog (not on skin).	The Adirondack Park, Lake Placid, NY, US	44.2242	-73.8932	FALSE	Essex	Eastern Black-legged Tick	Ixodes scapularis	New York
84596889	2021-06-26	6	3546846	alec51614	2021-06-26 19:43:02 UTC	needs_id	CC-BY-NC	https://www.inaturalist.org/observations/84596889		Menemsha Beach, Chilmark, MA, US	41.3554	-70.7663	FALSE	Dukes	American Dog Tick	Dermacentor variabilis	Massachusetts
84766799	2021-06-27	6	1928386	alexanderpetroff	2021-06-27 21:33:33 UTC	research		https://www.inaturalist.org/observations/84766799		Petersham, MA 01366, USA	42.4647	-72.2581	FALSE	Worcester	American Dog Tick	Dermacentor variabilis	Massachusetts
84794401	2021-06-27	6	3275103	dannybadger1	2021-06-28 01:16:42 UTC	research		https://www.inaturalist.org/observations/84794401		Chelmsford, MA 01824, USA	42.6047	-71.3048	FALSE	Middlesex	American Dog Tick	Dermacentor variabilis	Massachusetts
84900761	2021-06-27	6	1852836	natemarchessault	2021-06-28 21:30:13 UTC	research		https://www.inaturalist.org/observations/84900761		Plymouth, MA 02360, USA	41.8703	-70.6392	FALSE	Plymouth	American Dog Tick	Dermacentor variabilis	Massachusetts
84917078	2021-06-28	6	2532559	kitricknielson	2021-06-29 00:14:37 UTC	research		https://www.inaturalist.org/observations/84917078		Centerville, Barnstable, MA, USA	41.6796	-70.3112	FALSE	Barnstable	American Dog Tick	Dermacentor variabilis	Massachusetts
84921185	2021-06-28	6	4655069	sethyboi13	2021-06-29 00:53:27 UTC	needs_id	CC-BY-NC	https://www.inaturalist.org/observations/84921185		Belmont	42.3874	-71.1694	FALSE	Middlesex	Hardbacked Ticks	Dermacentor variabilis	Massachusetts
85035651	2021-06-29	6	2230616	tphay69	2021-06-30 00:00:33 UTC	research		https://www.inaturalist.org/observations/85035651		West Springfield	42.1475	-72.6335	FALSE	Hampden	American Dog Tick	Dermacentor variabilis	Massachusetts
96230447	2021-09-26	9	2454581	j92	2021-09-26 14:51:26 UTC	research		https://www.inaturalist.org/observations/96230447	On fur of dog in forest garden area	The Adirondack Park, Lake Placid, NY, US	44.2266	-73.8967	FALSE	Essex	Eastern Black-legged Tick	Ixodes scapularis	New York
11693385	2018-04-28	4	889569	ginger21	2018-04-29 00:45:33 UTC	research		https://www.inaturalist.org/observations/11693385		3 Connors Ln, Weston, CT, US	41.1959	-73.3564	FALSE	Fairfield	Blacklegged Tick	Ixodes scapularis	Connecticut
85372861	2021-06-17	6	469411	smlangridge	2021-07-02 19:13:09 UTC	research		https://www.inaturalist.org/observations/85372861		Wellesley College, Wellesley Hills, MA, US	42.295	-71.303	FALSE	Norfolk	American Dog Tick	Dermacentor variabilis	Massachusetts
85679558	2021-07-04	7	1516193	ccrowley14	2021-07-04 21:16:15 UTC	needs_id	CC-BY-NC	https://www.inaturalist.org/observations/85679558		Aberdeen Rd, Wellesley, MA, US	42.2987	-71.2858	FALSE	Norfolk		Dermacentor variabilis	Massachusetts
49273774	2020-05-29	5	2785591	yelkouan	2020-06-11 22:44:00 UTC	research	CC-BY-NC	https://www.inaturalist.org/observations/49273774		Nantucket, MA, USA	41.3044	-70.2606	FALSE	Nantucket	Lone Star Tick	Amblyomma americanum	Massachusetts
85786854	2021-07-05	7	1298188	marioch	2021-07-05 16:51:53 UTC	research		https://www.inaturalist.org/observations/85786854		Village Hill Rd, Williamsburg, MA, US	42.3985	-72.7367	FALSE	Hampshire	American Dog Tick	Dermacentor variabilis	Massachusetts
85790890	2021-07-05	7	1630308	willbpayne	2021-07-05 17:20:29 UTC	research	CC-BY-NC	https://www.inaturalist.org/observations/85790890		Concord	42.458	-71.3481	FALSE	Middlesex	American Dog Tick	Dermacentor variabilis	Massachusetts
85824250	2021-07-05	7	1895790	wthompson23	2021-07-05 21:01:27 UTC	research	CC-BY-NC	https://www.inaturalist.org/observations/85824250		Colrain	42.6935	-72.8032	FALSE	Franklin	American Dog Tick	Dermacentor variabilis	Massachusetts
85842229	2021-07-05	7	3282913	smileyalyse	2021-07-05 23:17:00 UTC	research	CC-BY-NC	https://www.inaturalist.org/observations/85842229		Plymouth	41.9275	-70.6489	FALSE	Plymouth	American Dog Tick	Dermacentor variabilis	Massachusetts
85922517	2021-06-21	6	4689834	eva_faber	2021-07-06 15:47:57 UTC	research		https://www.inaturalist.org/observations/85922517	Identified by molecular analysis at UMass Amherst by Dr. Paul Killinger	Menemsha, Chilmark, MA 02535, USA	41.3489	-70.7433	FALSE	Dukes	Groundhog Tick	Ixodes cookei	Massachusetts
85975336	2021-07-06	7	2634539	vernal3	2021-07-06 23:38:34 UTC	research	CC-BY-NC	https://www.inaturalist.org/observations/85975336	72* F cloudy. Hanging out on door jam for passerby.	Juggler Meadow Rd, Leverett, MA, US	42.4367	-72.5225	FALSE	Franklin	American Dog Tick	Dermacentor variabilis	Massachusetts
85982830	2021-07-04	7	1749123	te488077	2021-07-07 00:52:15 UTC	research	CC-BY-NC	https://www.inaturalist.org/observations/85982830		River Rd, West Boylston, MA, US	42.3863	-71.7993	FALSE	Worcester	American Dog Tick	Dermacentor variabilis	Massachusetts
86067558	2021-07-07	7	4655069	sethyboi13	2021-07-07 18:26:26 UTC	research	CC-BY-NC	https://www.inaturalist.org/observations/86067558		Belmont	42.3999	-71.1803	FALSE	Middlesex	American Dog Tick	Dermacentor variabilis	Massachusetts
86150172	2021-07-08	7	4689337	trippy2	2021-07-08 12:22:48 UTC	research		https://www.inaturalist.org/observations/86150172		Cabot Rd, Medford, MA, US	42.4068	-71.0733	FALSE	Middlesex	American Dog Tick	Dermacentor variabilis	Massachusetts
86207195	2021-07-08	7	1097078	magniflyingglass	2021-07-08 21:01:55 UTC	research	CC-BY-NC	https://www.inaturalist.org/observations/86207195	This observation inspired by another I saw in which someone apparently found a tick on their skin and took a picture instead of screaming and removing it immediately. More stout-hearted than I am.	Menemsha, Chilmark, MA 02535, USA	41.3423	-70.7439	FALSE	Dukes	American Dog Tick	Dermacentor variabilis	Massachusetts
49282283	2020-06-10	6	2785591	yelkouan	2020-06-12 00:19:34 UTC	research	CC-BY-NC	https://www.inaturalist.org/observations/49282283		Nantucket, MA, USA	41.3041	-70.2517	FALSE	Nantucket	Lone Star Tick	Amblyomma americanum	Massachusetts
86230564	2021-07-08	7	4671712	doctorjr21	2021-07-09 01:07:25 UTC	research	CC-BY-NC	https://www.inaturalist.org/observations/86230564		Alexander Ave, Belmont, MA, US	42.3968	-71.1699	FALSE	Middlesex	American Dog Tick	Dermacentor variabilis	Massachusetts
86230632	2021-07-08	7	2897357	jerap	2021-07-09 01:08:36 UTC	research	CC-BY-NC	https://www.inaturalist.org/observations/86230632		Alexander Ave, Belmont, MA, US	42.3969	-71.1699	FALSE	Middlesex	American Dog Tick	Dermacentor variabilis	Massachusetts
86321720	2021-07-09	7	2381135	mitsg	2021-07-09 20:29:04 UTC	research	CC-BY-NC	https://www.inaturalist.org/observations/86321720		Massachusetts, US	42.7907	-71.4176	TRUE	Middlesex	American Dog Tick	Dermacentor variabilis	Massachusetts
12488387	2018-05-15	5	950486	fedak	2018-05-15 18:31:50 UTC	research	CC-BY-NC	https://www.inaturalist.org/observations/12488387		Sandy Hook Elementary School, Sandy Hook, CT, US	41.42	-73.2768	FALSE	Fairfield	Blacklegged Tick	Ixodes scapularis	Connecticut
86571799	2021-07-11	7	2759736	alephone	2021-07-11 15:33:59 UTC	research	CC-BY-NC	https://www.inaturalist.org/observations/86571799		Natick	42.2503	-71.3418	FALSE	Middlesex	American Dog Tick	Dermacentor variabilis	Massachusetts
57381386	2020-08-23	8	302377	liliumtbn	2020-08-23 21:18:28 UTC	research	CC-BY-NC	https://www.inaturalist.org/observations/57381386		Nantucket, MA 02554, USA	41.3038	-70.2513	FALSE	Nantucket	Lone Star Tick	Amblyomma americanum	Massachusetts
86702317	2021-07-12	7	4004226	gastropodsquad	2021-07-12 12:16:09 UTC	research	CC-BY-NC	https://www.inaturalist.org/observations/86702317		Bellingham, MA 02019, USA	42.0302	-71.4706	FALSE	Norfolk	American Dog Tick	Dermacentor variabilis	Massachusetts
86787674	2021-07-12	7	3745892	radbackedsalamander	2021-07-12 23:08:21 UTC	research	CC0	https://www.inaturalist.org/observations/86787674		Middle Rd, Southborough, MA, US	42.2892	-71.5325	FALSE	Worcester	American Dog Tick	Dermacentor variabilis	Massachusetts
86866825	2021-07-13	7	687658	hholbrook	2021-07-13 16:03:56 UTC	research	CC-BY-NC	https://www.inaturalist.org/observations/86866825		Buckskin Path, Barnstable, MA, US	41.6635	-70.3616	FALSE	Barnstable	American Dog Tick	Dermacentor variabilis	Massachusetts
86885560	2021-07-13	7	2499978	squiresk	2021-07-13 18:30:02 UTC	research	CC-BY-NC	https://www.inaturalist.org/observations/86885560		Falmouth, MA, USA	41.5899	-70.5725	FALSE	Barnstable	American Dog Tick	Dermacentor variabilis	Massachusetts
57538383	2020-08-22	8	302377	liliumtbn	2020-08-25 13:14:52 UTC	research	CC-BY-NC	https://www.inaturalist.org/observations/57538383		Nantucket, MA 02554, USA	41.3019	-70.2547	FALSE	Nantucket	Lone Star Tick	Amblyomma americanum	Massachusetts
87477552	2021-07-17	7	2499978	squiresk	2021-07-17 23:38:34 UTC	research	CC-BY-NC	https://www.inaturalist.org/observations/87477552		Wellfleet, MA, USA	41.9557	-70.0334	FALSE	Barnstable	American Dog Tick	Dermacentor variabilis	Massachusetts
87615194	2021-07-18	7	1030064	elzebo	2021-07-18 20:40:17 UTC	research		https://www.inaturalist.org/observations/87615194		S Quinsigamond Ave, Shrewsbury, MA, US	42.2695	-71.7505	FALSE	Worcester	American Dog Tick	Dermacentor variabilis	Massachusetts
88194061	2021-07-22	7	3643094	wabbster	2021-07-22 23:45:05 UTC	research		https://www.inaturalist.org/observations/88194061		Plymouth Bay Cultural District, Plymouth, MA 02360, USA	41.9605	-70.6668	FALSE	Plymouth	American Dog Tick	Dermacentor variabilis	Massachusetts
12493119	2018-05-15	5	964443	unicorn225	2018-05-15 20:33:45 UTC	research		https://www.inaturalist.org/observations/12493119		Fairfield County, US-CT, US	41.2837	-73.3202	TRUE	Fairfield	Blacklegged Tick	Ixodes scapularis	Connecticut
88212156	2021-07-22	7	1479446	ninadst	2021-07-23 02:42:44 UTC	research	CC-BY-NC	https://www.inaturalist.org/observations/88212156		Natick, MA 01760, USA	42.289	-71.3529	FALSE	Middlesex	American Dog Tick	Dermacentor variabilis	Massachusetts
88322969	2021-07-23	7	188794	hannahcloud	2021-07-23 23:31:05 UTC	research	CC-BY-NC	https://www.inaturalist.org/observations/88322969		Walker Rd, Swampscott, MA, US	42.472	-70.9148	FALSE	Essex	American Dog Tick	Dermacentor variabilis	Massachusetts
88357096	2021-06-21	6	4770435	ramonamolnar	2021-07-24 06:51:48 UTC	research	CC-BY-NC	https://www.inaturalist.org/observations/88357096		Hopkinton, MA, USA	42.2294	-71.5948	FALSE	Middlesex	American Dog Tick	Dermacentor variabilis	Massachusetts
88446328	2021-06-27	6	3164943	bradparham	2021-07-24 20:50:00 UTC	research		https://www.inaturalist.org/observations/88446328		Massachusetts, US	42.3025	-71.6002	TRUE	Worcester	American Dog Tick	Dermacentor variabilis	Massachusetts
89619883	2021-07-31	7	302377	liliumtbn	2021-08-02 11:08:27 UTC	research	CC-BY-NC	https://www.inaturalist.org/observations/89619883		Nantucket, MA 02554, USA	41.299	-70.2417	FALSE	Nantucket	Lone Star Tick	Amblyomma americanum	Massachusetts
89907765	2021-08-04	8	913506	eellingwood	2021-08-04 14:27:09 UTC	research	CC-BY-NC	https://www.inaturalist.org/observations/89907765		Lincoln, MA 01773, USA	42.4092	-71.3289	FALSE	Middlesex	American Dog Tick	Dermacentor variabilis	Massachusetts
90562296	2021-08-09	8	3745892	radbackedsalamander	2021-08-09 18:02:29 UTC	research	CC0	https://www.inaturalist.org/observations/90562296	Both were out of focus in the second photo but there were 2 American Dog Ticks, 1 male, 1 female.	Turnpike Rd, Westborough, MA, US	42.2884	-71.5853	FALSE	Worcester	American Dog Tick	Dermacentor variabilis	Massachusetts
90701495	2021-06-05	6	4831155	jakethedog	2021-08-10 20:40:36 UTC	research	CC-BY-NC	https://www.inaturalist.org/observations/90701495	Spotted on laundry basket indoors. Promptly flushed, but not before taking a picture for identification.	West Springfield, MA, USA	42.107	-72.6204	FALSE	Hampden	American Dog Tick	Dermacentor variabilis	Massachusetts
	2014-07-18	7		kaomand		research		https://www.inaturalist.org/observations/104526316		Nantucket, MA, USA	41.3052	-70.2574	FALSE	Nantucket		Amblyomma americanum	Massachusetts
93032278	2021-08-29	8	1371047	lynnharper	2021-08-30 12:39:16 UTC	research	CC-BY-NC	https://www.inaturalist.org/observations/93032278		Buckland, MA, USA	42.5778	-72.7477	FALSE	Franklin	American Dog Tick	Dermacentor variabilis	Massachusetts
39896170	2020-03-12	3	2596093	mustafe	2020-03-12 20:09:37 UTC	research	CC-BY-NC	https://www.inaturalist.org/observations/39896170		High Ridge Rd, Stamford, CT, US	41.1072	-73.5479	FALSE	Fairfield	Eastern Black-legged Tick	Ixodes scapularis	Connecticut
94895816	2021-09-14	9	4593385	wildtaunton	2021-09-15 03:12:15 UTC	needs_id	CC-BY-NC	https://www.inaturalist.org/observations/94895816		Massachusetts, US	41.9923	-71.0053	TRUE	Bristol	Ixodes	Ixodes	Massachusetts
95025560	2021-07-08	7	1200328	drawmentia	2021-09-16 12:37:30 UTC	research	CC-BY-NC	https://www.inaturalist.org/observations/95025560		Wareham, MA, USA	41.7831	-70.6341	FALSE	Plymouth	American Dog Tick	Dermacentor variabilis	Massachusetts
45376906	2020-05-09	5	2774553	bennyg67	2020-05-09 16:25:26 UTC	research		https://www.inaturalist.org/observations/45376906		Broad St, Weston, CT, US	41.1829	-73.3754	FALSE	Fairfield	Eastern Black-legged Tick	Ixodes scapularis	Connecticut
96854052	2021-09-25	9	171529	nsharp	2021-10-02 03:01:02 UTC	research	CC-BY-NC	https://www.inaturalist.org/observations/96854052	Chillin on @mikeperrin	Cuttyhunk, Gosnold, MA 02713, USA	41.4172	-70.9331	FALSE	Dukes	American Dog Tick	Dermacentor variabilis	Massachusetts
62268928	2020-10-11	10	1953384	joseph375	2020-10-11 04:11:48 UTC	research		https://www.inaturalist.org/observations/62268928		N Benson Rd, Fairfield, CT, US	41.15	-73.2518	FALSE	Fairfield	Eastern Black-legged Tick	Ixodes scapularis	Connecticut
63090957	2020-10-19	10	2525907	andreabaden	2020-10-20 14:18:10 UTC	research		https://www.inaturalist.org/observations/63090957		Mulberry St, Stamford, CT, US	41.0958	-73.5215	FALSE	Fairfield	Eastern Black-legged Tick	Ixodes scapularis	Connecticut
87192042	2021-04-12	4	4727783	chairman_steel	2021-07-15 21:17:04 UTC	research	CC-BY-NC	https://www.inaturalist.org/observations/87192042		Bethel	41.37	-73.4308	FALSE	Fairfield	Eastern Black-legged Tick	Ixodes scapularis	Connecticut
98157675	2021-10-09	10	2353376	kalpeshkrishna	2021-10-14 01:04:19 UTC	research		https://www.inaturalist.org/observations/98157675		Hadley, MA, USA	42.3965	-72.5351	FALSE	Hampshire	American Dog Tick	Dermacentor variabilis	Massachusetts
96950089	2021-10-02	10	5003072	charlesvc	2021-10-02 22:17:55 UTC	research	CC-BY-NC	https://www.inaturalist.org/observations/96950089	Bastard	Redding	41.3056	-73.3812	FALSE	Fairfield	Eastern Black-legged Tick	Ixodes scapularis	Connecticut
97560290	2021-10-07	10	3169044	asquirrelgirl	2021-10-08 17:03:38 UTC	research		https://www.inaturalist.org/observations/97560290	Deer tick or dog tick?	Country Club Rd W, New Canaan, CT, US	41.1662	-73.508	FALSE	Fairfield	Eastern Black-legged Tick	Ixodes scapularis	Connecticut
66247569	2020-11-13	11	3869188	alizaadams	2020-12-07 13:48:25 UTC	research	CC-BY-NC	https://www.inaturalist.org/observations/66247569		Lake Rd, Wilton, ME, US	44.5892	-70.2486	FALSE	Franklin	Eastern Black-legged Tick	Ixodes scapularis	Maine
3002538	2016-04-22	4	222633	lilagoleman	2016-04-22 14:27:19 UTC	research	CC-BY-NC	http://www.inaturalist.org/observations/3002538		01339, Charlemont, MA, US	42.62	-72.8262	FALSE	Franklin	Eastern Black-legged Tick	Ixodes scapularis	Massachusetts
43203266	2020-04-24	4	2506003	mradik	2020-04-24 23:12:49 UTC	research	CC-BY-NC	https://www.inaturalist.org/observations/43203266		Montague, MA 01351, USA	42.5197	-72.5416	FALSE	Franklin	Eastern Black-legged Tick	Ixodes scapularis	Massachusetts
43203295	2020-04-24	4	2594795	amckenzie4	2020-04-24 23:12:58 UTC	needs_id	CC-BY-NC	https://www.inaturalist.org/observations/43203295		Montague, MA 01351, USA	42.5197	-72.5415	FALSE	Franklin	Eastern Black-legged Tick	Ixodes scapularis	Massachusetts
43689114	2020-04-26	4	2506003	mradik	2020-04-26 18:36:15 UTC	research	CC-BY-NC	https://www.inaturalist.org/observations/43689114		Montague, MA 01351, USA	42.5528	-72.5392	FALSE	Franklin	Eastern Black-legged Tick	Ixodes scapularis	Massachusetts
62071114	2020-10-08	10	2634539	vernal3	2020-10-08 23:06:20 UTC	research	CC-BY-NC	https://www.inaturalist.org/observations/62071114	51* F Got it an hour ago. Their having a seasonal resurgence.	Juggler Meadow Rd, Leverett, MA, US	42.4363	-72.5228	FALSE	Franklin	Eastern Black-legged Tick	Ixodes scapularis	Massachusetts
62683588	2020-10-15	10	2634539	vernal3	2020-10-16 02:00:02 UTC	research	CC-BY-NC	https://www.inaturalist.org/observations/62683588	50s F night. Single one drawn to deck lights.	Juggler Meadow Rd, Leverett, MA, US	42.4366	-72.5225	FALSE	Franklin	Eastern Black-legged Tick	Ixodes scapularis	Massachusetts
63104613	2020-10-20	10	2634539	vernal3	2020-10-20 17:35:17 UTC	research	CC-BY-NC	https://www.inaturalist.org/observations/63104613	63* F mostly cloudy. On door frame. Went into ‚Äúembraced‚Äù position when saw me looking close.	Juggler Meadow Rd, Leverett, MA, US	42.4363	-72.5225	FALSE	Franklin	Eastern Black-legged Tick	Ixodes scapularis	Massachusetts
72585966	2021-03-31	3	2588524	adamkohl	2021-04-01 04:32:35 UTC	research	CC-BY-NC	https://www.inaturalist.org/observations/72585966		Wendell Rd, New Salem, MA, US	42.5241	-72.3579	FALSE	Franklin	Eastern Black-legged Tick	Ixodes scapularis	Massachusetts
74581851	2021-04-19	4	2409267	dmwilliams	2021-04-20 00:25:02 UTC	research	CC-BY-NC	https://www.inaturalist.org/observations/74581851	Female	River Rd, Monroe Bridge, MA, US	42.7207	-72.9511	FALSE	Franklin	Eastern Black-legged Tick	Ixodes scapularis	Massachusetts
81872819	2021-06-06	6	2945953	barbaragiguere	2021-06-06 15:30:44 UTC	research	CC-BY-NC	https://www.inaturalist.org/observations/81872819		Little Mohawk Rd, Shelburne Falls, MA, US	42.5928	-72.6904	FALSE	Franklin	Eastern Black-legged Tick	Ixodes scapularis	Massachusetts
96414355	2021-09-27	9	2634539	vernal3	2021-09-27 22:13:51 UTC	research	CC-BY-NC	https://www.inaturalist.org/observations/96414355	Found climbing on pants. Small, no distinct patterning. Juvenile? This is season when they start coming out again here. 69* F sunny.	Juggler Meadow Rd, Leverett, MA, US	42.4366	-72.5229	FALSE	Franklin	Eastern Black-legged Tick	Ixodes scapularis	Massachusetts
99861753	2021-10-30	10	2588524	adamkohl	2021-10-31 10:13:42 UTC	research	CC-BY-NC	https://www.inaturalist.org/observations/99861753		Morse Village Rd, Wendell, MA, US	42.5474	-72.3858	FALSE	Franklin	Eastern Black-legged Tick	Ixodes scapularis	Massachusetts
36699937	2019-05-27	5	12158	erikamitchell	2019-12-16 11:52:10 UTC	research	CC-BY-NC	https://www.inaturalist.org/observations/36699937		Franklin, Vermont, United States	45.0067	-73.0897	FALSE	Franklin	Eastern Black-legged Tick	Ixodes scapularis	Vermont
40839334	2020-03-27	3	12082	astrogeek	2020-03-27 20:54:45 UTC	research	CC-BY-NC-SA	https://www.inaturalist.org/observations/40839334		Fairfax, VT, USA	44.7688	-73.0697	FALSE	Franklin	Eastern Black-legged Tick	Ixodes scapularis	Vermont
41696586	2020-04-08	4	12082	astrogeek	2020-04-08 17:18:35 UTC	needs_id	CC-BY-NC-SA	https://www.inaturalist.org/observations/41696586		Fairfax, VT 05454, USA	44.6712	-73.0153	FALSE	Franklin	Ixodes	Ixodes scapularis	Vermont
8398839	2017-10-14	10	534193	bleullama	2017-10-14 15:43:46 UTC	research		https://www.inaturalist.org/observations/8398839		Adirondack Park, Tupper Lake, NY, US	44.219	-74.4378	FALSE	Franklin	Blacklegged Tick	Ixodes scapularis	New York
8399050	2017-10-14	10	435759	sschreier	2017-10-14 16:01:54 UTC	research	CC-BY-NC	https://www.inaturalist.org/observations/8399050		Franklin County, NY, USA	44.2191	-74.4379	FALSE	Franklin	Blacklegged Tick	Ixodes scapularis	New York
8399072	2017-10-14	10	435759	sschreier	2017-10-14 16:03:54 UTC	research	CC-BY-NC	https://www.inaturalist.org/observations/8399072		Franklin County, NY, USA	44.2191	-74.4379	FALSE	Franklin	Blacklegged Tick	Ixodes scapularis	New York
32722089	2019-05-16	5	587172	gsd2cq	2019-09-14 20:37:52 UTC	needs_id		https://www.inaturalist.org/observations/32722089		The Adirondack Park, Tupper Lake, NY, US	44.2344	-74.4304	FALSE	Franklin		Ixodes scapularis	New York
14246680	2018-07-07	7	466325	humanbyweight	2018-07-11 01:19:47 UTC	research	CC-BY-SA	https://www.inaturalist.org/observations/14246680	Found embedded in me.	Genesee County, NY, USA	43.0924	-78.0263	FALSE	Genesee	Blacklegged Tick	Ixodes scapularis	New York
17914716	2018-10-28	10	1304551	martejunkie	2018-10-28 21:21:13 UTC	needs_id	CC-BY-NC	https://www.inaturalist.org/observations/17914716	What kind of tick is this? Found it on my little one's head.	Genesee County, NY, USA	42.9407	-78.2699	FALSE	Genesee	Blacklegged Tick	Ixodes scapularis	New York
17914759	2018-10-28	10	1304551	martejunkie	2018-10-28 21:22:58 UTC	needs_id	CC-BY-NC	https://www.inaturalist.org/observations/17914759	What kind of tick is this?Found it on my daughter's head.	Genesee County, NY, USA	42.9407	-78.2699	FALSE	Genesee	Ixodes	Ixodes scapularis	New York
24296124	2019-05-01	5	1505674	tokoloco	2019-05-01 17:22:03 UTC	research	CC-BY-NC	https://www.inaturalist.org/observations/24296124		New York, US	42.9861	-78.0425	TRUE	Genesee	Blacklegged Tick	Ixodes scapularis	New York
103080676	2021-09-25	9	4952674	cddwyer	2021-12-15 04:20:07 UTC	research	CC-BY-NC	https://www.inaturalist.org/observations/103080676	Found on observers body while walking along meadow	Princeton, MA, USA	42.4572	-71.9054	FALSE	Worcester	American Dog Tick	Dermacentor variabilis	Massachusetts
18469184	2018-11-18	11	1313335	girliesquirrel	2018-11-18 08:16:18 UTC	research		https://www.inaturalist.org/observations/18469184		758 Chickory Trl, Mullica Hill, NJ, US	39.7272	-75.2128	FALSE	Gloucester	Blacklegged Tick	Ixodes scapularis	New Jersey
40045049	2020-03-15	3	2063358	volt77	2020-03-15 21:13:27 UTC	research	CC-BY-NC	https://www.inaturalist.org/observations/40045049	Not sure of exact location, as I found it on me. Killed after.	Sussex Ct, Swedesboro, NJ, US	39.7512	-75.3515	FALSE	Gloucester	Eastern Black-legged Tick	Ixodes scapularis	New Jersey
20995985	2019-03-06	3	715389	zipursky	2019-03-06 14:43:00 UTC	needs_id		https://www.inaturalist.org/observations/20995985		36 Dwight St, Brookline, MA, US	42.3454	-71.1207	FALSE	Norfolk	Ticks	Amblyomma americanum	Massachusetts
272454	2013-05-19	5	2179	charlie	2013-05-19 21:50:18 UTC	research	CC0	http://www.inaturalist.org/observations/272454	Huge!	Coos County, US-NH, US	44.4998	-71.5986	TRUE	Coos	American Dog Tick	Dermacentor variabilis	New Hampshire
3022901	2016-04-24	4	95068	karolina	2016-04-24 20:16:10 UTC	research	CC-BY-NC	http://www.inaturalist.org/observations/3022901		03055, Milford, NH, US	42.8227	-71.6448	FALSE	Hillsborough	American Dog Tick	Dermacentor variabilis	New Hampshire
71085114	2021-03-12	3	2317568	dannyceravolo	2021-03-12 21:17:11 UTC	research		https://www.inaturalist.org/observations/71085114		Grove Ave, West Deptford, NJ, US	39.8518	-75.189	FALSE	Gloucester	Eastern Black-legged Tick	Ixodes scapularis	New Jersey
6225375	2017-05-15	5	36578	aegolius	2017-05-15 20:49:14 UTC	research	CC-BY-NC-SA	https://www.inaturalist.org/observations/6225375		White Mountain National Forest, Woodstock, NH, US	43.9427	-71.6949	FALSE	Grafton	American Dog Tick	Dermacentor variabilis	New Hampshire
6575545	2017-06-10	6	2179	charlie	2017-06-10 16:57:16 UTC	research	CC0	https://www.inaturalist.org/observations/6575545		Grafton County, US-NH, US	43.7948	-72.1721	FALSE	Grafton	American Dog Tick	Dermacentor variabilis	New Hampshire
78240675	2021-05-05	5	1633906	seahound	2021-05-10 16:38:57 UTC	research	CC-BY-NC	https://www.inaturalist.org/observations/78240675		Gloucester County, NJ, USA	39.7522	-75.1622	FALSE	Gloucester	Eastern Black-legged Tick	Ixodes scapularis	New Jersey
6576145	2017-06-10	6	144368	seaskymountains	2017-06-10 17:10:49 UTC	research	CC-BY-NC-ND	https://www.inaturalist.org/observations/6576145		Grafton County, US-NH, US	43.7962	-72.1702	FALSE	Grafton	American Dog Tick	Dermacentor variabilis	New Hampshire
6576205	2017-06-10	6	13594	bheitzman	2017-06-10 17:14:01 UTC	research	CC-BY-NC	https://www.inaturalist.org/observations/6576205		223 Dartmouth College Hwy, Lyme, NH, US	43.7962	-72.1708	FALSE	Grafton	American Dog Tick	Dermacentor variabilis	New Hampshire
6602809	2017-06-10	6	12158	erikamitchell	2017-06-12 04:36:09 UTC	research	CC-BY-NC	https://www.inaturalist.org/observations/6602809		Hillsborough, New Hampshire, United States	43.1064	-71.6579	FALSE	Hillsborough	American Dog Tick	Dermacentor variabilis	New Hampshire
6716832	2017-06-17	6	12158	erikamitchell	2017-06-19 14:36:01 UTC	research	CC-BY-NC	https://www.inaturalist.org/observations/6716832		Merrimack, New Hampshire, United States	43.1137	-71.6419	FALSE	Merrimack	American Dog Tick	Dermacentor variabilis	New Hampshire
6716837	2017-06-17	6	12158	erikamitchell	2017-06-19 14:36:14 UTC	research	CC-BY-NC	https://www.inaturalist.org/observations/6716837		Merrimack, New Hampshire, United States	43.1138	-71.6418	FALSE	Merrimack	American Dog Tick	Dermacentor variabilis	New Hampshire
6716839	2017-06-17	6	12158	erikamitchell	2017-06-19 14:36:26 UTC	research	CC-BY-NC	https://www.inaturalist.org/observations/6716839		Merrimack, New Hampshire, United States	43.1138	-71.6415	FALSE	Merrimack	American Dog Tick	Dermacentor variabilis	New Hampshire
6716841	2017-06-17	6	12158	erikamitchell	2017-06-19 14:36:37 UTC	research	CC-BY-NC	https://www.inaturalist.org/observations/6716841		Merrimack, New Hampshire, United States	43.1138	-71.6404	FALSE	Merrimack	American Dog Tick	Dermacentor variabilis	New Hampshire
6716844	2017-06-17	6	12158	erikamitchell	2017-06-19 14:36:52 UTC	research	CC-BY-NC	https://www.inaturalist.org/observations/6716844		Merrimack, New Hampshire, United States	43.1139	-71.6402	FALSE	Merrimack	American Dog Tick	Dermacentor variabilis	New Hampshire
6716846	2017-06-17	6	12158	erikamitchell	2017-06-19 14:36:58 UTC	research	CC-BY-NC	https://www.inaturalist.org/observations/6716846		Merrimack, New Hampshire, United States	43.1139	-71.6401	FALSE	Merrimack	American Dog Tick	Dermacentor variabilis	New Hampshire
6716855	2017-06-17	6	12158	erikamitchell	2017-06-19 14:37:09 UTC	research	CC-BY-NC	https://www.inaturalist.org/observations/6716855		Merrimack, New Hampshire, United States	43.1139	-71.6399	FALSE	Merrimack	American Dog Tick	Dermacentor variabilis	New Hampshire
6730092	2017-05-20	5	66245	sudachi	2017-06-20 14:57:03 UTC	research	CC-BY-NC	https://www.inaturalist.org/observations/6730092	A short walk in the woods and I managed to find 5-6 dog ticks on me. They were never this common when I was a child.	3 Pinehaven Dr, „É°„É™„Éû„ÉÉ„ÇØ, NH, US	42.8643	-71.5094	FALSE	Hillsborough	American Dog Tick	Dermacentor variabilis	New Hampshire
6801112	2017-06-25	6	118888	hill_jasonm	2017-06-26 01:18:34 UTC	research	CC-BY-NC	https://www.inaturalist.org/observations/6801112	Female	Lyme, NH	43.7983	-72.0632	FALSE	Grafton	American Dog Tick	Dermacentor variabilis	New Hampshire
6937690	2017-07-02	7	11792	kylejones	2017-07-06 01:41:53 UTC	research	CC-BY-NC	https://www.inaturalist.org/observations/6937690		Bethlehem, NH, USA	44.2522	-71.6334	FALSE	Grafton	American Dog Tick	Dermacentor variabilis	New Hampshire
7287934	2017-07-05	7	12158	erikamitchell	2017-07-31 01:47:28 UTC	research	CC-BY-NC	https://www.inaturalist.org/observations/7287934		Weare, NH 03281, USA	43.1399	-71.6782	FALSE	Hillsborough	American Dog Tick	Dermacentor variabilis	New Hampshire
7802483	2017-07-23	7	12158	erikamitchell	2017-09-06 02:16:03 UTC	research	CC-BY-NC	https://www.inaturalist.org/observations/7802483		Dunbarton, NH 03046, USA	43.1122	-71.6047	FALSE	Merrimack	American Dog Tick	Dermacentor variabilis	New Hampshire
7802541	2017-07-23	7	12158	erikamitchell	2017-09-06 02:18:04 UTC	research	CC-BY-NC	https://www.inaturalist.org/observations/7802541		Merrimack, New Hampshire, United States	43.1155	-71.6051	FALSE	Merrimack	American Dog Tick	Dermacentor variabilis	New Hampshire
100187986	2021-11-01	11	3863248	raincro	2021-11-03 23:27:02 UTC	needs_id	CC-BY-NC	https://www.inaturalist.org/observations/100187986		Tylers Lake Rd, Sewell, NJ, US	39.7491	-75.1521	FALSE	Gloucester		Ixodes scapularis	New Jersey
12271538	2018-05-08	5	942997	rsdemott	2018-05-08 18:42:36 UTC	research		https://www.inaturalist.org/observations/12271538		New Hampshire, US	43.1123	-70.9828	TRUE	Strafford	American Dog Tick	Dermacentor variabilis	New Hampshire
12358945	2018-05-11	5	11792	kylejones	2018-05-11 19:44:00 UTC	research	CC-BY-NC	https://www.inaturalist.org/observations/12358945		141‚Äì143 Saint Gaudens Rd, Cornish, NH, US	43.5006	-72.3678	FALSE	Sullivan	American Dog Tick	Dermacentor variabilis	New Hampshire
12457316	2018-05-14	5	118888	hill_jasonm	2018-05-14 19:18:51 UTC	research	CC-BY-NC	https://www.inaturalist.org/observations/12457316		142-198 NH-12A, Plainfield, NH 03781, USA	43.5917	-72.3411	FALSE	Sullivan	American Dog Tick	Dermacentor variabilis	New Hampshire
12584823	2018-05-18	5	165086	johnrbpalmer	2018-05-18 20:05:12 UTC	research	CC-BY	https://www.inaturalist.org/observations/12584823		New Hampshire, US	43.9493	-71.4466	TRUE	Grafton	American Dog Tick	Dermacentor variabilis	New Hampshire
13029146	2018-06-01	6	380968	tboldt	2018-06-02 02:41:09 UTC	research		https://www.inaturalist.org/observations/13029146		8 Netherwood Rd, Windham, NH, US	42.8164	-71.277	FALSE	Rockingham	American Dog Tick	Dermacentor variabilis	New Hampshire
13480018	2018-06-16	6	901396	hazydave	2018-06-16 14:58:30 UTC	research		https://www.inaturalist.org/observations/13480018		75 Ernest Dr, Bristol, NH, US	43.6236	-71.7108	FALSE	Grafton	American Dog Tick	Dermacentor variabilis	New Hampshire
13722019	2018-06-23	6	18278	lranelli	2018-06-24 01:17:41 UTC	research	CC-BY-NC	https://www.inaturalist.org/observations/13722019		Langdon, NH, USA	43.1466	-72.3941	FALSE	Sullivan	American Dog Tick	Dermacentor variabilis	New Hampshire
103907187	2021-12-29	12	550590	jstippick	2021-12-29 20:11:52 UTC	research		https://www.inaturalist.org/observations/103907187		Main Rd, Newfield, NJ, US	39.5727	-75.0053	FALSE	Gloucester	Eastern Black-legged Tick	Ixodes scapularis	New Jersey
13784823	2018-06-23	6	280025	gloversledge	2018-06-25 22:52:37 UTC	research	CC-BY-NC	https://www.inaturalist.org/observations/13784823		212 Cheshire Tpke Langdon, New Hampshire	43.1396	-72.3949	FALSE	Sullivan	American Dog Tick	Dermacentor variabilis	New Hampshire
13911744	2018-06-30	6	424895	geoffreymcook	2018-06-30 14:09:43 UTC	research		https://www.inaturalist.org/observations/13911744		Merrimack County, US-NH, US	43.2682	-71.9516	FALSE	Merrimack	American Dog Tick	Dermacentor variabilis	New Hampshire
13962615	2018-07-01	7	913101	jameshoughton	2018-07-01 23:29:12 UTC	research		https://www.inaturalist.org/observations/13962615		Cheshire County, US-NH, US	42.737	-72.4488	FALSE	Cheshire	American Dog Tick	Dermacentor variabilis	New Hampshire
14319760	2018-07-13	7	11792	kylejones	2018-07-13 16:43:56 UTC	research	CC-BY-NC	https://www.inaturalist.org/observations/14319760		144‚Äì186 Saint Gaudens Rd, Cornish, NH, US	43.5005	-72.365	FALSE	Sullivan	American Dog Tick	Dermacentor variabilis	New Hampshire
6575915	2017-06-10	6	13594	bheitzman	2017-06-10 17:02:51 UTC	research	CC-BY-NC	https://www.inaturalist.org/observations/6575915		Grafton County, US-NH, US	43.7963	-72.1702	FALSE	Grafton	Blacklegged Tick	Ixodes scapularis	New Hampshire
20333687	2018-06-03	6	12158	erikamitchell	2019-02-14 01:53:59 UTC	research	CC-BY-NC	https://www.inaturalist.org/observations/20333687		Merrimack, New Hampshire, United States	43.1884	-71.6802	FALSE	Merrimack	American Dog Tick	Dermacentor variabilis	New Hampshire
20427722	2018-06-11	6	12158	erikamitchell	2019-02-17 19:06:22 UTC	research	CC-BY-NC	https://www.inaturalist.org/observations/20427722		Dunbarton, NH 03046, USA	43.123	-71.6409	FALSE	Merrimack	American Dog Tick	Dermacentor variabilis	New Hampshire
20714937	2018-07-04	7	12158	erikamitchell	2019-02-24 02:18:14 UTC	research	CC-BY-NC	https://www.inaturalist.org/observations/20714937		Merrimack, New Hampshire, United States	43.1114	-71.6218	FALSE	Merrimack	American Dog Tick	Dermacentor variabilis	New Hampshire
20714949	2018-07-04	7	12158	erikamitchell	2019-02-24 02:18:24 UTC	needs_id	CC-BY-NC	https://www.inaturalist.org/observations/20714949		Dunbarton, NH 03046, USA	43.1117	-71.6229	FALSE	Merrimack	Hardbacked Ticks	Dermacentor variabilis	New Hampshire
22831795	2019-04-21	4	95068	karolina	2019-04-21 18:58:23 UTC	research	CC-BY-NC	https://www.inaturalist.org/observations/22831795		9 Wyman Rd, New Ipswich, NH, US	42.7642	-71.8552	FALSE	Hillsborough	American Dog Tick	Dermacentor variabilis	New Hampshire
12029771	2018-04-30	4	12196	j_berard	2018-05-02 04:15:02 UTC	research		https://www.inaturalist.org/observations/12029771		11 Brook Rd, Hanover, NH, US	43.6906	-72.2806	FALSE	Grafton	Blacklegged Tick	Ixodes scapularis	New Hampshire
22988782	2019-04-20	4	1014628	slamonde	2019-04-24 09:34:41 UTC	research	CC-BY-NC	https://www.inaturalist.org/observations/22988782		Sullivan County, US-NH, US	43.146	-72.3957	FALSE	Sullivan	American Dog Tick	Dermacentor variabilis	New Hampshire
23835405	2019-04-28	4	89772	rebecca_nh	2019-04-29 03:36:18 UTC	research	CC-BY-NC	https://www.inaturalist.org/observations/23835405		230‚Äì284 Upper Mad River Rd, Thornton, NH, US	43.8795	-71.6278	FALSE	Grafton	American Dog Tick	Dermacentor variabilis	New Hampshire
24538343	2019-05-04	5	551777	mudkipdetective	2019-05-04 20:56:56 UTC	research		https://www.inaturalist.org/observations/24538343		692 Belknap Mountain Rd, Gilford, NH, US	43.5101	-71.3956	FALSE	Belknap	American Dog Tick	Dermacentor variabilis	New Hampshire
24619044	2019-05-04	5	118888	hill_jasonm	2019-05-05 20:56:46 UTC	research	CC-BY-NC	https://www.inaturalist.org/observations/24619044		2080 Benton Rd, Haverhill, NH 03774, USA	44.0867	-71.9569	FALSE	Grafton	American Dog Tick	Dermacentor variabilis	New Hampshire
24727230	2019-05-05	5	171529	nsharp	2019-05-07 14:04:53 UTC	research	CC-BY-NC	https://www.inaturalist.org/observations/24727230		215 Dartmouth College Hwy, Lyme, NH 03768, USA	43.7952	-72.1732	FALSE	Grafton	Blacklegged Tick	Ixodes scapularis	New Hampshire
24727265	2019-05-05	5	171529	nsharp	2019-05-07 14:05:51 UTC	research	CC-BY-NC	https://www.inaturalist.org/observations/24727265		215 Dartmouth College Hwy, Lyme, NH 03768, USA	43.795	-72.1729	FALSE	Grafton	American Dog Tick	Dermacentor variabilis	New Hampshire
25290438	2019-05-17	5	1516895	magicicada	2019-05-18 00:47:32 UTC	research		https://www.inaturalist.org/observations/25290438		Grafton County, US-NH, US	44.0407	-71.6731	FALSE	Grafton	Blacklegged Tick	Ixodes scapularis	New Hampshire
25335470	2019-05-18	5	551777	mudkipdetective	2019-05-18 19:33:21 UTC	research		https://www.inaturalist.org/observations/25335470		692 Belknap Mountain Rd, Gilford, NH, US	43.51	-71.3959	FALSE	Belknap	American Dog Tick	Dermacentor variabilis	New Hampshire
25394594	2019-05-19	5	89772	rebecca_nh	2019-05-19 18:08:27 UTC	research	CC-BY-NC	https://www.inaturalist.org/observations/25394594		79‚Äì127 Pine Ridge Rd, Middleton, NH, US	43.4801	-71.0297	FALSE	Strafford	American Dog Tick	Dermacentor variabilis	New Hampshire
25958474	2019-05-26	5	1802017	lukebin	2019-05-28 19:54:21 UTC	research	CC-BY-NC	https://www.inaturalist.org/observations/25958474		Rockingham County, US-NH, US	43.0797	-71.1533	FALSE	Rockingham	American Dog Tick	Dermacentor variabilis	New Hampshire
26619640	2019-06-08	6	964118	nhaperkins	2019-06-08 17:51:46 UTC	research	CC-BY-NC	https://www.inaturalist.org/observations/26619640		Deerfield, NH, USA	43.1577	-71.207	FALSE	Rockingham	American Dog Tick	Dermacentor variabilis	New Hampshire
26640252	2019-06-08	6	964118	nhaperkins	2019-06-08 23:22:37 UTC	research	CC-BY-NC	https://www.inaturalist.org/observations/26640252		Deerfield, NH, USA	43.1577	-71.207	FALSE	Rockingham	American Dog Tick	Dermacentor variabilis	New Hampshire
26961419	2019-06-14	6	936898	aarendow	2019-06-14 12:21:15 UTC	research		https://www.inaturalist.org/observations/26961419		29 Wolfson Spring Dr, Canaan, NH, US	43.6934	-72.0546	FALSE	Grafton	American Dog Tick	Dermacentor variabilis	New Hampshire
27031007	2019-06-15	6	551777	mudkipdetective	2019-06-15 16:59:21 UTC	needs_id		https://www.inaturalist.org/observations/27031007	We‚Äôve seen these attached to my cats‚Äô ears before. I‚Äôm pretty sure they‚Äôre ticks, but unsure of the species.	692 Belknap Mountain Rd, Gilford, NH, US	43.51	-71.3959	FALSE	Belknap		Ixodidae	New Hampshire
27062162	2019-06-15	6	964118	nhaperkins	2019-06-16 01:39:13 UTC	research	CC-BY-NC	https://www.inaturalist.org/observations/27062162		Middleton, NH, USA	43.5236	-71.0537	FALSE	Strafford	American Dog Tick	Dermacentor variabilis	New Hampshire
27062169	2019-06-15	6	964118	nhaperkins	2019-06-16 01:39:15 UTC	research	CC-BY-NC	https://www.inaturalist.org/observations/27062169		Middleton, NH, USA	43.519	-71.0539	FALSE	Strafford	American Dog Tick	Dermacentor variabilis	New Hampshire
27063231	2019-06-15	6	1655418	darxus	2019-06-16 02:01:18 UTC	research	CC-BY-NC	https://www.inaturalist.org/observations/27063231		Windsor, NH 03244, USA	43.1175	-72.0008	FALSE	Hillsborough	American Dog Tick	Dermacentor variabilis	New Hampshire
27067225	2019-06-15	6	301464	quietlymagical	2019-06-16 03:25:52 UTC	research	CC-BY	https://www.inaturalist.org/observations/27067225		Windsor, NH 03244, USA	43.1177	-72.0006	FALSE	Hillsborough	American Dog Tick	Dermacentor variabilis	New Hampshire
27217489	2019-06-18	6	95068	karolina	2019-06-18 16:36:03 UTC	research	CC-BY-NC	https://www.inaturalist.org/observations/27217489	Truly horrifying to take my sandals off and see this.	5 Wyman Rd, New Ipswich, NH, US	42.7644	-71.8554	FALSE	Hillsborough	American Dog Tick	Dermacentor variabilis	New Hampshire
27580239	2019-06-24	6	964118	nhaperkins	2019-06-24 17:40:33 UTC	research	CC-BY-NC	https://www.inaturalist.org/observations/27580239		Deerfield, NH, USA	43.1574	-71.2066	FALSE	Rockingham	American Dog Tick	Dermacentor variabilis	New Hampshire
27592727	2019-06-23	6	955040	flask	2019-06-24 21:23:59 UTC	research	CC-BY-NC	https://www.inaturalist.org/observations/27592727		New Hampshire, US	42.9957	-71.537	TRUE	Hillsborough	American Dog Tick	Dermacentor variabilis	New Hampshire
27736054	2019-06-26	6	1608902	giniras	2019-06-27 02:46:55 UTC	research		https://www.inaturalist.org/observations/27736054		10 Chase St, Sunapee, NH, US	43.3859	-72.0887	FALSE	Sullivan	American Dog Tick	Dermacentor variabilis	New Hampshire
27889078	2019-06-29	6	13355	beeboy	2019-06-29 20:14:54 UTC	research	CC-BY-NC	https://www.inaturalist.org/observations/27889078		White Mountain National Forest, Randolph, NH, US	44.3738	-71.2964	FALSE	Coos	American Dog Tick	Dermacentor variabilis	New Hampshire
27893932	2019-06-29	6	13355	beeboy	2019-06-29 21:39:45 UTC	research	CC-BY-NC	https://www.inaturalist.org/observations/27893932		White Mountain National Forest, Randolph, NH, US	44.3772	-71.2654	FALSE	Coos	American Dog Tick	Dermacentor variabilis	New Hampshire
28295789	2019-07-06	7	1749089	jakemcc	2019-07-06 15:15:13 UTC	research		https://www.inaturalist.org/observations/28295789		HALES LCTN, NH 03860, USA	44.0648	-71.1153	FALSE	Carroll	American Dog Tick	Dermacentor variabilis	New Hampshire
28514074	2019-07-09	7	964118	nhaperkins	2019-07-09 19:09:56 UTC	research	CC-BY-NC	https://www.inaturalist.org/observations/28514074		Deerfield, NH, USA	43.1566	-71.2071	FALSE	Rockingham	American Dog Tick	Dermacentor variabilis	New Hampshire
28611613	2019-07-10	7	426793	rae1211	2019-07-11 13:54:15 UTC	research	CC-BY-NC	https://www.inaturalist.org/observations/28611613		Rindge, NH	42.7512	-72.0098	FALSE	Cheshire	American Dog Tick	Dermacentor variabilis	New Hampshire
29249445	2019-06-17	6	1978343	pierreboss	2019-07-21 16:18:34 UTC	research		https://www.inaturalist.org/observations/29249445		Lisbon, New Hampshire, √âtats-Unis	44.2584	-71.8284	FALSE	Grafton	American Dog Tick	Dermacentor variabilis	New Hampshire
29266662	2019-07-14	7	533092	mwr261	2019-07-21 19:59:57 UTC	research		https://www.inaturalist.org/observations/29266662		03076, Pelham, NH, US	42.7303	-71.3018	FALSE	Hillsborough	American Dog Tick	Dermacentor variabilis	New Hampshire
29399090	2019-07-23	7	1760792	dennis169	2019-07-23 19:36:37 UTC	research		https://www.inaturalist.org/observations/29399090		Epping, NH, USA	43.0503	-71.0323	FALSE	Rockingham	American Dog Tick	Dermacentor variabilis	New Hampshire
33092907	2019-09-20	9	856288	kaitlinmcdonald	2019-09-20 20:57:12 UTC	research		https://www.inaturalist.org/observations/33092907		Hanover, NH 03755, USA	43.7034	-72.2939	FALSE	Grafton	Eastern Black-legged Tick	Ixodes scapularis	New Hampshire
30648518	2019-05-27	5	668231	tigraxolotl	2019-08-11 22:47:16 UTC	research	CC-BY-NC	https://www.inaturalist.org/observations/30648518		Keene, NH, USA	42.9225	-72.2847	FALSE	Cheshire	American Dog Tick	Dermacentor variabilis	New Hampshire
34720299	2019-10-21	10	171529	nsharp	2019-10-22 02:07:49 UTC	research	CC-BY-NC	https://www.inaturalist.org/observations/34720299		Lebanon, NH 03784, USA	43.6671	-72.3016	FALSE	Grafton	Eastern Black-legged Tick	Ixodes scapularis	New Hampshire
33192938	2019-09-22	9	1764340	heatherflew	2019-09-22 14:37:57 UTC	research	CC-BY-NC	https://www.inaturalist.org/observations/33192938		Wentworth St, Exeter, NH, US	42.9814	-70.967	FALSE	Rockingham	American Dog Tick	Dermacentor variabilis	New Hampshire
34926063	2019-10-26	10	13594	bheitzman	2019-10-26 19:31:11 UTC	research	CC-BY-NC	https://www.inaturalist.org/observations/34926063	I think this species.	Lebanon, NH, US	43.6397	-72.2875	FALSE	Grafton	Eastern Black-legged Tick	Ixodes scapularis	New Hampshire
44260419	2020-04-29	4	2803856	mattb3	2020-04-29 15:39:54 UTC	research		https://www.inaturalist.org/observations/44260419		Mink Dr, Hanover, NH, US	43.6908	-72.2664	FALSE	Grafton	Eastern Black-legged Tick	Ixodes scapularis	New Hampshire
44324198	2020-04-29	4	2803856	mattb3	2020-04-30 01:04:25 UTC	research		https://www.inaturalist.org/observations/44324198		Greensboro Rd, Hanover, NH, US	43.6907	-72.2669	FALSE	Grafton	Eastern Black-legged Tick	Ixodes scapularis	New Hampshire
36750244	2019-06-07	6	12158	erikamitchell	2019-12-18 12:23:27 UTC	research	CC-BY-NC	https://www.inaturalist.org/observations/36750244		Merrimack, New Hampshire, United States	43.1139	-71.6394	FALSE	Merrimack	American Dog Tick	Dermacentor variabilis	New Hampshire
37365187	2019-06-16	6	1148540	dylancreatures	2020-01-07 09:49:34 UTC	research	CC-BY-NC	https://www.inaturalist.org/observations/37365187	I found a personal record of 16 on me in one hour, luckily none were attached. This is the only one I saw before feeling it.	White Mountain National Forest, Jackson, NH, US	44.1398	-71.1301	FALSE	Carroll	American Dog Tick	Dermacentor variabilis	New Hampshire
38410252	2013-06-30	6	1031873	hubertszcz	2020-02-08 03:05:39 UTC	research	CC-BY-NC	https://www.inaturalist.org/observations/38410252		Coos County, NH, USA	44.3459	-71.2939	FALSE	Coos	American Dog Tick	Dermacentor variabilis	New Hampshire
46367243	2020-05-18	5	2997126	fish16	2020-05-18 13:22:12 UTC	research	CC-BY-NC	https://www.inaturalist.org/observations/46367243		Reservoir Rd, Hanover, NH, US	43.7206	-72.2633	FALSE	Grafton	Eastern Black-legged Tick	Ixodes scapularis	New Hampshire
46501250	2020-05-19	5	2997575	rubies8	2020-05-19 16:36:52 UTC	needs_id		https://www.inaturalist.org/observations/46501250		New Hampshire, US	43.7373	-72.2692	TRUE	Grafton	Hard-backed Ticks	Ixodes scapularis	New Hampshire
46647771	2020-05-20	5	2964295	mbaku	2020-05-20 21:02:18 UTC	research	CC-BY-NC	https://www.inaturalist.org/observations/46647771		Lebanon St, Hanover, NH, US	43.6951	-72.28	FALSE	Grafton	Eastern Black-legged Tick	Ixodes scapularis	New Hampshire
47160253	2020-05-24	5	2164437	mlepene	2020-05-24 19:03:41 UTC	research	CC-BY-NC	https://www.inaturalist.org/observations/47160253		Orford Rd, Lyme, NH, US	43.8416	-72.1533	FALSE	Grafton	Eastern Black-legged Tick	Ixodes scapularis	New Hampshire
47513541	2020-05-18	5	2997573	dileege07	2020-05-27 14:49:29 UTC	research	CC-BY-NC	https://www.inaturalist.org/observations/47513541	Very hard to tell	Hanover, NH 03755, USA	43.7084	-72.2797	FALSE	Grafton	Eastern Black-legged Tick	Ixodes scapularis	New Hampshire
47807199	2020-05-29	5	2999527	lhe0118	2020-05-30 04:01:01 UTC	research	CC-BY-NC	https://www.inaturalist.org/observations/47807199		Lebanon St, Etna, NH, US	43.6977	-72.281	FALSE	Grafton	Hard-backed Ticks	Ixodes scapularis	New Hampshire
49457577	2020-06-13	6	2626570	joshuahimmelstein	2020-06-13 16:40:28 UTC	research		https://www.inaturalist.org/observations/49457577		Grant Rd, Hanover, NH, US	43.7626	-72.212	FALSE	Grafton	Eastern Black-legged Tick	Ixodes scapularis	New Hampshire
51363347	2020-06-25	6	448163	gregmeyer	2020-06-29 14:50:01 UTC	research		https://www.inaturalist.org/observations/51363347		Goose Pond Rd, Lyme, NH, US	43.7664	-72.1843	FALSE	Grafton	Eastern Black-legged Tick	Ixodes scapularis	New Hampshire
64794326	2020-11-12	11	3178322	mollypaturzo	2020-11-13 15:29:41 UTC	research	CC-BY-NC	https://www.inaturalist.org/observations/64794326	Pulled off my daughter, likely picked up while at school	Lafayette St, Lebanon, NH, US	43.6783	-72.2617	FALSE	Grafton	Eastern Black-legged Tick	Ixodes scapularis	New Hampshire
81416148	2021-06-03	6	4520205	lia85	2021-06-03 11:16:46 UTC	research	CC-BY-NC	https://www.inaturalist.org/observations/81416148		Greensboro Rd, Hanover, NH, US	43.6926	-72.2661	FALSE	Grafton	Eastern Black-legged Tick	Ixodes scapularis	New Hampshire
44520844	2020-05-01	5	2791992	forestbirds	2020-05-01 21:31:06 UTC	research	CC-BY-NC	https://www.inaturalist.org/observations/44520844		Currier Rd, Loudon, NH, US	43.3338	-71.4496	FALSE	Merrimack	American Dog Tick	Dermacentor variabilis	New Hampshire
81787749	2021-06-05	6	2164437	mlepene	2021-06-05 23:44:21 UTC	research	CC-BY-NC	https://www.inaturalist.org/observations/81787749		Orford Rd, Lyme, NH, US	43.8438	-72.155	FALSE	Grafton	Eastern Black-legged Tick	Ixodes scapularis	New Hampshire
44604266	2020-05-02	5	2626570	joshuahimmelstein	2020-05-02 16:31:36 UTC	research		https://www.inaturalist.org/observations/44604266		River Rd, Lyme, NH, US	43.7761	-72.2005	FALSE	Grafton	American Dog Tick	Dermacentor variabilis	New Hampshire
44793139	2020-05-03	5	1442774	kimberlysnyder	2020-05-03 21:01:21 UTC	research		https://www.inaturalist.org/observations/44793139		Holden Hill Rd, Alstead, NH, US	43.1825	-72.3623	FALSE	Sullivan	American Dog Tick	Dermacentor variabilis	New Hampshire
44796907	2020-05-03	5	1014628	slamonde	2020-05-03 21:25:02 UTC	research	CC-BY-NC	https://www.inaturalist.org/observations/44796907		Route 123 N, Stoddard, NH, US	43.0827	-72.1314	FALSE	Cheshire	American Dog Tick	Dermacentor variabilis	New Hampshire
44803819	2020-05-03	5	1899313	nick2524	2020-05-03 22:10:46 UTC	research	CC-BY	https://www.inaturalist.org/observations/44803819		Grantham, NH, USA	43.5011	-72.098	FALSE	Sullivan	American Dog Tick	Dermacentor variabilis	New Hampshire
81794541	2021-06-05	6	118954	ebmann	2021-06-06 00:50:08 UTC	research	CC-BY-NC	https://www.inaturalist.org/observations/81794541	3 mm	Haverhill, NH, USA	44.0873	-71.9574	FALSE	Grafton	Eastern Black-legged Tick	Ixodes scapularis	New Hampshire
44813328	2020-05-03	5	942715	jessicapenn	2020-05-03 23:21:53 UTC	research		https://www.inaturalist.org/observations/44813328	Brought an unwanted specimen home with me!	Merrimack County, US-NH, US	43.2996	-71.4519	TRUE	Merrimack	American Dog Tick	Dermacentor variabilis	New Hampshire
44818296	2020-05-03	5	1068687	sabator13	2020-05-04 00:08:57 UTC	research	CC-BY-NC	https://www.inaturalist.org/observations/44818296		Laurel St, Marlborough, NH 03455, USA	42.8996	-72.2167	FALSE	Cheshire	American Dog Tick	Dermacentor variabilis	New Hampshire
81795451	2021-06-05	6	118954	ebmann	2021-06-06 00:59:21 UTC	research	CC-BY-NC	https://www.inaturalist.org/observations/81795451	< 1mm Nymph	Haverhill, NH, USA	44.0873	-71.9574	FALSE	Grafton	Eastern Black-legged Tick	Ixodes scapularis	New Hampshire
44824544	2020-05-03	5	1014628	slamonde	2020-05-04 01:07:02 UTC	research	CC-BY-NC	https://www.inaturalist.org/observations/44824544		Route 123 N, Stoddard, NH, US	43.0828	-72.1316	FALSE	Cheshire	American Dog Tick	Dermacentor variabilis	New Hampshire
82016626	2021-06-07	6	4525057	nora_holmes	2021-06-07 13:20:27 UTC	research		https://www.inaturalist.org/observations/82016626		Partridge Rd, Etna, NH, US	43.7014	-72.2234	FALSE	Grafton	Eastern Black-legged Tick	Ixodes scapularis	New Hampshire
83442502	2021-06-12	6	4484464	phenol	2021-06-17 22:41:46 UTC	research	CC-BY-NC	https://www.inaturalist.org/observations/83442502		Grafton County, US-NH, US	43.598	-72.2276	FALSE	Grafton	Eastern Black-legged Tick	Ixodes scapularis	New Hampshire
45197152	2020-05-07	5	1993332	shellby22	2020-05-07 19:38:37 UTC	research		https://www.inaturalist.org/observations/45197152		Tamworth	43.8368	-71.2646	FALSE	Carroll	American Dog Tick	Dermacentor variabilis	New Hampshire
45213225	2020-05-07	5	2051518	bborgmannwinter	2020-05-07 22:23:51 UTC	research	CC-BY-NC	https://www.inaturalist.org/observations/45213225		Randall Rd, Madbury, NH, US	43.1575	-70.9764	FALSE	Strafford	American Dog Tick	Dermacentor variabilis	New Hampshire
99800848	2021-10-30	10	3191699	scouting	2021-10-30 17:15:00 UTC	needs_id	CC-BY-NC	https://www.inaturalist.org/observations/99800848	Bloated Dog tick	Hanover	43.7	-72.3	FALSE	Grafton	Ticks	Ixodes scapularis	New Hampshire
45271597	2020-05-08	5	2791992	forestbirds	2020-05-08 15:27:17 UTC	research	CC-BY-NC	https://www.inaturalist.org/observations/45271597		Currier Rd, Loudon, NH, US	43.3338	-71.4497	FALSE	Merrimack	American Dog Tick	Dermacentor variabilis	New Hampshire
46246421	2020-05-17	5	2333199	luvaneezer	2020-05-17 15:53:34 UTC	research	CC-BY-NC	https://www.inaturalist.org/observations/46246421		Hollis, NH, US	42.7701	-71.5971	FALSE	Hillsborough	American Dog Tick	Dermacentor variabilis	New Hampshire
234795	2013-04-11	4	13406	hobiecat	2013-04-12 00:51:11 UTC	research	CC-BY-NC	http://www.inaturalist.org/observations/234795	Blacklegged Tick	Grand Isle, VT	44.6906	-73.34	FALSE	Grand Isle	blacklegged tick	Ixodes scapularis	Vermont
46301069	2020-05-17	5	2051518	bborgmannwinter	2020-05-17 21:50:30 UTC	research	CC-BY-NC	https://www.inaturalist.org/observations/46301069		Bay Rd, Newmarket, NH, US	43.0775	-70.9104	FALSE	Rockingham	American Dog Tick	Dermacentor variabilis	New Hampshire
6017756	2017-04-28	4	13406	hobiecat	2017-04-30 02:33:02 UTC	research	CC-BY-NC	https://www.inaturalist.org/observations/6017756	Blacklegged Tick	Grand Isle, VT 05458, USA	44.693	-73.339	FALSE	Grand Isle	Blacklegged Tick	Ixodes scapularis	Vermont
46419401	2020-05-18	5	2164437	mlepene	2020-05-18 21:13:44 UTC	research	CC-BY-NC	https://www.inaturalist.org/observations/46419401		Orford Rd, Lyme, NH, US	43.8439	-72.1537	FALSE	Grafton	American Dog Tick	Dermacentor variabilis	New Hampshire
6264078	2017-05-18	5	2179	charlie	2017-05-18 20:51:30 UTC	research	CC0	https://www.inaturalist.org/observations/6264078	Of course. Green ash swamp	05486, South Hero, VT, US	44.628	-73.2806	FALSE	Grand Isle	Blacklegged Tick	Ixodes scapularis	Vermont
46602694	2020-05-20	5	2146670	roxirose	2020-05-20 14:29:56 UTC	research		https://www.inaturalist.org/observations/46602694		Hudson	42.7826	-71.4152	FALSE	Hillsborough	American Dog Tick	Dermacentor variabilis	New Hampshire
22965992	2019-04-22	4	13406	hobiecat	2019-04-23 22:11:33 UTC	research	CC-BY-NC	https://www.inaturalist.org/observations/22965992	Blacklegged Tick	Grand Isle, VT 05458, USA	44.7133	-73.343	FALSE	Grand Isle	Blacklegged Tick	Ixodes scapularis	Vermont
22966031	2019-04-23	4	13406	hobiecat	2019-04-23 22:11:47 UTC	research	CC-BY-NC	https://www.inaturalist.org/observations/22966031	Blacklegged Tick	Grand Isle, VT 05458, USA	44.7132	-73.3429	FALSE	Grand Isle	Blacklegged Tick	Ixodes scapularis	Vermont
47018492	2020-05-23	5	2964320	sla011207	2020-05-23 20:17:21 UTC	research	CC-BY-NC	https://www.inaturalist.org/observations/47018492		Smith Pond Rd, Enfield, NH, US	43.6031	-72.1672	FALSE	Grafton	American Dog Tick	Dermacentor variabilis	New Hampshire
27361265	2019-06-18	6	13406	hobiecat	2019-06-21 02:43:40 UTC	needs_id	CC-BY-NC	https://www.inaturalist.org/observations/27361265	Bird tick - Ixodes	Grand Isle, VT 05458, USA	44.6931	-73.3391	FALSE	Grand Isle	Ixodes	Ixodes scapularis	Vermont
47142343	2020-05-10	5	2170157	ericshelov	2020-05-24 17:14:54 UTC	research		https://www.inaturalist.org/observations/47142343		Range Rd, Center Sandwich, NH, US	43.7813	-71.464	FALSE	Carroll	American Dog Tick	Dermacentor variabilis	New Hampshire
53260539	2020-07-15	7	13406	hobiecat	2020-07-16 14:52:35 UTC	research	CC-BY-NC	https://www.inaturalist.org/observations/53260539	Ixodes scapularis	Grand Isle, VT 05458, USA	44.6951	-73.3394	FALSE	Grand Isle	Eastern Black-legged Tick	Ixodes scapularis	Vermont
47165482	2020-05-24	5	1014628	slamonde	2020-05-24 19:38:12 UTC	research	CC-BY-NC	https://www.inaturalist.org/observations/47165482		Stoddard, NH 03464, USA	43.0828	-72.1316	FALSE	Cheshire	American Dog Tick	Dermacentor variabilis	New Hampshire
47167207	2020-05-24	5	1014628	slamonde	2020-05-24 19:47:54 UTC	research	CC-BY-NC	https://www.inaturalist.org/observations/47167207		Route 123 N, Stoddard, NH, US	43.0828	-72.1315	FALSE	Cheshire	American Dog Tick	Dermacentor variabilis	New Hampshire
47168367	2020-05-24	5	1014628	slamonde	2020-05-24 19:54:19 UTC	research	CC-BY-NC	https://www.inaturalist.org/observations/47168367		Route 123 N, Stoddard, NH, US	43.0828	-72.1316	FALSE	Cheshire	American Dog Tick	Dermacentor variabilis	New Hampshire
47187749	2020-05-24	5	1014628	slamonde	2020-05-24 22:01:50 UTC	research	CC-BY-NC	https://www.inaturalist.org/observations/47187749		Route 123 N, Stoddard, NH, US	43.0828	-72.1315	FALSE	Cheshire	American Dog Tick	Dermacentor variabilis	New Hampshire
47189136	2020-05-24	5	1014628	slamonde	2020-05-24 22:12:06 UTC	research	CC-BY-NC	https://www.inaturalist.org/observations/47189136		Stoddard, NH 03464, USA	43.0828	-72.1315	FALSE	Cheshire	American Dog Tick	Dermacentor variabilis	New Hampshire
47194885	2020-05-24	5	1014628	slamonde	2020-05-24 22:55:06 UTC	research	CC-BY-NC	https://www.inaturalist.org/observations/47194885		Stoddard, NH 03464, USA	43.0828	-72.1317	FALSE	Cheshire	American Dog Tick	Dermacentor variabilis	New Hampshire
47195902	2020-05-24	5	2969870	operculum23	2020-05-24 23:01:58 UTC	research	CC-BY-NC	https://www.inaturalist.org/observations/47195902	Two different specimens: female & male	Bum Carter Rd, Bradford, NH, US	43.2958	-71.9255	FALSE	Merrimack	American Dog Tick	Dermacentor variabilis	New Hampshire
47469971	2020-05-26	5	2051518	bborgmannwinter	2020-05-27 02:17:03 UTC	research	CC-BY-NC	https://www.inaturalist.org/observations/47469971		Coos County, US-NH, US	44.8757	-71.0544	FALSE	Coos	American Dog Tick	Dermacentor variabilis	New Hampshire
14136134	2018-05-09	5	1063583	phrankberes	2018-07-07 16:43:25 UTC	research		https://www.inaturalist.org/observations/14136134	Male and female questing on branch.	Ashland, NY, USA	42.3018	-74.3805	FALSE	Greene	Blacklegged Tick	Ixodes scapularis	New York
47766042	2020-05-29	5	2872573	islacotter	2020-05-29 19:36:51 UTC	research	CC-BY-NC	https://www.inaturalist.org/observations/47766042		Hanover, NH, US	43.7245	-72.241	FALSE	Grafton	American Dog Tick	Dermacentor variabilis	New Hampshire
47792420	2020-05-29	5	286991	alexis18	2020-05-30 00:27:16 UTC	research	CC0	https://www.inaturalist.org/observations/47792420		Hillsborough, New Hampshire, United States	42.7461	-71.6589	FALSE	Hillsborough	American Dog Tick	Dermacentor variabilis	New Hampshire
24771425	2019-05-06	5	1137330	clockwood	2019-05-08 05:22:55 UTC	research	CC-BY-NC	https://www.inaturalist.org/observations/24771425		New York, US	42.2078	-73.9516	TRUE	Greene	Blacklegged Tick	Ixodes scapularis	New York
48169564	2020-06-01	6	310176	joshua40	2020-06-01 21:32:32 UTC	research		https://www.inaturalist.org/observations/48169564		Cheshire County, US-NH, US	42.7886	-72.2692	FALSE	Cheshire	American Dog Tick	Dermacentor variabilis	New Hampshire
48449581	2020-06-04	6	1655418	darxus	2020-06-04 16:50:20 UTC	research	CC-BY-NC	https://www.inaturalist.org/observations/48449581		United States	42.6352	-71.3651	TRUE	Hillsborough	American Dog Tick	Dermacentor variabilis	New Hampshire
24911414	2019-05-08	5	1137330	clockwood	2019-05-11 01:49:29 UTC	research	CC-BY-NC	https://www.inaturalist.org/observations/24911414		New York, US	42.321	-73.8908	TRUE	Greene	Blacklegged Tick	Ixodes scapularis	New York
49018829	2020-06-09	6	3055038	bradmaiorino	2020-06-09 14:00:20 UTC	research		https://www.inaturalist.org/observations/49018829		Warner, NH, US	43.3055	-71.7731	FALSE	Merrimack	American Dog Tick	Dermacentor variabilis	New Hampshire
49113381	2020-06-07	6	1014628	slamonde	2020-06-10 11:52:24 UTC	research	CC-BY-NC	https://www.inaturalist.org/observations/49113381		Hillsborough, New Hampshire, United States	43.0771	-72.0336	FALSE	Hillsborough	American Dog Tick	Dermacentor variabilis	New Hampshire
49113382	2020-06-07	6	1014628	slamonde	2020-06-10 11:52:24 UTC	research	CC-BY-NC	https://www.inaturalist.org/observations/49113382		Hillsborough, New Hampshire, United States	43.0771	-72.0336	FALSE	Hillsborough	American Dog Tick	Dermacentor variabilis	New Hampshire
34652571	2019-10-20	10	1137330	clockwood	2019-10-20 20:46:04 UTC	research	CC-BY-NC	https://www.inaturalist.org/observations/34652571		West Coxsackie, NY 12192, USA	42.3815	-73.8345	FALSE	Greene	Eastern Black-legged Tick	Ixodes scapularis	New York
49485880	2020-06-13	6	1899313	nick2524	2020-06-13 20:03:25 UTC	research	CC-BY	https://www.inaturalist.org/observations/49485880		Springfield, Sullivan, NH 03284, USA	43.5077	-72.0959	FALSE	Sullivan	American Dog Tick	Dermacentor variabilis	New Hampshire
49660384	2020-06-14	6	2359529	rachelthiet	2020-06-15 00:00:00 UTC	research	CC-BY-NC	https://www.inaturalist.org/observations/49660384		New London, NH, US	43.4105	-71.9399	FALSE	Merrimack	American Dog Tick	Dermacentor variabilis	New Hampshire
49852904	2020-06-14	6	1899313	nick2524	2020-06-16 16:54:14 UTC	research	CC-BY	https://www.inaturalist.org/observations/49852904		Grantham, NH 03753, USA	43.5077	-72.0961	FALSE	Sullivan	American Dog Tick	Dermacentor variabilis	New Hampshire
63004802	2020-10-18	10	1137330	clockwood	2020-10-19 13:12:36 UTC	research	CC-BY-NC	https://www.inaturalist.org/observations/63004802		Ramshorn-Livingston Sanctuary	42.1977	-73.8643	FALSE	Greene	Eastern Black-legged Tick	Ixodes scapularis	New York
50499015	2020-06-21	6	118888	hill_jasonm	2020-06-22 01:20:06 UTC	research	CC-BY-NC	https://www.inaturalist.org/observations/50499015		Haverhill, NH 03774, USA	44.0866	-71.9567	FALSE	Grafton	American Dog Tick	Dermacentor variabilis	New Hampshire
74051509	2021-04-15	4	91327	pinesnake	2021-04-15 16:02:44 UTC	research		https://www.inaturalist.org/observations/74051509		US-9W, West Coxsackie, NY, US	42.3688	-73.8309	FALSE	Greene	Eastern Black-legged Tick	Ixodes scapularis	New York
51393783	2020-06-29	6	1014628	slamonde	2020-06-29 19:41:49 UTC	research	CC-BY-NC	https://www.inaturalist.org/observations/51393783		Route 123 N, Stoddard, NH, US	43.0821	-72.132	FALSE	Cheshire	American Dog Tick	Dermacentor variabilis	New Hampshire
51791681	2020-07-03	7	1812331	mtncranberg	2020-07-03 13:45:40 UTC	research	CC-BY-NC	https://www.inaturalist.org/observations/51791681		Upper Alpine Dr, Jackson, NH, US	44.1364	-71.1581	FALSE	Carroll	American Dog Tick	Dermacentor variabilis	New Hampshire
52043388	2020-07-05	7	1014628	slamonde	2020-07-05 17:24:08 UTC	research	CC-BY-NC	https://www.inaturalist.org/observations/52043388		Route 123 N, Stoddard, NH, US	43.0828	-72.1315	FALSE	Cheshire	American Dog Tick	Dermacentor variabilis	New Hampshire
52056104	2020-07-05	7	2359529	rachelthiet	2020-07-05 19:01:55 UTC	research	CC-BY-NC	https://www.inaturalist.org/observations/52056104		Cheshire County, US-NH, US	43.106	-72.138	FALSE	Cheshire	American Dog Tick	Dermacentor variabilis	New Hampshire
52073524	2020-07-05	7	118888	hill_jasonm	2020-07-05 21:25:00 UTC	research	CC-BY-NC	https://www.inaturalist.org/observations/52073524		Haverhill, NH 03774, USA	44.0863	-71.9569	FALSE	Grafton	American Dog Tick	Dermacentor variabilis	New Hampshire
52431033	2020-07-07	7	2822801	jnrgosearching	2020-07-09 02:13:35 UTC	research	CC-BY-NC	https://www.inaturalist.org/observations/52431033		Bartlett Rd, Newbury, NH, US	43.3348	-72.0273	FALSE	Merrimack	American Dog Tick	Dermacentor variabilis	New Hampshire
53327557	2016-05-25	5	3263485	gluckert	2020-07-17 02:39:47 UTC	research	CC-BY-NC	https://www.inaturalist.org/observations/53327557		Coburn Woods, Nashua, NH 03063, USA	42.7657	-71.5179	FALSE	Hillsborough	American Dog Tick	Dermacentor variabilis	New Hampshire
54116788	2020-07-18	7	2091929	katymightvedone	2020-07-24 01:29:42 UTC	research		https://www.inaturalist.org/observations/54116788		Winchester, NH, USA	42.7479	-72.356	FALSE	Cheshire	American Dog Tick	Dermacentor variabilis	New Hampshire
54264953	2020-07-10	7	1899313	nick2524	2020-07-25 13:42:19 UTC	research	CC-BY	https://www.inaturalist.org/observations/54264953		Grantham, Sullivan, NH 03753, USA	43.5284	-72.1087	FALSE	Sullivan	American Dog Tick	Dermacentor variabilis	New Hampshire
103836812	2021-12-28	12	4712491	sjhsieh	2021-12-28 19:12:42 UTC	research	CC-BY-NC	https://www.inaturalist.org/observations/103836812		Harold C Myer Rd, Earlton, NY, US	42.3234	-73.9434	FALSE	Greene	Eastern Black-legged Tick	Ixodes scapularis	New York
56432969	2020-08-01	8	1014628	slamonde	2020-08-14 17:23:24 UTC	research	CC-BY-NC	https://www.inaturalist.org/observations/56432969		Cheshire, New Hampshire, United States	43.0823	-72.3696	FALSE	Cheshire	American Dog Tick	Dermacentor variabilis	New Hampshire
58471221	2019-07-28	7	12158	erikamitchell	2020-09-04 01:33:32 UTC	research	CC-BY-NC	https://www.inaturalist.org/observations/58471221		Merrimack, New Hampshire, United States	43.114	-71.6396	FALSE	Merrimack	American Dog Tick	Dermacentor variabilis	New Hampshire
59388159	2019-06-11	6	3473517	bumblebeejones	2020-09-12 23:52:36 UTC	needs_id	CC-BY-NC	https://www.inaturalist.org/observations/59388159		Merrimack	42.8635	-71.4921	FALSE	Hillsborough		Dermacentor variabilis	New Hampshire
98444699	2021-10-16	10	3053689	doreenalessi	2021-10-17 01:35:57 UTC	research	CC-BY-NC	https://www.inaturalist.org/observations/98444699		Hamilton County, US-NY, US	43.9763	-74.4416	FALSE	Hamilton	Eastern Black-legged Tick	Ixodes scapularis	New York
4565553	2016-04-22	4	53860	berkshirenaturalist	2016-11-14 05:28:06 UTC	research	CC-BY-NC-ND	http://www.inaturalist.org/observations/4565553		Hampden, Massachusetts, United States	42.1228	-72.7962	FALSE	Hampden	Blacklegged Tick	Ixodes scapularis	Massachusetts
5956450	2017-04-12	4	384665	barbetsmith	2017-04-25 20:57:42 UTC	research	CC0	https://www.inaturalist.org/observations/5956450	Found crawling on my arm. Probably picked up in Sturbridge.	1144 Thorndike Street Palmer, MA 01069	42.1683	-72.3267	FALSE	Hampden	Blacklegged Tick	Ixodes scapularis	Massachusetts
8313656	2017-10-08	10	639049	joshuaw	2017-10-08 18:53:32 UTC	research		https://www.inaturalist.org/observations/8313656		71 Hollow Rd, Brimfield, MA, US	42.1053	-72.2225	FALSE	Hampden	Blacklegged Tick	Ixodes scapularis	Massachusetts
41139628	2013-04-14	4	208120	jef	2020-04-01 00:18:15 UTC	research	CC-BY-NC	https://www.inaturalist.org/observations/41139628		Forest Park, Springfield, MA, USA	42.0862	-72.5577	FALSE	Hampden	Eastern Black-legged Tick	Ixodes scapularis	Massachusetts
62970016	2020-10-18	10	2948446	elaketinat	2020-10-19 01:49:48 UTC	research	CC-BY-NC	https://www.inaturalist.org/observations/62970016		Apremont Hwy, Holyoke, MA, US	42.1907	-72.672	FALSE	Hampden	Eastern Black-legged Tick	Ixodes scapularis	Massachusetts
65826089	2019-05-15	5	3627723	woodlandbrother	2020-11-29 17:32:57 UTC	needs_id	CC-BY	https://www.inaturalist.org/observations/65826089		Campton, NH 03223, USA	43.8281	-71.6198	FALSE	Grafton	Hardbacked Ticks	Dermacentor variabilis	New Hampshire
70147935	2019-05-06	5	106768	mmccarthy98	2021-02-25 16:17:03 UTC	research	CC-BY-NC	https://www.inaturalist.org/observations/70147935		Concord, NH, USA	43.205	-71.4953	FALSE	Merrimack	American Dog Tick	Dermacentor variabilis	New Hampshire
70738027	2019-07-29	7	4024934	panarthropodism	2021-03-07 14:07:07 UTC	research		https://www.inaturalist.org/observations/70738027	on a dog	Wentworth	43.8719	-71.9143	FALSE	Grafton	American Dog Tick	Dermacentor variabilis	New Hampshire
70889482	2013-06-14	6	1514188	zacpeterson	2021-03-09 18:48:14 UTC	research	CC-BY-NC	https://www.inaturalist.org/observations/70889482		Thornton, NH, USA	43.929	-71.6192	FALSE	Grafton	American Dog Tick	Dermacentor variabilis	New Hampshire
100124106	2021-11-02	11	2457975	jeremiah54	2021-11-03 05:25:21 UTC	research	CC-BY-NC	https://www.inaturalist.org/observations/100124106		Massachusetts, US	42.1421	-72.4082	TRUE	Hampden	Eastern Black-legged Tick	Ixodes scapularis	Massachusetts
3102332	2016-05-05	5	231014	sam_the_nature_man	2016-05-05 13:51:14 UTC	research	CC-BY-NC	http://www.inaturalist.org/observations/3102332		76‚Äì84 Dickinson St, Amherst, MA, US	42.3686	-72.5105	FALSE	Hampshire	Eastern Black-legged Tick	Ixodes scapularis	Massachusetts
73190648	2021-04-06	4	1014628	slamonde	2021-04-07 12:03:00 UTC	research	CC-BY-NC	https://www.inaturalist.org/observations/73190648		Strafford County, US-NH, US	43.4494	-71.0036	FALSE	Strafford	American Dog Tick	Dermacentor variabilis	New Hampshire
73312984	2021-04-08	4	264861	brandonwoo	2021-04-08 17:00:49 UTC	research		https://www.inaturalist.org/observations/73312984		Fillmore Blvd, Rochester, NH, US	43.294	-71.0008	FALSE	Strafford	American Dog Tick	Dermacentor variabilis	New Hampshire
73424119	2021-04-09	4	2701989	downtownpab	2021-04-09 20:42:33 UTC	research	CC-BY-NC	https://www.inaturalist.org/observations/73424119		Antrim Rd, Hancock, NH, US	42.9901	-71.9647	FALSE	Hillsborough	American Dog Tick	Dermacentor variabilis	New Hampshire
73511550	2021-04-10	4	1930077	michb16	2021-04-10 17:29:30 UTC	research	CC-BY-NC	https://www.inaturalist.org/observations/73511550		Route 103 W, Warner, NH, US	43.2736	-71.9061	FALSE	Merrimack	American Dog Tick	Dermacentor variabilis	New Hampshire
22308639	2019-04-09	4	1554759	dsmartin	2019-04-11 01:41:21 UTC	research	CC-BY-NC	https://www.inaturalist.org/observations/22308639		South Amherst, Amherst, MA 01002, USA	42.3404	-72.5051	FALSE	Hampshire	Blacklegged Tick	Ixodes scapularis	Massachusetts
73522341	2021-04-10	4	4002706	gc08	2021-04-10 18:54:12 UTC	research		https://www.inaturalist.org/observations/73522341		Schoolhouse Ln, Durham, NH, US	43.1325	-70.9185	FALSE	Strafford	American Dog Tick	Dermacentor variabilis	New Hampshire
73549298	2021-04-10	4	1014628	slamonde	2021-04-10 22:28:27 UTC	research	CC-BY-NC	https://www.inaturalist.org/observations/73549298		Hillsborough County, US-NH, US	42.9577	-71.9726	FALSE	Hillsborough	American Dog Tick	Dermacentor variabilis	New Hampshire
73557194	2021-04-10	4	264861	brandonwoo	2021-04-10 23:39:29 UTC	research		https://www.inaturalist.org/observations/73557194	Found lying on the ground	White Mountain National Forest, Jefferson, NH, US	44.2392	-71.4249	FALSE	Coos	American Dog Tick	Dermacentor variabilis	New Hampshire
73609420	2021-04-11	4	1014628	slamonde	2021-04-11 12:59:11 UTC	research	CC-BY-NC	https://www.inaturalist.org/observations/73609420		Peterborough Rd, Hancock, NH, US	42.9579	-71.9723	FALSE	Hillsborough	American Dog Tick	Dermacentor variabilis	New Hampshire
73805569	2021-04-12	4	2875305	aristokes	2021-04-13 01:55:22 UTC	research	CC-BY-NC	https://www.inaturalist.org/observations/73805569		Grantham	43.5225	-72.1535	FALSE	Sullivan	American Dog Tick	Dermacentor variabilis	New Hampshire
22902992	2019-04-16	4	1554767	emilychapman18	2019-04-22 20:12:22 UTC	research	CC-BY-NC	https://www.inaturalist.org/observations/22902992		South Amherst, MA, USA	42.3404	-72.5051	FALSE	Hampshire	Eastern Black-legged Tick	Ixodes scapularis	Massachusetts
74104834	2021-04-15	4	1930077	michb16	2021-04-16 02:32:44 UTC	research	CC-BY-NC	https://www.inaturalist.org/observations/74104834		Route 103 W, Warner, NH, US	43.274	-71.9066	FALSE	Merrimack	American Dog Tick	Dermacentor variabilis	New Hampshire
74402564	2021-04-18	4	1287837	elanafeldman	2021-04-18 18:03:39 UTC	research		https://www.inaturalist.org/observations/74402564		Old Garrison Rd, Dover, NH, US	43.1452	-70.8645	FALSE	Strafford	American Dog Tick	Dermacentor variabilis	New Hampshire
74474973	2021-04-18	4	118888	hill_jasonm	2021-04-19 02:18:16 UTC	research	CC-BY-NC	https://www.inaturalist.org/observations/74474973		Haverhill, NH 03774, USA	44.0884	-71.9572	FALSE	Grafton	American Dog Tick	Dermacentor variabilis	New Hampshire
74536571	2021-04-19	4	2051518	bborgmannwinter	2021-04-19 17:42:32 UTC	research	CC-BY-NC	https://www.inaturalist.org/observations/74536571		Captain Smith Emerson Rd, Madbury, NH, US	43.1618	-70.9717	FALSE	Strafford	American Dog Tick	Dermacentor variabilis	New Hampshire
22950504	2019-04-23	4	1554774	brittany_ye	2019-04-23 17:33:42 UTC	research	CC-BY-NC	https://www.inaturalist.org/observations/22950504		South Amherst, Amherst, MA 01002, USA	42.3467	-72.4964	FALSE	Hampshire	Blacklegged Tick	Ixodes scapularis	Massachusetts
74686983	2021-04-20	4	2051518	bborgmannwinter	2021-04-20 23:33:29 UTC	research	CC-BY-NC	https://www.inaturalist.org/observations/74686983		Randall Rd, Madbury, NH, US	43.157	-70.9767	FALSE	Strafford	American Dog Tick	Dermacentor variabilis	New Hampshire
74740887	2021-04-21	4	1082935	allie39	2021-04-21 15:24:08 UTC	research		https://www.inaturalist.org/observations/74740887		Commerce Way, Barrington, NH, US	43.1958	-70.9993	FALSE	Strafford	American Dog Tick	Dermacentor variabilis	New Hampshire
75101570	2021-04-24	4	4194021	lunarjelly	2021-04-24 22:26:01 UTC	research	CC-BY-NC	https://www.inaturalist.org/observations/75101570		West Side, Manchester, NH 03102, USA	43.0451	-71.4942	FALSE	Hillsborough	American Dog Tick	Dermacentor variabilis	New Hampshire
22951089	2019-04-23	4	1554771	mcalderone	2019-04-23 17:43:41 UTC	needs_id	CC-BY-NC	https://www.inaturalist.org/observations/22951089	this insect was found on a leaf and was very small, about the size of a sesame seed	South Amherst, Amherst, MA 01002, USA	42.3404	-72.5051	FALSE	Hampshire	Ixodes	Ixodes scapularis	Massachusetts
23007431	2019-04-23	4	1554773	patcann	2019-04-24 18:16:36 UTC	research	CC-BY-NC	https://www.inaturalist.org/observations/23007431		South Amherst, Amherst, MA 01002, USA	42.3404	-72.5051	FALSE	Hampshire	Blacklegged Tick	Ixodes scapularis	Massachusetts
23682005	2019-04-23	4	1554761	jgaydos	2019-04-28 17:31:37 UTC	research	CC-BY-NC	https://www.inaturalist.org/observations/23682005	Found on observer	South Amherst, Amherst, MA 01002, USA	42.3467	-72.4964	FALSE	Hampshire	Blacklegged Tick	Ixodes scapularis	Massachusetts
76217769	2021-04-18	4	3052540	kiml1	2021-05-01 17:49:18 UTC	research		https://www.inaturalist.org/observations/76217769		North Woodstock, NH 03262, USA	44.0366	-71.7114	FALSE	Grafton	American Dog Tick	Dermacentor variabilis	New Hampshire
76296020	2021-05-01	5	1770182	jfisherkatz	2021-05-01 21:22:22 UTC	research	CC-BY-NC	https://www.inaturalist.org/observations/76296020		White Mountain Hwy, North Conway, NH, US	44.056	-71.1306	FALSE	Carroll	American Dog Tick	Dermacentor variabilis	New Hampshire
76528532	2021-05-02	5	264861	brandonwoo	2021-05-02 13:47:44 UTC	research		https://www.inaturalist.org/observations/76528532		Pickering Ponds Recreation Area, Rochester, NH, US	43.255	-70.9642	FALSE	Strafford	American Dog Tick	Dermacentor variabilis	New Hampshire
77041496	2021-05-03	5	1899313	nick2524	2021-05-03 19:20:33 UTC	research	CC-BY	https://www.inaturalist.org/observations/77041496		Grantham, NH 03753, USA	43.5078	-72.096	FALSE	Sullivan	American Dog Tick	Dermacentor variabilis	New Hampshire
77041672	2021-05-03	5	1899313	nick2524	2021-05-03 19:21:02 UTC	research	CC-BY	https://www.inaturalist.org/observations/77041672		Grantham, NH 03753, USA	43.5077	-72.096	FALSE	Sullivan	American Dog Tick	Dermacentor variabilis	New Hampshire
77041888	2021-05-03	5	1899313	nick2524	2021-05-03 19:21:31 UTC	research	CC-BY	https://www.inaturalist.org/observations/77041888		Grantham, NH 03753, USA	43.5077	-72.096	FALSE	Sullivan	American Dog Tick	Dermacentor variabilis	New Hampshire
77042001	2021-05-03	5	1899313	nick2524	2021-05-03 19:21:51 UTC	research	CC-BY	https://www.inaturalist.org/observations/77042001		Grantham, NH 03753, USA	43.5078	-72.096	FALSE	Sullivan	American Dog Tick	Dermacentor variabilis	New Hampshire
24036994	2019-04-23	4	1554770	grieckehoffs	2019-04-29 21:52:46 UTC	needs_id	CC-BY-NC	https://www.inaturalist.org/observations/24036994	Seen near a Vernal Pool	South Amherst, Amherst, MA 01002, USA	42.3404	-72.5051	FALSE	Hampshire	Ixodes	Ixodes scapularis	Massachusetts
77380470	2021-05-04	5	3092179	violetnightshade	2021-05-05 01:12:31 UTC	research		https://www.inaturalist.org/observations/77380470	Found this thing in my bed T-T	United States	42.614	-72.0169	TRUE	Cheshire	American Dog Tick	Dermacentor variabilis	New Hampshire
24175967	2019-04-30	4	1554773	patcann	2019-04-30 13:00:15 UTC	research	CC-BY-NC	https://www.inaturalist.org/observations/24175967		South Amherst, Amherst, MA 01002, USA	42.3404	-72.5051	FALSE	Hampshire	Eastern Black-legged Tick	Ixodes scapularis	Massachusetts
77975477	2021-05-08	5	4002709	kayleigh_hummel	2021-05-08 22:41:31 UTC	research	CC-BY-NC	https://www.inaturalist.org/observations/77975477		Lee, NH 03824, USA	43.1318	-70.9335	FALSE	Strafford	American Dog Tick	Dermacentor variabilis	New Hampshire
78000331	2021-05-08	5	1899313	nick2524	2021-05-09 02:07:26 UTC	research	CC-BY	https://www.inaturalist.org/observations/78000331		Grantham, NH, USA	43.5041	-72.1328	FALSE	Sullivan	American Dog Tick	Dermacentor variabilis	New Hampshire
78126124	2021-05-09	5	964118	nhaperkins	2021-05-09 20:37:57 UTC	needs_id	CC-BY-NC	https://www.inaturalist.org/observations/78126124		Wilton, NH 03086, USA	42.8118	-71.8049	FALSE	Hillsborough	American Dog Tick	Dermacentor	New Hampshire
78177435	2021-05-09	5	3291319	vlcolman76	2021-05-10 02:42:21 UTC	needs_id	CC-BY-NC	https://www.inaturalist.org/observations/78177435		Manchester	42.965	-71.4734	FALSE	Hillsborough	Dog Ticks	Dermacentor	New Hampshire
78619208	2021-05-11	5	1014628	slamonde	2021-05-13 20:14:12 UTC	research	CC-BY	https://www.inaturalist.org/observations/78619208		Cheshire County, US-NH, US	42.8673	-72.3807	FALSE	Cheshire	American Dog Tick	Dermacentor variabilis	New Hampshire
78653780	2021-05-13	5	2740046	bgaudubon	2021-05-14 01:56:12 UTC	research	CC-BY-NC	https://www.inaturalist.org/observations/78653780	Killed with knife right after	Rockingham	42.9923	-71.0498	FALSE	Rockingham	American Dog Tick	Dermacentor variabilis	New Hampshire
78745285	2021-05-14	5	2752307	matthew883	2021-05-14 20:39:40 UTC	research	CC-BY-NC	https://www.inaturalist.org/observations/78745285	Found 12 of these on the side of my road today..... I have never seen so many ticks in my life... there are rumors going around my town that global warming is increasing the tick population. I now believe it. :(	Raymond New Hampshire	43.0362	-71.1834	FALSE	Rockingham	American Dog Tick	Dermacentor variabilis	New Hampshire
78880933	2021-05-15	5	2419913	marilynsmith	2021-05-15 19:44:35 UTC	research		https://www.inaturalist.org/observations/78880933	They are plentiful.	Hanover, NH 03755, USA	43.7219	-72.2589	FALSE	Grafton	American Dog Tick	Dermacentor variabilis	New Hampshire
78881334	2021-05-15	5	2419913	marilynsmith	2021-05-15 19:47:14 UTC	research		https://www.inaturalist.org/observations/78881334	It doesn't have the white "cape" I expect to see on a typical dog tick, but the size and shape matches	Hanover, NH 03755, USA	43.7219	-72.2588	FALSE	Grafton	American Dog Tick	Dermacentor variabilis	New Hampshire
78882072	2021-05-15	5	3129432	jrsschwartz	2021-05-15 19:51:49 UTC	research	CC-BY-NC	https://www.inaturalist.org/observations/78882072		Wilmot, NH, USA	43.452	-71.9131	FALSE	Merrimack	American Dog Tick	Dermacentor variabilis	New Hampshire
78934686	2021-05-15	5	1899313	nick2524	2021-05-16 02:33:07 UTC	research	CC-BY	https://www.inaturalist.org/observations/78934686		Grantham, NH 03753, USA	43.5078	-72.096	FALSE	Sullivan	American Dog Tick	Dermacentor variabilis	New Hampshire
79200746	2021-05-17	5	1899313	nick2524	2021-05-17 21:40:40 UTC	research	CC-BY	https://www.inaturalist.org/observations/79200746		Newport, NH 03773, USA	43.401	-72.2135	FALSE	Sullivan	American Dog Tick	Dermacentor variabilis	New Hampshire
[truncated: 2,624 more rows]

## Sheet: Region 3
id	observed_on	month	user_id	user_login	created_at	quality_grade	license	url	description	place_guess	latitude	longitude	coordinates_obscured	county	species_guess	scientific_name	state
[truncated: 2,542 more rows]

[truncated: 8 more sheets: Region 4, Region 5, Region 6, Region 7, Region 8, Canada West, Canada Central, Canada Atlantic]
