# Supplementary material for: Monitoring Trends in Distribution and Seasonality of Medically Important Ticks in North America Using Online Crowdsourced Records from iNaturalist
Source: Insects. 2022 Apr 22;13(5):404. doi: 10.3390/insects13050404 (PMC9145093; doi:10.3390/insects13050404)
Supplement: Supplementary file 1 [file insects-13-00404-s001.zip › Table S2.xlsx]

## Sheet: A americanum
id	observed_on	month	url	latitude	longitude	place_county_name	scientific_name	state
43458127	2020-04-25	4	https://www.inaturalist.org/observations/43458127	41.1707	-73.1281	Fairfield	Amblyomma americanum	Connecticut
47944389	2020-05-30	5	https://www.inaturalist.org/observations/47944389	41.1534	-73.1317	Fairfield	Amblyomma americanum	Connecticut
83337934	2021-06-16	6	https://www.inaturalist.org/observations/83337934	41.3878	-72.6835	New Haven	Amblyomma americanum	Connecticut
84245120	2021-06-23	6	https://www.inaturalist.org/observations/84245120	41.1954	-73.0998	New Haven	Amblyomma americanum	Connecticut
50351369	2020-06-20	6	https://www.inaturalist.org/observations/50351369	41.5295	-70.6702	Barnstable	Amblyomma americanum	Massachusetts
76783680	2021-05-02	5	https://www.inaturalist.org/observations/76783680	41.6364	-70.4168	Barnstable	Amblyomma americanum	Massachusetts
82023204	2021-06-07	6	https://www.inaturalist.org/observations/82023204	41.5639	-70.6103	Barnstable	Amblyomma americanum	Massachusetts
85684669	2021-07-04	7	https://www.inaturalist.org/observations/85684669	41.5654	-70.6053	Barnstable	Amblyomma americanum	Massachusetts
48781306	2020-06-07	6	https://www.inaturalist.org/observations/48781306	41.3672	-70.5733	Dukes	Amblyomma americanum	Massachusetts
50194252	2020-06-19	6	https://www.inaturalist.org/observations/50194252	41.341	-70.7178	Dukes	Amblyomma americanum	Massachusetts
79054362	2021-05-16	5	https://www.inaturalist.org/observations/79054362	41.3272	-70.785	Dukes	Amblyomma americanum	Massachusetts
83776688	2021-06-16	6	https://www.inaturalist.org/observations/83776688	41.3447	-70.8332	Dukes	Amblyomma americanum	Massachusetts
84015723	2021-06-16	6	https://www.inaturalist.org/observations/84015723	41.3815	-70.5186	Dukes	Amblyomma americanum	Massachusetts
86208878	2021-07-08	7	https://www.inaturalist.org/observations/86208878	41.323	-70.7719	Dukes	Amblyomma americanum	Massachusetts
86584892	2021-06-30	6	https://www.inaturalist.org/observations/86584892	41.3409	-70.8151	Dukes	Amblyomma americanum	Massachusetts
87197505	2021-07-13	7	https://www.inaturalist.org/observations/87197505	41.3409	-70.8153	Dukes	Amblyomma americanum	Massachusetts
92103121	2021-08-22	8	https://www.inaturalist.org/observations/92103121	41.3546	-70.5865	Dukes	Amblyomma americanum	Massachusetts
62141985	2020-06-25	6	https://www.inaturalist.org/observations/62141985	42.6565	-72.6002	Franklin	Amblyomma americanum	Massachusetts
81513294	2021-06-03	6	https://www.inaturalist.org/observations/81513294	42.5486	-72.3968	Franklin	Amblyomma americanum	Massachusetts
41929499	2020-04-11	4	https://www.inaturalist.org/observations/41929499	41.2854	-70.1616	Nantucket	Amblyomma americanum	Massachusetts
49273774	2020-05-29	5	https://www.inaturalist.org/observations/49273774	41.3044	-70.2606	Nantucket	Amblyomma americanum	Massachusetts
49282283	2020-06-10	6	https://www.inaturalist.org/observations/49282283	41.3041	-70.2517	Nantucket	Amblyomma americanum	Massachusetts
57381386	2020-08-23	8	https://www.inaturalist.org/observations/57381386	41.3038	-70.2513	Nantucket	Amblyomma americanum	Massachusetts
57538383	2020-08-22	8	https://www.inaturalist.org/observations/57538383	41.3019	-70.2547	Nantucket	Amblyomma americanum	Massachusetts
89619883	2021-07-31	7	https://www.inaturalist.org/observations/89619883	41.299	-70.2417	Nantucket	Amblyomma americanum	Massachusetts
	2014-07-18	7	https://www.inaturalist.org/observations/104526316	41.3052	-70.2574	Nantucket	Amblyomma americanum	Massachusetts
20995985	2019-03-06	3	https://www.inaturalist.org/observations/20995985	42.3454	-71.1207	Norfolk	Amblyomma americanum	Massachusetts
24720787	2019-05-07	5	https://www.inaturalist.org/observations/24720787	39.5026	-74.9009	Atlantic	Amblyomma americanum	New Jersey
25336929	2019-05-18	5	https://www.inaturalist.org/observations/25336929	39.4663	-74.4503	Atlantic	Amblyomma americanum	New Jersey
25509302	2019-05-21	5	https://www.inaturalist.org/observations/25509302	39.4339	-74.7249	Atlantic	Amblyomma americanum	New Jersey
25783961	2019-05-18	5	https://www.inaturalist.org/observations/25783961	39.4662	-74.4502	Atlantic	Amblyomma americanum	New Jersey
41069134	2018-04-15	4	https://www.inaturalist.org/observations/41069134	39.6271	-74.781	Atlantic	Amblyomma americanum	New Jersey
44537300	2020-05-01	5	https://www.inaturalist.org/observations/44537300	39.6362	-74.7631	Atlantic	Amblyomma americanum	New Jersey
46555036	2020-05-19	5	https://www.inaturalist.org/observations/46555036	39.5111	-74.7305	Atlantic	Amblyomma americanum	New Jersey
46597237	2020-05-20	5	https://www.inaturalist.org/observations/46597237	39.3165	-74.522	Atlantic	Amblyomma americanum	New Jersey
50335429	2020-06-20	6	https://www.inaturalist.org/observations/50335429	39.4662	-74.4563	Atlantic	Amblyomma americanum	New Jersey
50335462	2020-06-20	6	https://www.inaturalist.org/observations/50335462	39.4662	-74.4563	Atlantic	Amblyomma americanum	New Jersey
50348653	2020-06-14	6	https://www.inaturalist.org/observations/50348653	39.4652	-74.449	Atlantic	Amblyomma americanum	New Jersey
50786890	2020-06-24	6	https://www.inaturalist.org/observations/50786890	39.4767	-74.7031	Atlantic	Amblyomma americanum	New Jersey
50807488	2020-06-24	6	https://www.inaturalist.org/observations/50807488	39.5258	-74.5976	Atlantic	Amblyomma americanum	New Jersey
54355880	2020-07-25	7	https://www.inaturalist.org/observations/54355880	39.6363	-74.7629	Atlantic	Amblyomma americanum	New Jersey
56453618	2020-08-14	8	https://www.inaturalist.org/observations/56453618	39.5293	-74.5326	Atlantic	Amblyomma americanum	New Jersey
73650412	2021-04-11	4	https://www.inaturalist.org/observations/73650412	39.4928	-74.5322	Atlantic	Amblyomma americanum	New Jersey
75049496	2021-04-24	4	https://www.inaturalist.org/observations/75049496	39.465	-74.4516	Atlantic	Amblyomma americanum	New Jersey
75066801	2021-04-24	4	https://www.inaturalist.org/observations/75066801	39.4654	-74.4528	Atlantic	Amblyomma americanum	New Jersey
75074475	2021-04-24	4	https://www.inaturalist.org/observations/75074475	39.633	-74.7853	Atlantic	Amblyomma americanum	New Jersey
75089179	2021-04-24	4	https://www.inaturalist.org/observations/75089179	39.4727	-74.449	Atlantic	Amblyomma americanum	New Jersey
78242311	2021-05-10	5	https://www.inaturalist.org/observations/78242311	39.4503	-74.7118	Atlantic	Amblyomma americanum	New Jersey
80687788	2021-05-28	5	https://www.inaturalist.org/observations/80687788	39.61	-74.5903	Atlantic	Amblyomma americanum	New Jersey
81054119	2021-05-31	5	https://www.inaturalist.org/observations/81054119	39.5422	-74.8946	Atlantic	Amblyomma americanum	New Jersey
83695073	2021-06-19	6	https://www.inaturalist.org/observations/83695073	39.3329	-74.4904	Atlantic	Amblyomma americanum	New Jersey
86706541	2021-07-03	7	https://www.inaturalist.org/observations/86706541	39.4648	-74.4504	Atlantic	Amblyomma americanum	New Jersey
94581726	2021-09-12	9	https://www.inaturalist.org/observations/94581726	39.6199	-74.8196	Atlantic	Amblyomma americanum	New Jersey
2999989	2016-04-21	4	http://www.inaturalist.org/observations/2999989	39.9161	-74.5978	Burlington	Amblyomma americanum	New Jersey
14457912	2018-07-17	7	https://www.inaturalist.org/observations/14457912	40.0034	-74.8207	Burlington	Amblyomma americanum	New Jersey
15462762	2018-07-22	7	https://www.inaturalist.org/observations/15462762	39.8306	-74.6332	Burlington	Amblyomma americanum	New Jersey
15463216	2018-07-23	7	https://www.inaturalist.org/observations/15463216	39.804	-74.753	Burlington	Amblyomma americanum	New Jersey
22659972	2019-04-18	4	https://www.inaturalist.org/observations/22659972	39.8738	-74.7508	Burlington	Amblyomma americanum	New Jersey
23564446	2019-04-27	4	https://www.inaturalist.org/observations/23564446	39.614	-74.4961	Burlington	Amblyomma americanum	New Jersey
23974872	2019-04-28	4	https://www.inaturalist.org/observations/23974872	39.8649	-74.6128	Burlington	Amblyomma americanum	New Jersey
27781186	2019-06-23	6	https://www.inaturalist.org/observations/27781186	39.7328	-74.7081	Burlington	Amblyomma americanum	New Jersey
27841838	2019-06-28	6	https://www.inaturalist.org/observations/27841838	39.9339	-74.6787	Burlington	Amblyomma americanum	New Jersey
28051168	2019-06-30	6	https://www.inaturalist.org/observations/28051168	39.809	-74.6981	Burlington	Amblyomma americanum	New Jersey
28051191	2019-06-30	6	https://www.inaturalist.org/observations/28051191	39.93	-74.6572	Burlington	Amblyomma americanum	New Jersey
28310821	2019-07-03	7	https://www.inaturalist.org/observations/28310821	39.8632	-74.7678	Burlington	Amblyomma americanum	New Jersey
28318034	2019-07-05	7	https://www.inaturalist.org/observations/28318034	39.8198	-74.7873	Burlington	Amblyomma americanum	New Jersey
40546751	2020-03-22	3	https://www.inaturalist.org/observations/40546751	39.9112	-74.9444	Burlington	Amblyomma americanum	New Jersey
42984379	2020-04-23	4	https://www.inaturalist.org/observations/42984379	39.9303	-74.6594	Burlington	Amblyomma americanum	New Jersey
43665622	2020-04-26	4	https://www.inaturalist.org/observations/43665622	39.8847	-74.666	Burlington	Amblyomma americanum	New Jersey
43665758	2020-04-26	4	https://www.inaturalist.org/observations/43665758	39.8847	-74.666	Burlington	Amblyomma americanum	New Jersey
44008925	2020-04-27	4	https://www.inaturalist.org/observations/44008925	39.9961	-74.7615	Burlington	Amblyomma americanum	New Jersey
44009078	2020-04-27	4	https://www.inaturalist.org/observations/44009078	39.9851	-74.652	Burlington	Amblyomma americanum	New Jersey
44143476	2020-04-28	4	https://www.inaturalist.org/observations/44143476	39.872	-74.744	Burlington	Amblyomma americanum	New Jersey
44152044	2020-04-28	4	https://www.inaturalist.org/observations/44152044	39.8686	-74.736	Burlington	Amblyomma americanum	New Jersey
44671633	2020-05-02	5	https://www.inaturalist.org/observations/44671633	39.8726	-74.6099	Burlington	Amblyomma americanum	New Jersey
45269435	2020-05-08	5	https://www.inaturalist.org/observations/45269435	39.876	-74.7152	Burlington	Amblyomma americanum	New Jersey
48482663	2020-06-04	6	https://www.inaturalist.org/observations/48482663	39.9963	-74.9321	Burlington	Amblyomma americanum	New Jersey
51121368	2020-06-13	6	https://www.inaturalist.org/observations/51121368	39.8866	-74.5961	Burlington	Amblyomma americanum	New Jersey
52201123	2020-07-06	7	https://www.inaturalist.org/observations/52201123	39.8571	-74.8793	Burlington	Amblyomma americanum	New Jersey
52993314	2020-07-13	7	https://www.inaturalist.org/observations/52993314	40.0121	-74.7913	Burlington	Amblyomma americanum	New Jersey
53091260	2020-07-14	7	https://www.inaturalist.org/observations/53091260	39.9106	-74.9349	Burlington	Amblyomma americanum	New Jersey
71223340	2021-03-13	3	https://www.inaturalist.org/observations/71223340	39.8968	-74.575	Burlington	Amblyomma americanum	New Jersey
72203690	2021-03-27	3	https://www.inaturalist.org/observations/72203690	39.8672	-74.6035	Burlington	Amblyomma americanum	New Jersey
74857730	2019-04-25	4	https://www.inaturalist.org/observations/74857730	39.8993	-74.5524	Burlington	Amblyomma americanum	New Jersey
75368059	2021-04-26	4	https://www.inaturalist.org/observations/75368059	39.8576	-74.733	Burlington	Amblyomma americanum	New Jersey
76652962	2021-05-02	5	https://www.inaturalist.org/observations/76652962	39.9508	-74.7319	Burlington	Amblyomma americanum	New Jersey
77059400	2021-05-03	5	https://www.inaturalist.org/observations/77059400	39.9147	-74.6746	Burlington	Amblyomma americanum	New Jersey
77691474	2021-05-02	5	https://www.inaturalist.org/observations/77691474	39.9295	-74.6404	Burlington	Amblyomma americanum	New Jersey
77691482	2021-05-02	5	https://www.inaturalist.org/observations/77691482	39.9928	-74.7247	Burlington	Amblyomma americanum	New Jersey
77701587	2021-05-02	5	https://www.inaturalist.org/observations/77701587	39.92	-74.7326	Burlington	Amblyomma americanum	New Jersey
78308526	2021-05-09	5	https://www.inaturalist.org/observations/78308526	39.9715	-74.7161	Burlington	Amblyomma americanum	New Jersey
78308601	2021-05-09	5	https://www.inaturalist.org/observations/78308601	39.9368	-74.7982	Burlington	Amblyomma americanum	New Jersey
78308632	2021-05-09	5	https://www.inaturalist.org/observations/78308632	39.9462	-74.6561	Burlington	Amblyomma americanum	New Jersey
78308670	2021-05-09	5	https://www.inaturalist.org/observations/78308670	39.8608	-74.7102	Burlington	Amblyomma americanum	New Jersey
78894545	2021-05-15	5	https://www.inaturalist.org/observations/78894545	39.7828	-74.5428	Burlington	Amblyomma americanum	New Jersey
79044772	2021-05-16	5	https://www.inaturalist.org/observations/79044772	39.8944	-74.8332	Burlington	Amblyomma americanum	New Jersey
79351599	2021-05-18	5	https://www.inaturalist.org/observations/79351599	39.9879	-74.8401	Burlington	Amblyomma americanum	New Jersey
80098886	2021-05-23	5	https://www.inaturalist.org/observations/80098886	40.0987	-74.6761	Burlington	Amblyomma americanum	New Jersey
81099019	2021-05-31	5	https://www.inaturalist.org/observations/81099019	39.9262	-74.9714	Burlington	Amblyomma americanum	New Jersey
81375588	2021-06-02	6	https://www.inaturalist.org/observations/81375588	39.9621	-74.5056	Burlington	Amblyomma americanum	New Jersey
81633568	2021-05-21	5	https://www.inaturalist.org/observations/81633568	39.8927	-74.6381	Burlington	Amblyomma americanum	New Jersey
81633603	2021-05-22	5	https://www.inaturalist.org/observations/81633603	39.9005	-74.6309	Burlington	Amblyomma americanum	New Jersey
81633678	2021-05-22	5	https://www.inaturalist.org/observations/81633678	39.987	-74.7139	Burlington	Amblyomma americanum	New Jersey
81633830	2021-05-22	5	https://www.inaturalist.org/observations/81633830	39.8465	-74.7158	Burlington	Amblyomma americanum	New Jersey
81661727	2021-06-04	6	https://www.inaturalist.org/observations/81661727	39.6293	-74.6175	Burlington	Amblyomma americanum	New Jersey
81698398	2021-06-05	6	https://www.inaturalist.org/observations/81698398	39.9261	-74.9713	Burlington	Amblyomma americanum	New Jersey
82073914	2021-06-07	6	https://www.inaturalist.org/observations/82073914	39.8799	-74.561	Burlington	Amblyomma americanum	New Jersey
82909988	2021-06-13	6	https://www.inaturalist.org/observations/82909988	39.6434	-74.6531	Burlington	Amblyomma americanum	New Jersey
83134094	2021-06-14	6	https://www.inaturalist.org/observations/83134094	39.9237	-74.6896	Burlington	Amblyomma americanum	New Jersey
83217055	2021-06-12	6	https://www.inaturalist.org/observations/83217055	39.9324	-74.6165	Burlington	Amblyomma americanum	New Jersey
83217227	2021-06-12	6	https://www.inaturalist.org/observations/83217227	39.9642	-74.7838	Burlington	Amblyomma americanum	New Jersey
83217545	2021-06-12	6	https://www.inaturalist.org/observations/83217545	39.8814	-74.7152	Burlington	Amblyomma americanum	New Jersey
84652892	2021-06-26	6	https://www.inaturalist.org/observations/84652892	39.8251	-74.6634	Burlington	Amblyomma americanum	New Jersey
84839141	2021-06-27	6	https://www.inaturalist.org/observations/84839141	39.6437	-74.655	Burlington	Amblyomma americanum	New Jersey
85654640	2021-07-03	7	https://www.inaturalist.org/observations/85654640	39.8021	-74.5429	Burlington	Amblyomma americanum	New Jersey
90134386	2021-08-04	8	https://www.inaturalist.org/observations/90134386	39.8343	-74.6826	Burlington	Amblyomma americanum	New Jersey
90315821	2021-08-04	8	https://www.inaturalist.org/observations/90315821	39.8043	-74.6285	Burlington	Amblyomma americanum	New Jersey
91347648	2021-08-15	8	https://www.inaturalist.org/observations/91347648	39.7268	-74.6679	Burlington	Amblyomma americanum	New Jersey
93677671	2021-07-29	7	https://www.inaturalist.org/observations/93677671	39.7255	-74.6599	Burlington	Amblyomma americanum	New Jersey
23072581	2019-04-23	4	https://www.inaturalist.org/observations/23072581	39.8345	-74.9949	Camden	Amblyomma americanum	New Jersey
28579846	2019-07-10	7	https://www.inaturalist.org/observations/28579846	39.7	-74.92	Camden	Amblyomma americanum	New Jersey
43477644	2020-04-25	4	https://www.inaturalist.org/observations/43477644	39.8241	-74.9559	Camden	Amblyomma americanum	New Jersey
43955136	2020-04-27	4	https://www.inaturalist.org/observations/43955136	39.7038	-74.9128	Camden	Amblyomma americanum	New Jersey
43958625	2020-04-27	4	https://www.inaturalist.org/observations/43958625	39.6893	-74.9151	Camden	Amblyomma americanum	New Jersey
45604121	2020-05-11	5	https://www.inaturalist.org/observations/45604121	39.8343	-74.9925	Camden	Amblyomma americanum	New Jersey
47437846	2020-05-26	5	https://www.inaturalist.org/observations/47437846	39.8352	-74.9425	Camden	Amblyomma americanum	New Jersey
48703277	2020-06-06	6	https://www.inaturalist.org/observations/48703277	39.8338	-74.9924	Camden	Amblyomma americanum	New Jersey
49142249	2020-06-07	6	https://www.inaturalist.org/observations/49142249	39.8312	-74.9937	Camden	Amblyomma americanum	New Jersey
49142734	2020-06-07	6	https://www.inaturalist.org/observations/49142734	39.8352	-74.9988	Camden	Amblyomma americanum	New Jersey
51121585	2020-06-13	6	https://www.inaturalist.org/observations/51121585	39.6698	-74.8068	Camden	Amblyomma americanum	New Jersey
51389624	2020-06-19	6	https://www.inaturalist.org/observations/51389624	39.8316	-74.9937	Camden	Amblyomma americanum	New Jersey
51389636	2020-06-19	6	https://www.inaturalist.org/observations/51389636	39.8317	-74.9935	Camden	Amblyomma americanum	New Jersey
53088386	2020-07-14	7	https://www.inaturalist.org/observations/53088386	39.9066	-74.954	Camden	Amblyomma americanum	New Jersey
58883047	2020-09-07	9	https://www.inaturalist.org/observations/58883047	39.807	-74.9804	Camden	Amblyomma americanum	New Jersey
77527617	2021-05-05	5	https://www.inaturalist.org/observations/77527617	39.8454	-75.0074	Camden	Amblyomma americanum	New Jersey
465512	2013-05-10	5	http://www.inaturalist.org/observations/465512	39.12	-74.82	Cape May	Amblyomma americanum	New Jersey
2991989	2016-04-19	4	http://www.inaturalist.org/observations/2991989	38.9616	-74.9602	Cape May	Amblyomma americanum	New Jersey
6024623	2017-04-30	4	https://www.inaturalist.org/observations/6024623	38.9607	-74.9599	Cape May	Amblyomma americanum	New Jersey
7203347	2017-07-22	7	https://www.inaturalist.org/observations/7203347	38.9607	-74.9608	Cape May	Amblyomma americanum	New Jersey
24780309	2019-05-08	5	https://www.inaturalist.org/observations/24780309	39.3058	-74.8335	Cape May	Amblyomma americanum	New Jersey
24786078	2019-05-08	5	https://www.inaturalist.org/observations/24786078	39.2517	-74.7026	Cape May	Amblyomma americanum	New Jersey
24786158	2019-05-08	5	https://www.inaturalist.org/observations/24786158	39.2517	-74.7026	Cape May	Amblyomma americanum	New Jersey
24786374	2019-05-08	5	https://www.inaturalist.org/observations/24786374	39.252	-74.703	Cape May	Amblyomma americanum	New Jersey
24786405	2019-05-08	5	https://www.inaturalist.org/observations/24786405	39.2519	-74.703	Cape May	Amblyomma americanum	New Jersey
24786431	2019-05-08	5	https://www.inaturalist.org/observations/24786431	39.252	-74.7031	Cape May	Amblyomma americanum	New Jersey
26297278	2019-05-08	5	https://www.inaturalist.org/observations/26297278	39.2954	-74.7907	Cape May	Amblyomma americanum	New Jersey
27247624	2019-06-18	6	https://www.inaturalist.org/observations/27247624	39.0574	-74.8655	Cape May	Amblyomma americanum	New Jersey
28823856	2019-07-03	7	https://www.inaturalist.org/observations/28823856	39.2152	-74.643	Cape May	Amblyomma americanum	New Jersey
29014506	2019-07-17	7	https://www.inaturalist.org/observations/29014506	38.936	-74.9642	Cape May	Amblyomma americanum	New Jersey
48448289	2020-06-04	6	https://www.inaturalist.org/observations/48448289	38.9502	-74.8578	Cape May	Amblyomma americanum	New Jersey
49655416	2020-06-14	6	https://www.inaturalist.org/observations/49655416	39.2148	-74.6435	Cape May	Amblyomma americanum	New Jersey
53008942	2020-07-13	7	https://www.inaturalist.org/observations/53008942	38.9876	-74.9263	Cape May	Amblyomma americanum	New Jersey
53035147	2020-07-13	7	https://www.inaturalist.org/observations/53035147	39.2142	-74.6423	Cape May	Amblyomma americanum	New Jersey
56452390	2020-08-14	8	https://www.inaturalist.org/observations/56452390	39.1209	-74.8163	Cape May	Amblyomma americanum	New Jersey
75990252	2021-04-25	4	https://www.inaturalist.org/observations/75990252	39.0077	-74.9089	Cape May	Amblyomma americanum	New Jersey
78140251	2021-05-09	5	https://www.inaturalist.org/observations/78140251	39.2412	-74.8747	Cape May	Amblyomma americanum	New Jersey
78682590	2021-04-26	4	https://www.inaturalist.org/observations/78682590	39.1571	-74.9639	Cape May	Amblyomma americanum	New Jersey
80256115	2021-05-25	5	https://www.inaturalist.org/observations/80256115	38.9502	-74.9109	Cape May	Amblyomma americanum	New Jersey
80507752	2021-05-25	5	https://www.inaturalist.org/observations/80507752	39.0434	-74.7639	Cape May	Amblyomma americanum	New Jersey
83052324	2021-05-22	5	https://www.inaturalist.org/observations/83052324	39.2322	-74.8884	Cape May	Amblyomma americanum	New Jersey
92566228	2021-08-26	8	https://www.inaturalist.org/observations/92566228	38.9383	-74.945	Cape May	Amblyomma americanum	New Jersey
96434780	2021-09-27	9	https://www.inaturalist.org/observations/96434780	39.1909	-74.9793	Cape May	Amblyomma americanum	New Jersey
1250142	2014-07-11	7	http://www.inaturalist.org/observations/1250142	39.3326	-75.1996	Cumberland	Amblyomma americanum	New Jersey
78261872	2021-05-10	5	https://www.inaturalist.org/observations/78261872	39.4329	-74.9372	Cumberland	Amblyomma americanum	New Jersey
22465853	2019-04-14	4	https://www.inaturalist.org/observations/22465853	39.7271	-75.2126	Gloucester	Amblyomma americanum	New Jersey
22863645	2019-04-21	4	https://www.inaturalist.org/observations/22863645	39.75	-75.3504	Gloucester	Amblyomma americanum	New Jersey
73555057	2021-04-10	4	https://www.inaturalist.org/observations/73555057	39.5716	-74.9261	Gloucester	Amblyomma americanum	New Jersey
75325859	2021-04-08	4	https://www.inaturalist.org/observations/75325859	39.7543	-75.1613	Gloucester	Amblyomma americanum	New Jersey
75326785	2021-04-08	4	https://www.inaturalist.org/observations/75326785	39.7517	-75.1634	Gloucester	Amblyomma americanum	New Jersey
76732101	2021-05-02	5	https://www.inaturalist.org/observations/76732101	39.7492	-75.1521	Gloucester	Amblyomma americanum	New Jersey
77469987	2021-05-05	5	https://www.inaturalist.org/observations/77469987	39.7493	-75.1521	Gloucester	Amblyomma americanum	New Jersey
77544281	2021-04-30	4	https://www.inaturalist.org/observations/77544281	39.7995	-75.2408	Gloucester	Amblyomma americanum	New Jersey
78187969	2021-05-10	5	https://www.inaturalist.org/observations/78187969	39.7493	-75.1522	Gloucester	Amblyomma americanum	New Jersey
78562745	2021-05-13	5	https://www.inaturalist.org/observations/78562745	39.8513	-75.1906	Gloucester	Amblyomma americanum	New Jersey
80511529	2021-05-27	5	https://www.inaturalist.org/observations/80511529	39.5699	-74.9301	Gloucester	Amblyomma americanum	New Jersey
81321791	2021-06-01	6	https://www.inaturalist.org/observations/81321791	39.5725	-74.9253	Gloucester	Amblyomma americanum	New Jersey
81322102	2021-06-01	6	https://www.inaturalist.org/observations/81322102	39.5667	-74.9286	Gloucester	Amblyomma americanum	New Jersey
81460609	2021-06-03	6	https://www.inaturalist.org/observations/81460609	39.6565	-75.0914	Gloucester	Amblyomma americanum	New Jersey
81460624	2021-06-03	6	https://www.inaturalist.org/observations/81460624	39.6565	-75.0914	Gloucester	Amblyomma americanum	New Jersey
82047014	2021-06-07	6	https://www.inaturalist.org/observations/82047014	39.8517	-75.1942	Gloucester	Amblyomma americanum	New Jersey
82739854	2021-06-12	6	https://www.inaturalist.org/observations/82739854	39.8632	-75.1302	Gloucester	Amblyomma americanum	New Jersey
83809918	2021-06-20	6	https://www.inaturalist.org/observations/83809918	39.6549	-75.0866	Gloucester	Amblyomma americanum	New Jersey
84255583	2021-06-23	6	https://www.inaturalist.org/observations/84255583	39.6704	-75.0099	Gloucester	Amblyomma americanum	New Jersey
84905239	2021-06-27	6	https://www.inaturalist.org/observations/84905239	39.7789	-75.1409	Gloucester	Amblyomma americanum	New Jersey
84905400	2021-06-27	6	https://www.inaturalist.org/observations/84905400	39.7789	-75.1409	Gloucester	Amblyomma americanum	New Jersey
86195024	2021-07-08	7	https://www.inaturalist.org/observations/86195024	39.5695	-74.9309	Gloucester	Amblyomma americanum	New Jersey
90715144	2021-08-10	8	https://www.inaturalist.org/observations/90715144	39.6582	-75.05	Gloucester	Amblyomma americanum	New Jersey
1568542	2015-05-06	5	http://www.inaturalist.org/observations/1568542	40.7282	-74.0776	Hudson	Amblyomma americanum	New Jersey
11784877	2018-04-29	4	https://www.inaturalist.org/observations/11784877	40.2702	-74.6516	Mercer	Amblyomma americanum	New Jersey
31438296	2019-08-24	8	https://www.inaturalist.org/observations/31438296	40.2898	-74.7215	Mercer	Amblyomma americanum	New Jersey
46753584	2020-05-21	5	https://www.inaturalist.org/observations/46753584	40.2843	-74.6528	Mercer	Amblyomma americanum	New Jersey
47722012	2020-05-26	5	https://www.inaturalist.org/observations/47722012	40.2849	-74.6521	Mercer	Amblyomma americanum	New Jersey
49488762	2020-06-13	6	https://www.inaturalist.org/observations/49488762	40.2862	-74.6531	Mercer	Amblyomma americanum	New Jersey
50456328	2020-06-13	6	https://www.inaturalist.org/observations/50456328	40.2862	-74.6531	Mercer	Amblyomma americanum	New Jersey
77814444	2021-05-07	5	https://www.inaturalist.org/observations/77814444	40.293	-74.7244	Mercer	Amblyomma americanum	New Jersey
1484282	2015-05-13	5	http://www.inaturalist.org/observations/1484282	40.5023	-74.429	Middlesex	Amblyomma americanum	New Jersey
6695801	2017-06-17	6	https://www.inaturalist.org/observations/6695801	40.4737	-74.4231	Middlesex	Amblyomma americanum	New Jersey
12712993	2018-05-22	5	https://www.inaturalist.org/observations/12712993	40.4073	-74.4938	Middlesex	Amblyomma americanum	New Jersey
13790140	2018-06-12	6	https://www.inaturalist.org/observations/13790140	40.4729	-74.4248	Middlesex	Amblyomma americanum	New Jersey
26335088	2019-06-01	6	https://www.inaturalist.org/observations/26335088	40.3774	-74.4271	Middlesex	Amblyomma americanum	New Jersey
29038984	2018-10-01	10	https://www.inaturalist.org/observations/29038984	40.453	-74.4113	Middlesex	Amblyomma americanum	New Jersey
44677700	2020-05-02	5	https://www.inaturalist.org/observations/44677700	40.5291	-74.4254	Middlesex	Amblyomma americanum	New Jersey
44792767	2020-05-03	5	https://www.inaturalist.org/observations/44792767	40.4147	-74.4726	Middlesex	Amblyomma americanum	New Jersey
46600857	2020-05-17	5	https://www.inaturalist.org/observations/46600857	40.4733	-74.4255	Middlesex	Amblyomma americanum	New Jersey
51311549	2020-06-28	6	https://www.inaturalist.org/observations/51311549	40.2925	-74.6164	Middlesex	Amblyomma americanum	New Jersey
51379957	2020-06-29	6	https://www.inaturalist.org/observations/51379957	40.3298	-74.4151	Middlesex	Amblyomma americanum	New Jersey
51509258	2020-06-21	6	https://www.inaturalist.org/observations/51509258	40.4591	-74.3216	Middlesex	Amblyomma americanum	New Jersey
77132125	2021-05-03	5	https://www.inaturalist.org/observations/77132125	40.3319	-74.5323	Middlesex	Amblyomma americanum	New Jersey
78881369	2021-05-15	5	https://www.inaturalist.org/observations/78881369	40.4048	-74.4934	Middlesex	Amblyomma americanum	New Jersey
79348070	2021-05-18	5	https://www.inaturalist.org/observations/79348070	40.4545	-74.307	Middlesex	Amblyomma americanum	New Jersey
85114250	2021-06-30	6	https://www.inaturalist.org/observations/85114250	40.3492	-74.5571	Middlesex	Amblyomma americanum	New Jersey
12452707	2018-05-13	5	https://www.inaturalist.org/observations/12452707	40.2201	-74.4732	Monmouth	Amblyomma americanum	New Jersey
22277764	2019-04-10	4	https://www.inaturalist.org/observations/22277764	40.2008	-74.0898	Monmouth	Amblyomma americanum	New Jersey
22620115	2019-04-17	4	https://www.inaturalist.org/observations/22620115	40.2316	-74.1344	Monmouth	Amblyomma americanum	New Jersey
48300291	2020-06-02	6	https://www.inaturalist.org/observations/48300291	40.2903	-74.2861	Monmouth	Amblyomma americanum	New Jersey
48575198	2020-06-05	6	https://www.inaturalist.org/observations/48575198	40.4532	-74.1337	Monmouth	Amblyomma americanum	New Jersey
50797537	2020-06-24	6	https://www.inaturalist.org/observations/50797537	40.2012	-74.1204	Monmouth	Amblyomma americanum	New Jersey
52934192	2020-07-12	7	https://www.inaturalist.org/observations/52934192	40.4169	-74.0404	Monmouth	Amblyomma americanum	New Jersey
72835601	2021-03-28	3	https://www.inaturalist.org/observations/72835601	40.1072	-74.0346	Monmouth	Amblyomma americanum	New Jersey
74543589	2021-04-19	4	https://www.inaturalist.org/observations/74543589	40.2671	-74.323	Monmouth	Amblyomma americanum	New Jersey
78229830	2021-05-10	5	https://www.inaturalist.org/observations/78229830	40.2739	-74.2652	Monmouth	Amblyomma americanum	New Jersey
81655171	2021-06-04	6	https://www.inaturalist.org/observations/81655171	40.3973	-74.2057	Monmouth	Amblyomma americanum	New Jersey
82318372	2021-06-09	6	https://www.inaturalist.org/observations/82318372	40.2252	-74.431	Monmouth	Amblyomma americanum	New Jersey
82771315	2021-06-12	6	https://www.inaturalist.org/observations/82771315	40.2281	-74.3753	Monmouth	Amblyomma americanum	New Jersey
82784355	2021-06-12	6	https://www.inaturalist.org/observations/82784355	40.3342	-74.2347	Monmouth	Amblyomma americanum	New Jersey
88337343	2021-07-06	7	https://www.inaturalist.org/observations/88337343	40.3372	-73.9965	Monmouth	Amblyomma americanum	New Jersey
104602790	2007-06-05	6	https://www.inaturalist.org/observations/104602790	40.4279	-73.9861	Monmouth	Amblyomma americanum	New Jersey
1504810	2015-05-11	5	http://www.inaturalist.org/observations/1504810	39.791	-74.2847	Ocean	Amblyomma americanum	New Jersey
3261809	2016-05-12	5	http://www.inaturalist.org/observations/3261809	39.9583	-74.136	Ocean	Amblyomma americanum	New Jersey
6203510	2016-06-06	6	https://www.inaturalist.org/observations/6203510	39.7687	-74.3685	Ocean	Amblyomma americanum	New Jersey
17257690	2018-10-06	10	https://www.inaturalist.org/observations/17257690	39.9142	-74.275	Ocean	Amblyomma americanum	New Jersey
22947044	2019-04-23	4	https://www.inaturalist.org/observations/22947044	39.758	-74.2598	Ocean	Amblyomma americanum	New Jersey
24867594	2019-05-04	5	https://www.inaturalist.org/observations/24867594	39.9289	-74.4564	Ocean	Amblyomma americanum	New Jersey
27285642	2019-06-19	6	https://www.inaturalist.org/observations/27285642	39.9711	-74.1271	Ocean	Amblyomma americanum	New Jersey
28097182	2019-07-02	7	https://www.inaturalist.org/observations/28097182	40.1218	-74.4792	Ocean	Amblyomma americanum	New Jersey
28463607	2019-07-08	7	https://www.inaturalist.org/observations/28463607	40.0949	-74.5143	Ocean	Amblyomma americanum	New Jersey
44269258	2020-04-29	4	https://www.inaturalist.org/observations/44269258	40.1138	-74.2444	Ocean	Amblyomma americanum	New Jersey
44822387	2020-05-03	5	https://www.inaturalist.org/observations/44822387	39.6826	-74.22	Ocean	Amblyomma americanum	New Jersey
44933638	2020-05-04	5	https://www.inaturalist.org/observations/44933638	39.8918	-74.2192	Ocean	Amblyomma americanum	New Jersey
45311914	2020-05-08	5	https://www.inaturalist.org/observations/45311914	39.5529	-74.336	Ocean	Amblyomma americanum	New Jersey
46103369	2020-05-16	5	https://www.inaturalist.org/observations/46103369	39.987	-74.1451	Ocean	Amblyomma americanum	New Jersey
47894944	2020-05-30	5	https://www.inaturalist.org/observations/47894944	40.1014	-74.3054	Ocean	Amblyomma americanum	New Jersey
50710590	2020-06-22	6	https://www.inaturalist.org/observations/50710590	39.8887	-74.3786	Ocean	Amblyomma americanum	New Jersey
50917324	2020-06-23	6	https://www.inaturalist.org/observations/50917324	39.5925	-74.3617	Ocean	Amblyomma americanum	New Jersey
51118816	2020-06-27	6	https://www.inaturalist.org/observations/51118816	39.5923	-74.3464	Ocean	Amblyomma americanum	New Jersey
51427864	2020-06-15	6	https://www.inaturalist.org/observations/51427864	39.9922	-74.1156	Ocean	Amblyomma americanum	New Jersey
60581280	2020-09-23	9	https://www.inaturalist.org/observations/60581280	40.0717	-74.0999	Ocean	Amblyomma americanum	New Jersey
74735970	2021-04-21	4	https://www.inaturalist.org/observations/74735970	39.9434	-74.3311	Ocean	Amblyomma americanum	New Jersey
76787303	2021-05-02	5	https://www.inaturalist.org/observations/76787303	39.9659	-74.1886	Ocean	Amblyomma americanum	New Jersey
79570721	2021-05-20	5	https://www.inaturalist.org/observations/79570721	39.754	-74.2673	Ocean	Amblyomma americanum	New Jersey
79597117	2021-05-20	5	https://www.inaturalist.org/observations/79597117	39.9847	-74.1223	Ocean	Amblyomma americanum	New Jersey
81255838	2021-06-01	6	https://www.inaturalist.org/observations/81255838	39.9357	-74.2254	Ocean	Amblyomma americanum	New Jersey
81967034	2021-06-06	6	https://www.inaturalist.org/observations/81967034	40.0073	-74.1833	Ocean	Amblyomma americanum	New Jersey
93018436	2021-08-29	8	https://www.inaturalist.org/observations/93018436	39.833	-74.2905	Ocean	Amblyomma americanum	New Jersey
10900119	2018-04-06	4	https://www.inaturalist.org/observations/10900119	39.5124	-75.1483	Salem	Amblyomma americanum	New Jersey
42859165	2020-04-22	4	https://www.inaturalist.org/observations/42859165	39.5846	-75.4551	Salem	Amblyomma americanum	New Jersey
72174145	2021-03-27	3	https://www.inaturalist.org/observations/72174145	39.5933	-75.1635	Salem	Amblyomma americanum	New Jersey
74793862	2021-04-20	4	https://www.inaturalist.org/observations/74793862	39.6075	-75.1656	Salem	Amblyomma americanum	New Jersey
82284164	2021-05-17	5	https://www.inaturalist.org/observations/82284164	39.6063	-75.3205	Salem	Amblyomma americanum	New Jersey
97910384	2021-05-16	5	https://www.inaturalist.org/observations/97910384	39.6055	-75.324	Salem	Amblyomma americanum	New Jersey
97910385	2021-05-16	5	https://www.inaturalist.org/observations/97910385	39.6039	-75.3252	Salem	Amblyomma americanum	New Jersey
97910386	2021-05-16	5	https://www.inaturalist.org/observations/97910386	39.6042	-75.326	Salem	Amblyomma americanum	New Jersey
97910870	2021-05-27	5	https://www.inaturalist.org/observations/97910870	39.6054	-75.3236	Salem	Amblyomma americanum	New Jersey
97910872	2021-05-27	5	https://www.inaturalist.org/observations/97910872	39.6041	-75.3268	Salem	Amblyomma americanum	New Jersey
97910874	2021-05-27	5	https://www.inaturalist.org/observations/97910874	39.6036	-75.3251	Salem	Amblyomma americanum	New Jersey
97911168	2021-06-13	6	https://www.inaturalist.org/observations/97911168	39.6056	-75.3233	Salem	Amblyomma americanum	New Jersey
97911169	2021-06-13	6	https://www.inaturalist.org/observations/97911169	39.6047	-75.3251	Salem	Amblyomma americanum	New Jersey
97911171	2021-06-13	6	https://www.inaturalist.org/observations/97911171	39.6044	-75.3256	Salem	Amblyomma americanum	New Jersey
97911616	2021-06-21	6	https://www.inaturalist.org/observations/97911616	39.6056	-75.3231	Salem	Amblyomma americanum	New Jersey
97911618	2021-06-21	6	https://www.inaturalist.org/observations/97911618	39.6049	-75.325	Salem	Amblyomma americanum	New Jersey
97911619	2021-06-21	6	https://www.inaturalist.org/observations/97911619	39.6043	-75.3259	Salem	Amblyomma americanum	New Jersey
100165702	2021-07-06	7	https://www.inaturalist.org/observations/100165702	39.6061	-75.3215	Salem	Amblyomma americanum	New Jersey
100165703	2021-07-06	7	https://www.inaturalist.org/observations/100165703	39.6058	-75.3224	Salem	Amblyomma americanum	New Jersey
100165704	2021-07-06	7	https://www.inaturalist.org/observations/100165704	39.6058	-75.3228	Salem	Amblyomma americanum	New Jersey
102531850	2021-09-26	9	https://www.inaturalist.org/observations/102531850	39.6062	-75.3209	Salem	Amblyomma americanum	New Jersey
28799368	2015-05-20	5	https://www.inaturalist.org/observations/28799368	40.611	-74.6888	Somerset	Amblyomma americanum	New Jersey
80655712	2021-05-28	5	https://www.inaturalist.org/observations/80655712	40.4414	-74.7191	Somerset	Amblyomma americanum	New Jersey
92031190	2021-08-21	8	https://www.inaturalist.org/observations/92031190	40.5743	-74.6099	Somerset	Amblyomma americanum	New Jersey
48288277	2020-05-28	5	https://www.inaturalist.org/observations/48288277	40.6572	-74.3211	Union	Amblyomma americanum	New Jersey
87400716	2021-07-17	7	https://www.inaturalist.org/observations/87400716	43.9763	-74.4416	Hamilton	Amblyomma americanum	New York
81985869	2021-06-07	6	https://www.inaturalist.org/observations/81985869	40.6247	-74.0284	Kings	Amblyomma americanum	New York
81985883	2021-06-06	6	https://www.inaturalist.org/observations/81985883	40.6248	-74.0284	Kings	Amblyomma americanum	New York
81986341	2021-06-07	6	https://www.inaturalist.org/observations/81986341	40.6249	-74.0284	Kings	Amblyomma americanum	New York
84972842	2021-06-29	6	https://www.inaturalist.org/observations/84972842	40.6166	-73.912	Kings	Amblyomma americanum	New York
14261952	2018-07-10	7	https://www.inaturalist.org/observations/14261952	40.7529	-73.4985	Nassau	Amblyomma americanum	New York
28704753	2019-07-12	7	https://www.inaturalist.org/observations/28704753	40.6728	-73.5146	Nassau	Amblyomma americanum	New York
83551508	2021-06-16	6	https://www.inaturalist.org/observations/83551508	40.7842	-73.7243	Nassau	Amblyomma americanum	New York
29085081	2019-06-03	6	https://www.inaturalist.org/observations/29085081	40.719	-73.9798	New York	Amblyomma americanum	New York
91409587	2021-08-15	8	https://www.inaturalist.org/observations/91409587	43.0393	-76.1198	Onondaga	Amblyomma americanum	New York
81511684	2021-06-03	6	https://www.inaturalist.org/observations/81511684	41.3996	-73.7828	Putnam	Amblyomma americanum	New York
53710344	2020-07-20	7	https://www.inaturalist.org/observations/53710344	40.7641	-73.7449	Queens	Amblyomma americanum	New York
5809341	2017-04-17	4	https://www.inaturalist.org/observations/5809341	40.5443	-74.2263	Richmond	Amblyomma americanum	New York
6983779	2017-07-08	7	https://www.inaturalist.org/observations/6983779	40.5424	-74.2285	Richmond	Amblyomma americanum	New York
20174207	2016-08-21	8	https://www.inaturalist.org/observations/20174207	40.5416	-74.2318	Richmond	Amblyomma americanum	New York
26630956	2019-06-08	6	https://www.inaturalist.org/observations/26630956	40.5043	-74.2235	Richmond	Amblyomma americanum	New York
27114407	2019-06-08	6	https://www.inaturalist.org/observations/27114407	40.5043	-74.2234	Richmond	Amblyomma americanum	New York
28610987	2019-07-10	7	https://www.inaturalist.org/observations/28610987	40.5416	-74.2257	Richmond	Amblyomma americanum	New York
28756670	2019-07-07	7	https://www.inaturalist.org/observations/28756670	40.5046	-74.2211	Richmond	Amblyomma americanum	New York
32441837	2019-08-01	8	https://www.inaturalist.org/observations/32441837	40.5	-74.2512	Richmond	Amblyomma americanum	New York
44944411	2020-05-04	5	https://www.inaturalist.org/observations/44944411	40.5418	-74.2283	Richmond	Amblyomma americanum	New York
44944520	2020-05-04	5	https://www.inaturalist.org/observations/44944520	40.5444	-74.2289	Richmond	Amblyomma americanum	New York
49876387	2020-06-16	6	https://www.inaturalist.org/observations/49876387	40.5419	-74.2331	Richmond	Amblyomma americanum	New York
50084810	2020-06-18	6	https://www.inaturalist.org/observations/50084810	40.5889	-74.0974	Richmond	Amblyomma americanum	New York
50662011	2020-06-22	6	https://www.inaturalist.org/observations/50662011	40.5384	-74.2279	Richmond	Amblyomma americanum	New York
55542763	2020-08-05	8	https://www.inaturalist.org/observations/55542763	40.5404	-74.2278	Richmond	Amblyomma americanum	New York
72099861	2021-03-26	3	https://www.inaturalist.org/observations/72099861	40.5193	-74.2203	Richmond	Amblyomma americanum	New York
78282924	2021-05-10	5	https://www.inaturalist.org/observations/78282924	40.4978	-74.2499	Richmond	Amblyomma americanum	New York
78304669	2021-05-10	5	https://www.inaturalist.org/observations/78304669	40.4969	-74.2494	Richmond	Amblyomma americanum	New York
81979687	2021-06-06	6	https://www.inaturalist.org/observations/81979687	40.5873	-74.1234	Richmond	Amblyomma americanum	New York
87360079	2021-06-11	6	https://www.inaturalist.org/observations/87360079	40.4972	-74.2497	Richmond	Amblyomma americanum	New York
88392716	2021-07-22	7	https://www.inaturalist.org/observations/88392716	40.5787	-74.1878	Richmond	Amblyomma americanum	New York
94778080	2021-09-13	9	https://www.inaturalist.org/observations/94778080	40.5285	-74.2424	Richmond	Amblyomma americanum	New York
6186545	2017-05-12	5	https://www.inaturalist.org/observations/6186545	40.8955	-72.9317	Suffolk	Amblyomma americanum	New York
13295871	2018-06-09	6	https://www.inaturalist.org/observations/13295871	40.7381	-73.1266	Suffolk	Amblyomma americanum	New York
13717273	2018-06-23	6	https://www.inaturalist.org/observations/13717273	40.7144	-73.4062	Suffolk	Amblyomma americanum	New York
13745738	2018-06-24	6	https://www.inaturalist.org/observations/13745738	40.7672	-72.7367	Suffolk	Amblyomma americanum	New York
13898242	2018-06-29	6	https://www.inaturalist.org/observations/13898242	41.0559	-72.3723	Suffolk	Amblyomma americanum	New York
14259817	2018-07-10	7	https://www.inaturalist.org/observations/14259817	40.8957	-72.8056	Suffolk	Amblyomma americanum	New York
14259876	2018-07-10	7	https://www.inaturalist.org/observations/14259876	40.8957	-72.8059	Suffolk	Amblyomma americanum	New York
25382920	2019-05-18	5	https://www.inaturalist.org/observations/25382920	40.7708	-73.1549	Suffolk	Amblyomma americanum	New York
26380093	2019-06-04	6	https://www.inaturalist.org/observations/26380093	40.7966	-72.9017	Suffolk	Amblyomma americanum	New York
26417388	2019-06-04	6	https://www.inaturalist.org/observations/26417388	40.9069	-72.6712	Suffolk	Amblyomma americanum	New York
26434422	2019-06-05	6	https://www.inaturalist.org/observations/26434422	40.8491	-72.5822	Suffolk	Amblyomma americanum	New York
27134335	2019-06-16	6	https://www.inaturalist.org/observations/27134335	40.8905	-73.5313	Suffolk	Amblyomma americanum	New York
28179876	2019-07-03	7	https://www.inaturalist.org/observations/28179876	40.6971	-72.9684	Suffolk	Amblyomma americanum	New York
28240496	2019-07-05	7	https://www.inaturalist.org/observations/28240496	40.8476	-72.5658	Suffolk	Amblyomma americanum	New York
28570241	2019-07-10	7	https://www.inaturalist.org/observations/28570241	40.8866	-72.8273	Suffolk	Amblyomma americanum	New York
31260343	2019-06-16	6	https://www.inaturalist.org/observations/31260343	40.7538	-73.146	Suffolk	Amblyomma americanum	New York
42291610	2020-04-15	4	https://www.inaturalist.org/observations/42291610	40.7556	-73.1362	Suffolk	Amblyomma americanum	New York
45985375	2020-05-15	5	https://www.inaturalist.org/observations/45985375	40.9001	-73.3454	Suffolk	Amblyomma americanum	New York
47432304	2020-05-24	5	https://www.inaturalist.org/observations/47432304	40.6899	-72.9899	Suffolk	Amblyomma americanum	New York
47432349	2020-05-24	5	https://www.inaturalist.org/observations/47432349	40.6929	-72.9914	Suffolk	Amblyomma americanum	New York
48487807	2020-06-04	6	https://www.inaturalist.org/observations/48487807	40.7876	-72.8015	Suffolk	Amblyomma americanum	New York
49473889	2020-06-13	6	https://www.inaturalist.org/observations/49473889	40.9853	-72.5073	Suffolk	Amblyomma americanum	New York
49529594	2020-06-13	6	https://www.inaturalist.org/observations/49529594	40.9226	-73.1024	Suffolk	Amblyomma americanum	New York
49603710	2020-06-14	6	https://www.inaturalist.org/observations/49603710	40.9057	-72.6742	Suffolk	Amblyomma americanum	New York
49831165	2020-06-16	6	https://www.inaturalist.org/observations/49831165	40.9853	-72.5074	Suffolk	Amblyomma americanum	New York
49885868	2020-06-16	6	https://www.inaturalist.org/observations/49885868	40.8841	-73.431	Suffolk	Amblyomma americanum	New York
50054521	2020-06-18	6	https://www.inaturalist.org/observations/50054521	40.9425	-73.1434	Suffolk	Amblyomma americanum	New York
50285791	2020-06-20	6	https://www.inaturalist.org/observations/50285791	40.9244	-72.6283	Suffolk	Amblyomma americanum	New York
51590943	2020-07-01	7	https://www.inaturalist.org/observations/51590943	40.8993	-73.1027	Suffolk	Amblyomma americanum	New York
52208058	2020-07-05	7	https://www.inaturalist.org/observations/52208058	40.9042	-72.8194	Suffolk	Amblyomma americanum	New York
52225428	2020-07-05	7	https://www.inaturalist.org/observations/52225428	40.9039	-72.7679	Suffolk	Amblyomma americanum	New York
52301669	2020-07-07	7	https://www.inaturalist.org/observations/52301669	40.9226	-73.1026	Suffolk	Amblyomma americanum	New York
52718791	2020-07-11	7	https://www.inaturalist.org/observations/52718791	40.8108	-72.6794	Suffolk	Amblyomma americanum	New York
54443494	2020-07-26	7	https://www.inaturalist.org/observations/54443494	40.8108	-72.6794	Suffolk	Amblyomma americanum	New York
55334947	2020-08-03	8	https://www.inaturalist.org/observations/55334947	41.0456	-72.2936	Suffolk	Amblyomma americanum	New York
74822294	2021-04-22	4	https://www.inaturalist.org/observations/74822294	41.0828	-72.3458	Suffolk	Amblyomma americanum	New York
79508832	2021-05-20	5	https://www.inaturalist.org/observations/79508832	40.7365	-73.0984	Suffolk	Amblyomma americanum	New York
79754123	2021-05-22	5	https://www.inaturalist.org/observations/79754123	41.0155	-72.4518	Suffolk	Amblyomma americanum	New York
81759156	2021-06-05	6	https://www.inaturalist.org/observations/81759156	40.9268	-72.9455	Suffolk	Amblyomma americanum	New York
82207702	2021-06-08	6	https://www.inaturalist.org/observations/82207702	40.8823	-73.1099	Suffolk	Amblyomma americanum	New York
82449074	2021-06-10	6	https://www.inaturalist.org/observations/82449074	41.063	-72.3377	Suffolk	Amblyomma americanum	New York
82895635	2021-06-13	6	https://www.inaturalist.org/observations/82895635	40.9113	-72.7145	Suffolk	Amblyomma americanum	New York
82899757	2021-06-13	6	https://www.inaturalist.org/observations/82899757	40.9113	-72.7141	Suffolk	Amblyomma americanum	New York
82909358	2021-06-13	6	https://www.inaturalist.org/observations/82909358	40.9114	-72.7144	Suffolk	Amblyomma americanum	New York
83319987	2021-06-16	6	https://www.inaturalist.org/observations/83319987	40.9069	-73.2463	Suffolk	Amblyomma americanum	New York
83579885	2021-06-13	6	https://www.inaturalist.org/observations/83579885	40.9109	-72.7253	Suffolk	Amblyomma americanum	New York
83799323	2021-06-19	6	https://www.inaturalist.org/observations/83799323	41.0569	-72.316	Suffolk	Amblyomma americanum	New York
83959518	2021-06-21	6	https://www.inaturalist.org/observations/83959518	40.7803	-72.9469	Suffolk	Amblyomma americanum	New York
83989580	2021-06-20	6	https://www.inaturalist.org/observations/83989580	40.8785	-72.5569	Suffolk	Amblyomma americanum	New York
84363386	2019-06-27	6	https://www.inaturalist.org/observations/84363386	40.9015	-73.0065	Suffolk	Amblyomma americanum	New York
84707456	2021-06-27	6	https://www.inaturalist.org/observations/84707456	40.7454	-73.1573	Suffolk	Amblyomma americanum	New York
84717881	2021-06-27	6	https://www.inaturalist.org/observations/84717881	41.0067	-72.1489	Suffolk	Amblyomma americanum	New York
84785610	2021-06-08	6	https://www.inaturalist.org/observations/84785610	40.8179	-72.6354	Suffolk	Amblyomma americanum	New York
84884514	2021-06-28	6	https://www.inaturalist.org/observations/84884514	40.7193	-73.1941	Suffolk	Amblyomma americanum	New York
85168937	2021-06-30	6	https://www.inaturalist.org/observations/85168937	40.8754	-73.1527	Suffolk	Amblyomma americanum	New York
85196715	2021-06-30	6	https://www.inaturalist.org/observations/85196715	41.0311	-72.4402	Suffolk	Amblyomma americanum	New York
85856759	2021-07-05	7	https://www.inaturalist.org/observations/85856759	40.902	-73.3228	Suffolk	Amblyomma americanum	New York
86219431	2021-07-08	7	https://www.inaturalist.org/observations/86219431	40.9621	-72.9735	Suffolk	Amblyomma americanum	New York
86225576	2021-07-08	7	https://www.inaturalist.org/observations/86225576	40.9763	-72.8169	Suffolk	Amblyomma americanum	New York
87305054	2021-07-16	7	https://www.inaturalist.org/observations/87305054	40.9121	-73.2568	Suffolk	Amblyomma americanum	New York
88333390	2021-07-23	7	https://www.inaturalist.org/observations/88333390	40.9983	-72.0764	Suffolk	Amblyomma americanum	New York
88828156	2021-07-27	7	https://www.inaturalist.org/observations/88828156	40.8643	-72.6466	Suffolk	Amblyomma americanum	New York
89388709	2021-07-23	7	https://www.inaturalist.org/observations/89388709	40.9983	-72.0764	Suffolk	Amblyomma americanum	New York
90675558	2021-08-10	8	https://www.inaturalist.org/observations/90675558	41.0108	-72.2019	Suffolk	Amblyomma americanum	New York
91792549	2021-08-12	8	https://www.inaturalist.org/observations/91792549	40.8257	-72.6211	Suffolk	Amblyomma americanum	New York
84895204	2021-06-21	6	https://www.inaturalist.org/observations/84895204	41.5564	-74.4349	Sullivan	Amblyomma americanum	New York
28367415	2019-07-07	7	https://www.inaturalist.org/observations/28367415	41.2042	-73.6447	Westchester	Amblyomma americanum	New York
40755114	2020-03-26	3	https://www.inaturalist.org/observations/40755114	41.6527	-71.3617	Newport	Amblyomma americanum	Rhode Island
3345880	2016-05-27	5	http://www.inaturalist.org/observations/3345880	38.9066	-76.8995	District of Columbia	Amblyomma americanum	DC
6462423	2017-06-01	6	https://www.inaturalist.org/observations/6462423	38.9446	-77.0386	District of Columbia	Amblyomma americanum	DC
10436666	2018-03-26	3	https://www.inaturalist.org/observations/10436666	38.8933	-77.0044	District of Columbia	Amblyomma americanum	DC
16672840	2018-09-18	9	https://www.inaturalist.org/observations/16672840	38.907	-77.0067	District of Columbia	Amblyomma americanum	DC
25798471	2019-05-25	5	https://www.inaturalist.org/observations/25798471	38.9491	-76.986	District of Columbia	Amblyomma americanum	DC
44411463	2020-04-29	4	https://www.inaturalist.org/observations/44411463	38.9606	-77.0132	District of Columbia	Amblyomma americanum	DC
46308704	2020-05-17	5	https://www.inaturalist.org/observations/46308704	38.9366	-77.0552	District of Columbia	Amblyomma americanum	DC
52201467	2020-07-06	7	https://www.inaturalist.org/observations/52201467	38.9444	-77.0836	District of Columbia	Amblyomma americanum	DC
52205845	2020-06-10	6	https://www.inaturalist.org/observations/52205845	38.8885	-77.012	District of Columbia	Amblyomma americanum	DC
60506902	2020-09-23	9	https://www.inaturalist.org/observations/60506902	38.9468	-77.0687	District of Columbia	Amblyomma americanum	DC
73735011	2021-04-11	4	https://www.inaturalist.org/observations/73735011	38.861	-76.9782	District of Columbia	Amblyomma americanum	DC
76729828	2021-05-02	5	https://www.inaturalist.org/observations/76729828	38.8323	-77.0155	District of Columbia	Amblyomma americanum	DC
79922771	2021-05-18	5	https://www.inaturalist.org/observations/79922771	38.8398	-76.981	District of Columbia	Amblyomma americanum	DC
81062715	2021-05-31	5	https://www.inaturalist.org/observations/81062715	38.8792	-76.9573	District of Columbia	Amblyomma americanum	DC
81200654	2021-06-01	6	https://www.inaturalist.org/observations/81200654	38.8789	-76.9508	District of Columbia	Amblyomma americanum	DC
82792449	2021-06-13	6	https://www.inaturalist.org/observations/82792449	38.9073	-77.0307	District of Columbia	Amblyomma americanum	DC
83339811	2021-06-16	6	https://www.inaturalist.org/observations/83339811	38.8766	-77.0179	District of Columbia	Amblyomma americanum	DC
94015095	2021-09-07	9	https://www.inaturalist.org/observations/94015095	38.8722	-76.9559	District of Columbia	Amblyomma americanum	DC
99601036	2021-05-14	5	https://www.inaturalist.org/observations/99601036	38.9434	-77.0533	District of Columbia	Amblyomma americanum	DC
8877398	2014-06-17	6	https://www.inaturalist.org/observations/8877398	38.7672	-75.0889		Amblyomma americanum	Delaware
10385179	2018-03-23	3	https://www.inaturalist.org/observations/10385179	39.1112	-75.5614		Amblyomma americanum	Delaware
23059338	2019-04-22	4	https://www.inaturalist.org/observations/23059338	38.7813	-75.1597		Amblyomma americanum	Delaware
24704861	2019-05-06	5	https://www.inaturalist.org/observations/24704861	38.5618	-75.3347		Amblyomma americanum	Delaware
26337865	2019-05-28	5	https://www.inaturalist.org/observations/26337865	38.7871	-75.0987		Amblyomma americanum	Delaware
26530598	2019-06-06	6	https://www.inaturalist.org/observations/26530598	39.0976	-75.5339		Amblyomma americanum	Delaware
27240230	2019-06-18	6	https://www.inaturalist.org/observations/27240230	39.4664	-75.7091		Amblyomma americanum	Delaware
27431398	2019-06-22	6	https://www.inaturalist.org/observations/27431398	39.6629	-75.6451		Amblyomma americanum	Delaware
27431461	2019-06-22	6	https://www.inaturalist.org/observations/27431461	39.663	-75.6454		Amblyomma americanum	Delaware
29726823	2019-07-22	7	https://www.inaturalist.org/observations/29726823	38.7799	-75.1188		Amblyomma americanum	Delaware
44895691	2020-05-04	5	https://www.inaturalist.org/observations/44895691	39.0772	-75.7179		Amblyomma americanum	Delaware
46163790	2020-05-16	5	https://www.inaturalist.org/observations/46163790	39.1619	-75.4958		Amblyomma americanum	Delaware
46164402	2020-05-16	5	https://www.inaturalist.org/observations/46164402	39.1645	-75.498		Amblyomma americanum	Delaware
46170224	2020-05-16	5	https://www.inaturalist.org/observations/46170224	39.162	-75.496		Amblyomma americanum	Delaware
46170225	2020-05-16	5	https://www.inaturalist.org/observations/46170225	39.1601	-75.4995		Amblyomma americanum	Delaware
46170229	2020-05-16	5	https://www.inaturalist.org/observations/46170229	39.1601	-75.4995		Amblyomma americanum	Delaware
47373536	2020-05-26	5	https://www.inaturalist.org/observations/47373536	39.1619	-75.4486		Amblyomma americanum	Delaware
48407498	2020-05-29	5	https://www.inaturalist.org/observations/48407498	38.7839	-75.0985		Amblyomma americanum	Delaware
49584564	2020-06-13	6	https://www.inaturalist.org/observations/49584564	39.2604	-75.4625		Amblyomma americanum	Delaware
50175483	2020-06-19	6	https://www.inaturalist.org/observations/50175483	38.5564	-75.2564		Amblyomma americanum	Delaware
50791985	2020-06-24	6	https://www.inaturalist.org/observations/50791985	38.7239	-75.1182		Amblyomma americanum	Delaware
51060390	2020-06-27	6	https://www.inaturalist.org/observations/51060390	38.6878	-75.3907		Amblyomma americanum	Delaware
52304768	2020-07-07	7	https://www.inaturalist.org/observations/52304768	38.9871	-75.5421		Amblyomma americanum	Delaware
53119343	2020-07-08	7	https://www.inaturalist.org/observations/53119343	39.2882	-75.4872		Amblyomma americanum	Delaware
57559281	2018-07-08	7	https://www.inaturalist.org/observations/57559281	38.4523	-75.0898		Amblyomma americanum	Delaware
57673564	2020-08-13	8	https://www.inaturalist.org/observations/57673564	38.7193	-75.1048		Amblyomma americanum	Delaware
61476866	2013-05-06	5	https://www.inaturalist.org/observations/61476866	38.7094	-75.22		Amblyomma americanum	Delaware
62117191	2016-06-15	6	https://www.inaturalist.org/observations/62117191	39.1715	-75.5532		Amblyomma americanum	Delaware
68203135	2020-06-13	6	https://www.inaturalist.org/observations/68203135	38.6145	-75.0772		Amblyomma americanum	Delaware
68733636	2016-05-31	5	https://www.inaturalist.org/observations/68733636	39.6785	-75.7352		Amblyomma americanum	Delaware
75608353	2021-04-28	4	https://www.inaturalist.org/observations/75608353	38.6335	-75.3116		Amblyomma americanum	Delaware
75621037	2021-04-28	4	https://www.inaturalist.org/observations/75621037	38.495	-75.086		Amblyomma americanum	Delaware
78257653	2021-05-10	5	https://www.inaturalist.org/observations/78257653	38.4631	-75.2043		Amblyomma americanum	Delaware
79965844	2021-05-23	5	https://www.inaturalist.org/observations/79965844	39.7505	-75.5479		Amblyomma americanum	Delaware
81498842	2021-06-03	6	https://www.inaturalist.org/observations/81498842	39.1218	-75.4924		Amblyomma americanum	Delaware
81506815	2021-06-03	6	https://www.inaturalist.org/observations/81506815	39.1229	-75.4622		Amblyomma americanum	Delaware
82799410	2021-06-13	6	https://www.inaturalist.org/observations/82799410	39.6252	-75.7513		Amblyomma americanum	Delaware
82799556	2021-06-13	6	https://www.inaturalist.org/observations/82799556	39.6253	-75.7514		Amblyomma americanum	Delaware
82973703	2021-06-14	6	https://www.inaturalist.org/observations/82973703	39.6253	-75.7513		Amblyomma americanum	Delaware
83110581	2021-06-15	6	https://www.inaturalist.org/observations/83110581	39.6253	-75.7513		Amblyomma americanum	Delaware
83110650	2021-06-14	6	https://www.inaturalist.org/observations/83110650	39.6253	-75.7513		Amblyomma americanum	Delaware
83658889	2021-06-19	6	https://www.inaturalist.org/observations/83658889	38.8051	-75.2712		Amblyomma americanum	Delaware
84252714	2021-06-23	6	https://www.inaturalist.org/observations/84252714	38.7801	-75.1215		Amblyomma americanum	Delaware
85703439	2021-07-04	7	https://www.inaturalist.org/observations/85703439	39.3462	-75.7421		Amblyomma americanum	Delaware
85947988	2021-07-06	7	https://www.inaturalist.org/observations/85947988	39.6252	-75.7514		Amblyomma americanum	Delaware
86114529	2021-07-07	7	https://www.inaturalist.org/observations/86114529	39.6251	-75.7513		Amblyomma americanum	Delaware
86303707	2021-07-09	7	https://www.inaturalist.org/observations/86303707	38.7075	-75.0992		Amblyomma americanum	Delaware
86360952	2021-07-09	7	https://www.inaturalist.org/observations/86360952	38.97	-75.382		Amblyomma americanum	Delaware
86442538	2021-07-10	7	https://www.inaturalist.org/observations/86442538	39.6252	-75.7513		Amblyomma americanum	Delaware
86951265	2021-07-14	7	https://www.inaturalist.org/observations/86951265	39.6253	-75.7514		Amblyomma americanum	Delaware
87845231	2021-07-20	7	https://www.inaturalist.org/observations/87845231	39.6822	-75.7376		Amblyomma americanum	Delaware
88444371	2021-07-24	7	https://www.inaturalist.org/observations/88444371	39.3802	-75.6699		Amblyomma americanum	Delaware
92296937	2018-08-19	8	https://www.inaturalist.org/observations/92296937	38.7745	-75.0938		Amblyomma americanum	Delaware
93033602	2021-08-30	8	https://www.inaturalist.org/observations/93033602	38.756	-75.2065		Amblyomma americanum	Delaware
94415934	2021-09-11	9	https://www.inaturalist.org/observations/94415934	39.6253	-75.7513		Amblyomma americanum	Delaware
94838014	2021-09-14	9	https://www.inaturalist.org/observations/94838014	39.6712	-75.757		Amblyomma americanum	Delaware
3229049	2016-05-20	5	http://www.inaturalist.org/observations/3229049	39.0591	-76.7886	Anne Arundel	Amblyomma americanum	Maryland
6892180	2017-07-02	7	https://www.inaturalist.org/observations/6892180	39.1455	-76.7313	Anne Arundel	Amblyomma americanum	Maryland
11671234	2018-04-28	4	https://www.inaturalist.org/observations/11671234	39.1687	-76.5353	Anne Arundel	Amblyomma americanum	Maryland
12802613	2018-05-24	5	https://www.inaturalist.org/observations/12802613	38.789	-76.6997	Anne Arundel	Amblyomma americanum	Maryland
13582061	2018-06-15	6	https://www.inaturalist.org/observations/13582061	39.0844	-76.8067	Anne Arundel	Amblyomma americanum	Maryland
13750878	2018-06-24	6	https://www.inaturalist.org/observations/13750878	38.9898	-76.5053	Anne Arundel	Amblyomma americanum	Maryland
22977559	2019-04-22	4	https://www.inaturalist.org/observations/22977559	39.1008	-76.583	Anne Arundel	Amblyomma americanum	Maryland
25691807	2019-05-24	5	https://www.inaturalist.org/observations/25691807	39.0201	-76.4848	Anne Arundel	Amblyomma americanum	Maryland
25753538	2019-05-24	5	https://www.inaturalist.org/observations/25753538	39.1265	-76.6858	Anne Arundel	Amblyomma americanum	Maryland
26553957	2019-06-07	6	https://www.inaturalist.org/observations/26553957	39.0601	-76.7049	Anne Arundel	Amblyomma americanum	Maryland
26627582	2019-06-08	6	https://www.inaturalist.org/observations/26627582	39.0791	-76.7971	Anne Arundel	Amblyomma americanum	Maryland
27116961	2019-06-15	6	https://www.inaturalist.org/observations/27116961	39.0753	-76.7689	Anne Arundel	Amblyomma americanum	Maryland
28037002	2019-06-26	6	https://www.inaturalist.org/observations/28037002	38.889	-76.5457	Anne Arundel	Amblyomma americanum	Maryland
42040529	2020-04-12	4	https://www.inaturalist.org/observations/42040529	39.1556	-76.5981	Anne Arundel	Amblyomma americanum	Maryland
45560658	2020-05-10	5	https://www.inaturalist.org/observations/45560658	39.0267	-76.5012	Anne Arundel	Amblyomma americanum	Maryland
46179682	2020-05-16	5	https://www.inaturalist.org/observations/46179682	39.0963	-76.4354	Anne Arundel	Amblyomma americanum	Maryland
47234454	2020-05-25	5	https://www.inaturalist.org/observations/47234454	39.0546	-76.7242	Anne Arundel	Amblyomma americanum	Maryland
48059619	2020-05-30	5	https://www.inaturalist.org/observations/48059619	38.9528	-76.5139	Anne Arundel	Amblyomma americanum	Maryland
48495286	2020-06-04	6	https://www.inaturalist.org/observations/48495286	39.0572	-76.7245	Anne Arundel	Amblyomma americanum	Maryland
48914131	2020-06-07	6	https://www.inaturalist.org/observations/48914131	38.8845	-76.4168	Anne Arundel	Amblyomma americanum	Maryland
49614355	2020-06-14	6	https://www.inaturalist.org/observations/49614355	38.9539	-76.417	Anne Arundel	Amblyomma americanum	Maryland
49824343	2020-06-13	6	https://www.inaturalist.org/observations/49824343	39.0525	-76.7405	Anne Arundel	Amblyomma americanum	Maryland
50097508	2020-06-16	6	https://www.inaturalist.org/observations/50097508	39.0777	-76.7717	Anne Arundel	Amblyomma americanum	Maryland
51143359	2020-06-27	6	https://www.inaturalist.org/observations/51143359	38.8136	-76.5124	Anne Arundel	Amblyomma americanum	Maryland
51196299	2020-06-27	6	https://www.inaturalist.org/observations/51196299	38.8139	-76.5125	Anne Arundel	Amblyomma americanum	Maryland
51291340	2020-06-28	6	https://www.inaturalist.org/observations/51291340	39.0838	-76.6589	Anne Arundel	Amblyomma americanum	Maryland
51468142	2020-06-30	6	https://www.inaturalist.org/observations/51468142	38.789	-76.6996	Anne Arundel	Amblyomma americanum	Maryland
53456917	2020-07-18	7	https://www.inaturalist.org/observations/53456917	38.9889	-76.6445	Anne Arundel	Amblyomma americanum	Maryland
71881121	2021-03-23	3	https://www.inaturalist.org/observations/71881121	38.8831	-76.4972	Anne Arundel	Amblyomma americanum	Maryland
72213229	2021-03-26	3	https://www.inaturalist.org/observations/72213229	38.9612	-76.5694	Anne Arundel	Amblyomma americanum	Maryland
72559556	2021-03-31	3	https://www.inaturalist.org/observations/72559556	39.1062	-76.4388	Anne Arundel	Amblyomma americanum	Maryland
74279541	2021-04-17	4	https://www.inaturalist.org/observations/74279541	39.1543	-76.6794	Anne Arundel	Amblyomma americanum	Maryland
75645358	2021-04-29	4	https://www.inaturalist.org/observations/75645358	39.0974	-76.5553	Anne Arundel	Amblyomma americanum	Maryland
75715444	2021-04-29	4	https://www.inaturalist.org/observations/75715444	39.078	-76.6595	Anne Arundel	Amblyomma americanum	Maryland
76689396	2021-05-02	5	https://www.inaturalist.org/observations/76689396	39.0603	-76.595	Anne Arundel	Amblyomma americanum	Maryland
78877395	2021-05-15	5	https://www.inaturalist.org/observations/78877395	38.7837	-76.6981	Anne Arundel	Amblyomma americanum	Maryland
79264114	2020-05-28	5	https://www.inaturalist.org/observations/79264114	38.9678	-76.4929	Anne Arundel	Amblyomma americanum	Maryland
79307725	2021-05-15	5	https://www.inaturalist.org/observations/79307725	39.0697	-76.7644	Anne Arundel	Amblyomma americanum	Maryland
80834584	2021-05-25	5	https://www.inaturalist.org/observations/80834584	39.0779	-76.7692	Anne Arundel	Amblyomma americanum	Maryland
81967795	2021-06-05	6	https://www.inaturalist.org/observations/81967795	38.7889	-76.6996	Anne Arundel	Amblyomma americanum	Maryland
82467146	2021-06-10	6	https://www.inaturalist.org/observations/82467146	38.9689	-76.4853	Anne Arundel	Amblyomma americanum	Maryland
82996414	2021-06-13	6	https://www.inaturalist.org/observations/82996414	39.0772	-76.7928	Anne Arundel	Amblyomma americanum	Maryland
83288371	2021-06-16	6	https://www.inaturalist.org/observations/83288371	38.789	-76.6996	Anne Arundel	Amblyomma americanum	Maryland
83766467	2021-06-20	6	https://www.inaturalist.org/observations/83766467	38.7875	-76.5286	Anne Arundel	Amblyomma americanum	Maryland
84245254	2021-06-23	6	https://www.inaturalist.org/observations/84245254	38.7815	-76.697	Anne Arundel	Amblyomma americanum	Maryland
84589369	2021-06-26	6	https://www.inaturalist.org/observations/84589369	38.7648	-76.6935	Anne Arundel	Amblyomma americanum	Maryland
85960175	2021-07-06	7	https://www.inaturalist.org/observations/85960175	39.1911	-76.691	Anne Arundel	Amblyomma americanum	Maryland
88683429	2021-07-25	7	https://www.inaturalist.org/observations/88683429	38.7168	-76.5298	Anne Arundel	Amblyomma americanum	Maryland
92410274	2021-07-03	7	https://www.inaturalist.org/observations/92410274	38.9989	-76.6036	Anne Arundel	Amblyomma americanum	Maryland
94598401	2021-05-11	5	https://www.inaturalist.org/observations/94598401	39.0161	-76.5305	Anne Arundel	Amblyomma americanum	Maryland
100662982	2012-06-06	6	https://www.inaturalist.org/observations/100662982	39.0777	-76.7717	Anne Arundel	Amblyomma americanum	Maryland
14030379	2018-07-03	7	https://www.inaturalist.org/observations/14030379	39.3192	-76.5121	Baltimore	Amblyomma americanum	Maryland
32586229	2019-09-12	9	https://www.inaturalist.org/observations/32586229	39.4178	-76.5641	Baltimore	Amblyomma americanum	Maryland
44276636	2020-04-29	4	https://www.inaturalist.org/observations/44276636	39.2434	-76.6788	Baltimore	Amblyomma americanum	Maryland
47990302	2020-05-31	5	https://www.inaturalist.org/observations/47990302	39.4153	-76.8213	Baltimore	Amblyomma americanum	Maryland
48822904	2020-06-07	6	https://www.inaturalist.org/observations/48822904	39.2223	-76.4251	Baltimore	Amblyomma americanum	Maryland
69896177	2020-06-21	6	https://www.inaturalist.org/observations/69896177	39.3119	-76.7764	Baltimore	Amblyomma americanum	Maryland
70916506	2020-05-15	5	https://www.inaturalist.org/observations/70916506	39.2171	-76.4197	Baltimore	Amblyomma americanum	Maryland
76361673	2021-04-27	4	https://www.inaturalist.org/observations/76361673	39.3163	-76.7783	Baltimore	Amblyomma americanum	Maryland
76361682	2021-04-27	4	https://www.inaturalist.org/observations/76361682	39.3163	-76.7783	Baltimore	Amblyomma americanum	Maryland
80105986	2021-05-23	5	https://www.inaturalist.org/observations/80105986	39.3425	-76.867	Baltimore	Amblyomma americanum	Maryland
80275650	2021-05-25	5	https://www.inaturalist.org/observations/80275650	39.5173	-76.5586	Baltimore	Amblyomma americanum	Maryland
80275946	2021-05-25	5	https://www.inaturalist.org/observations/80275946	39.5173	-76.5586	Baltimore	Amblyomma americanum	Maryland
81227651	2021-06-01	6	https://www.inaturalist.org/observations/81227651	39.3902	-76.7182	Baltimore	Amblyomma americanum	Maryland
81427244	2021-06-02	6	https://www.inaturalist.org/observations/81427244	39.4099	-76.8419	Baltimore	Amblyomma americanum	Maryland
82037925	2021-06-02	6	https://www.inaturalist.org/observations/82037925	39.4098	-76.842	Baltimore	Amblyomma americanum	Maryland
83074511	2021-06-14	6	https://www.inaturalist.org/observations/83074511	39.3882	-76.4998	Baltimore	Amblyomma americanum	Maryland
3476880	2016-06-18	6	http://www.inaturalist.org/observations/3476880	39.2437	-76.5969	Baltimore City, MD	Amblyomma americanum	Maryland
26605833	2019-06-08	6	https://www.inaturalist.org/observations/26605833	39.2431	-76.5956	Baltimore City, MD	Amblyomma americanum	Maryland
26862056	2019-06-08	6	https://www.inaturalist.org/observations/26862056	39.2428	-76.5957	Baltimore City, MD	Amblyomma americanum	Maryland
26862080	2019-06-08	6	https://www.inaturalist.org/observations/26862080	39.2437	-76.5963	Baltimore City, MD	Amblyomma americanum	Maryland
53371863	2020-05-15	5	https://www.inaturalist.org/observations/53371863	39.3673	-76.6369	Baltimore City, MD	Amblyomma americanum	Maryland
58274048	2020-08-30	8	https://www.inaturalist.org/observations/58274048	39.3217	-76.619	Baltimore City, MD	Amblyomma americanum	Maryland
81110004	2021-05-31	5	https://www.inaturalist.org/observations/81110004	39.2096	-76.5335	Baltimore City, MD	Amblyomma americanum	Maryland
11612201	2018-04-28	4	https://www.inaturalist.org/observations/11612201	38.3627	-76.4249	Calvert	Amblyomma americanum	Maryland
24526161	2019-05-04	5	https://www.inaturalist.org/observations/24526161	38.5132	-76.5132	Calvert	Amblyomma americanum	Maryland
49142839	2020-06-10	6	https://www.inaturalist.org/observations/49142839	38.62	-76.6642	Calvert	Amblyomma americanum	Maryland
52108478	2020-07-05	7	https://www.inaturalist.org/observations/52108478	38.4908	-76.5909	Calvert	Amblyomma americanum	Maryland
52109803	2020-07-05	7	https://www.inaturalist.org/observations/52109803	38.6938	-76.6062	Calvert	Amblyomma americanum	Maryland
73253009	2021-03-23	3	https://www.inaturalist.org/observations/73253009	38.4656	-76.5617	Calvert	Amblyomma americanum	Maryland
75085643	2021-04-24	4	https://www.inaturalist.org/observations/75085643	38.7	-76.65	Calvert	Amblyomma americanum	Maryland
6083105	2017-04-30	4	https://www.inaturalist.org/observations/6083105	38.758	-75.7279	Caroline	Amblyomma americanum	Maryland
6731200	2017-06-16	6	https://www.inaturalist.org/observations/6731200	38.9854	-75.931	Caroline	Amblyomma americanum	Maryland
13157054	2018-06-03	6	https://www.inaturalist.org/observations/13157054	39.1113	-75.7454	Caroline	Amblyomma americanum	Maryland
24504248	2019-05-03	5	https://www.inaturalist.org/observations/24504248	38.8615	-75.8373	Caroline	Amblyomma americanum	Maryland
25969361	2019-05-18	5	https://www.inaturalist.org/observations/25969361	38.7581	-75.7258	Caroline	Amblyomma americanum	Maryland
28037000	2019-05-18	5	https://www.inaturalist.org/observations/28037000	38.724	-75.754	Caroline	Amblyomma americanum	Maryland
35805006	2019-11-17	11	https://www.inaturalist.org/observations/35805006	38.9231	-75.8266	Caroline	Amblyomma americanum	Maryland
44392692	2020-04-30	4	https://www.inaturalist.org/observations/44392692	39.0641	-75.9415	Caroline	Amblyomma americanum	Maryland
45620691	2020-05-11	5	https://www.inaturalist.org/observations/45620691	38.7602	-75.7219	Caroline	Amblyomma americanum	Maryland
79316758	2021-05-18	5	https://www.inaturalist.org/observations/79316758	38.7301	-75.7371	Caroline	Amblyomma americanum	Maryland
21263114	2019-03-15	3	https://www.inaturalist.org/observations/21263114	39.4988	-75.9873	Cecil	Amblyomma americanum	Maryland
25015109	2019-05-07	5	https://www.inaturalist.org/observations/25015109	39.4705	-75.9807	Cecil	Amblyomma americanum	Maryland
41081465	2020-03-30	3	https://www.inaturalist.org/observations/41081465	39.7154	-75.9863	Cecil	Amblyomma americanum	Maryland
57560263	2020-08-22	8	https://www.inaturalist.org/observations/57560263	39.4495	-75.8517	Cecil	Amblyomma americanum	Maryland
81354930	2021-06-02	6	https://www.inaturalist.org/observations/81354930	39.452	-75.9668	Cecil	Amblyomma americanum	Maryland
25596130	2019-05-22	5	https://www.inaturalist.org/observations/25596130	38.4406	-77.1369	Charles	Amblyomma americanum	Maryland
44495567	2020-05-01	5	https://www.inaturalist.org/observations/44495567	38.3519	-76.868	Charles	Amblyomma americanum	Maryland
46665665	2020-05-15	5	https://www.inaturalist.org/observations/46665665	38.6278	-76.8033	Charles	Amblyomma americanum	Maryland
47413913	2020-05-23	5	https://www.inaturalist.org/observations/47413913	38.43	-77.2534	Charles	Amblyomma americanum	Maryland
47423553	2020-05-23	5	https://www.inaturalist.org/observations/47423553	38.4312	-77.2537	Charles	Amblyomma americanum	Maryland
49243032	2020-06-11	6	https://www.inaturalist.org/observations/49243032	38.4407	-77.1368	Charles	Amblyomma americanum	Maryland
49243344	2020-06-11	6	https://www.inaturalist.org/observations/49243344	38.4408	-77.1369	Charles	Amblyomma americanum	Maryland
51109371	2020-06-27	6	https://www.inaturalist.org/observations/51109371	38.4339	-77.1444	Charles	Amblyomma americanum	Maryland
51892744	2020-07-04	7	https://www.inaturalist.org/observations/51892744	38.5857	-76.7773	Charles	Amblyomma americanum	Maryland
53062009	2020-07-14	7	https://www.inaturalist.org/observations/53062009	38.5856	-76.7771	Charles	Amblyomma americanum	Maryland
56975272	2020-08-19	8	https://www.inaturalist.org/observations/56975272	38.5858	-76.7769	Charles	Amblyomma americanum	Maryland
72219461	2021-03-27	3	https://www.inaturalist.org/observations/72219461	38.6219	-76.805	Charles	Amblyomma americanum	Maryland
76893173	2021-05-03	5	https://www.inaturalist.org/observations/76893173	38.5199	-76.7143	Charles	Amblyomma americanum	Maryland
77547244	2021-05-03	5	https://www.inaturalist.org/observations/77547244	38.6019	-77.1449	Charles	Amblyomma americanum	Maryland
81825198	2021-06-06	6	https://www.inaturalist.org/observations/81825198	38.4576	-77.2659	Charles	Amblyomma americanum	Maryland
87311669	2021-07-16	7	https://www.inaturalist.org/observations/87311669	38.5858	-76.7773	Charles	Amblyomma americanum	Maryland
93246314	2021-08-31	8	https://www.inaturalist.org/observations/93246314	38.5709	-76.2081	Dorchester	Amblyomma americanum	Maryland
75534805	2021-04-28	4	https://www.inaturalist.org/observations/75534805	39.4139	-77.4041	Frederick	Amblyomma americanum	Maryland
49911173	2020-06-16	6	https://www.inaturalist.org/observations/49911173	39.5155	-76.1401	Harford	Amblyomma americanum	Maryland
55086442	2020-08-01	8	https://www.inaturalist.org/observations/55086442	39.447	-76.2309	Harford	Amblyomma americanum	Maryland
78778249	2021-05-14	5	https://www.inaturalist.org/observations/78778249	39.4583	-76.2919	Harford	Amblyomma americanum	Maryland
87447383	2021-07-17	7	https://www.inaturalist.org/observations/87447383	39.473	-76.2168	Harford	Amblyomma americanum	Maryland
12479374	2018-05-15	5	https://www.inaturalist.org/observations/12479374	39.2266	-76.7443	Howard	Amblyomma americanum	Maryland
12673595	2018-05-21	5	https://www.inaturalist.org/observations/12673595	39.0614	-76.9193	Howard	Amblyomma americanum	Maryland
12692893	2018-05-21	5	https://www.inaturalist.org/observations/12692893	39.1162	-76.88	Howard	Amblyomma americanum	Maryland
23969379	2019-04-29	4	https://www.inaturalist.org/observations/23969379	39.2854	-76.8534	Howard	Amblyomma americanum	Maryland
41142847	2020-03-31	3	https://www.inaturalist.org/observations/41142847	39.1327	-76.9092	Howard	Amblyomma americanum	Maryland
44924804	2020-05-04	5	https://www.inaturalist.org/observations/44924804	39.0772	-76.91	Howard	Amblyomma americanum	Maryland
48745389	2020-06-06	6	https://www.inaturalist.org/observations/48745389	39.135	-76.829	Howard	Amblyomma americanum	Maryland
49168777	2020-06-10	6	https://www.inaturalist.org/observations/49168777	39.2037	-76.861	Howard	Amblyomma americanum	Maryland
75496807	2021-04-27	4	https://www.inaturalist.org/observations/75496807	39.2203	-76.8012	Howard	Amblyomma americanum	Maryland
79722006	2021-05-16	5	https://www.inaturalist.org/observations/79722006	39.2203	-76.8012	Howard	Amblyomma americanum	Maryland
83579503	2021-06-17	6	https://www.inaturalist.org/observations/83579503	39.2126	-76.9148	Howard	Amblyomma americanum	Maryland
84371812	2021-06-17	6	https://www.inaturalist.org/observations/84371812	39.2129	-76.9142	Howard	Amblyomma americanum	Maryland
86925907	2021-07-13	7	https://www.inaturalist.org/observations/86925907	39.1325	-76.9091	Howard	Amblyomma americanum	Maryland
100685899	2015-07-03	7	https://www.inaturalist.org/observations/100685899	39.2063	-76.7474	Howard	Amblyomma americanum	Maryland
82374389	2021-06-09	6	https://www.inaturalist.org/observations/82374389	39.289	-75.7919	Kent	Amblyomma americanum	Maryland
85020412	2021-06-29	6	https://www.inaturalist.org/observations/85020412	39.2874	-75.7899	Kent	Amblyomma americanum	Maryland
290895	2013-06-01	6	http://www.inaturalist.org/observations/290895	38.9826	-77.2381	Montgomery	Amblyomma americanum	Maryland
290898	2013-06-01	6	http://www.inaturalist.org/observations/290898	38.9826	-77.2381	Montgomery	Amblyomma americanum	Maryland
12154683	2018-04-28	4	https://www.inaturalist.org/observations/12154683	39.1331	-77.1479	Montgomery	Amblyomma americanum	Maryland
44647877	2020-05-02	5	https://www.inaturalist.org/observations/44647877	39.0784	-77.3976	Montgomery	Amblyomma americanum	Maryland
46015617	2020-05-15	5	https://www.inaturalist.org/observations/46015617	39.0962	-77.4337	Montgomery	Amblyomma americanum	Maryland
49338428	2020-06-12	6	https://www.inaturalist.org/observations/49338428	39.1	-76.9549	Montgomery	Amblyomma americanum	Maryland
72966383	2021-04-03	4	https://www.inaturalist.org/observations/72966383	39.0095	-77.0071	Montgomery	Amblyomma americanum	Maryland
73218520	2021-04-07	4	https://www.inaturalist.org/observations/73218520	39.1157	-77.0262	Montgomery	Amblyomma americanum	Maryland
73484356	2021-04-10	4	https://www.inaturalist.org/observations/73484356	39.0332	-77.1291	Montgomery	Amblyomma americanum	Maryland
73734481	2021-04-12	4	https://www.inaturalist.org/observations/73734481	39.1647	-77.2898	Montgomery	Amblyomma americanum	Maryland
75382399	2021-04-26	4	https://www.inaturalist.org/observations/75382399	38.9762	-77.0028	Montgomery	Amblyomma americanum	Maryland
77176250	2021-04-30	4	https://www.inaturalist.org/observations/77176250	38.9906	-77.2411	Montgomery	Amblyomma americanum	Maryland
77176252	2021-04-30	4	https://www.inaturalist.org/observations/77176252	38.9906	-77.2411	Montgomery	Amblyomma americanum	Maryland
78005695	2020-04-20	4	https://www.inaturalist.org/observations/78005695	38.9763	-77.0005	Montgomery	Amblyomma americanum	Maryland
80656378	2021-05-28	5	https://www.inaturalist.org/observations/80656378	39.0488	-77.1347	Montgomery	Amblyomma americanum	Maryland
81799417	2021-06-03	6	https://www.inaturalist.org/observations/81799417	39.0263	-77.0279	Montgomery	Amblyomma americanum	Maryland
82988197	2021-06-13	6	https://www.inaturalist.org/observations/82988197	39.1585	-77.2389	Montgomery	Amblyomma americanum	Maryland
83068019	2021-06-12	6	https://www.inaturalist.org/observations/83068019	39.0358	-77.1164	Montgomery	Amblyomma americanum	Maryland
85634182	2021-07-04	7	https://www.inaturalist.org/observations/85634182	39.0735	-76.9623	Montgomery	Amblyomma americanum	Maryland
88402833	2021-07-24	7	https://www.inaturalist.org/observations/88402833	39.1023	-77.1697	Montgomery	Amblyomma americanum	Maryland
12100671	2018-05-03	5	https://www.inaturalist.org/observations/12100671	38.839	-76.7307	Prince George's	Amblyomma americanum	Maryland
12131715	2018-05-03	5	https://www.inaturalist.org/observations/12131715	39.0171	-76.933	Prince George's	Amblyomma americanum	Maryland
12691516	2018-05-21	5	https://www.inaturalist.org/observations/12691516	38.9977	-76.8499	Prince George's	Amblyomma americanum	Maryland
12731256	2018-05-23	5	https://www.inaturalist.org/observations/12731256	38.7245	-76.7921	Prince George's	Amblyomma americanum	Maryland
13205285	2018-06-07	6	https://www.inaturalist.org/observations/13205285	38.9977	-76.8498	Prince George's	Amblyomma americanum	Maryland
13210121	2018-06-07	6	https://www.inaturalist.org/observations/13210121	39.0012	-76.8222	Prince George's	Amblyomma americanum	Maryland
14220557	2018-06-25	6	https://www.inaturalist.org/observations/14220557	39.1051	-76.9254	Prince George's	Amblyomma americanum	Maryland
23224316	2019-04-26	4	https://www.inaturalist.org/observations/23224316	39.0011	-76.8223	Prince George's	Amblyomma americanum	Maryland
25702334	2019-05-24	5	https://www.inaturalist.org/observations/25702334	38.9958	-76.8611	Prince George's	Amblyomma americanum	Maryland
25702483	2019-05-24	5	https://www.inaturalist.org/observations/25702483	38.9947	-76.8606	Prince George's	Amblyomma americanum	Maryland
25900301	2019-05-27	5	https://www.inaturalist.org/observations/25900301	38.7535	-76.7104	Prince George's	Amblyomma americanum	Maryland
26523981	2019-06-06	6	https://www.inaturalist.org/observations/26523981	38.7056	-76.9584	Prince George's	Amblyomma americanum	Maryland
26845111	2009-05-31	5	https://www.inaturalist.org/observations/26845111	39.0278	-76.7945	Prince George's	Amblyomma americanum	Maryland
35135285	2019-10-31	10	https://www.inaturalist.org/observations/35135285	39.0053	-76.9415	Prince George's	Amblyomma americanum	Maryland
40975765	2020-03-17	3	https://www.inaturalist.org/observations/40975765	39.0278	-76.7922	Prince George's	Amblyomma americanum	Maryland
44406396	2020-04-29	4	https://www.inaturalist.org/observations/44406396	39.0014	-76.8224	Prince George's	Amblyomma americanum	Maryland
45537190	2020-05-03	5	https://www.inaturalist.org/observations/45537190	38.9774	-76.9329	Prince George's	Amblyomma americanum	Maryland
45771815	2020-05-10	5	https://www.inaturalist.org/observations/45771815	38.8388	-76.9022	Prince George's	Amblyomma americanum	Maryland
46035730	2020-05-15	5	https://www.inaturalist.org/observations/46035730	38.7809	-76.7177	Prince George's	Amblyomma americanum	Maryland
46107755	2020-05-16	5	https://www.inaturalist.org/observations/46107755	38.7809	-76.7176	Prince George's	Amblyomma americanum	Maryland
46170442	2020-05-16	5	https://www.inaturalist.org/observations/46170442	39.0062	-76.8749	Prince George's	Amblyomma americanum	Maryland
48069483	2020-05-31	5	https://www.inaturalist.org/observations/48069483	38.9737	-76.9453	Prince George's	Amblyomma americanum	Maryland
49185909	2020-06-10	6	https://www.inaturalist.org/observations/49185909	39.0319	-76.787	Prince George's	Amblyomma americanum	Maryland
49295679	2020-05-03	5	https://www.inaturalist.org/observations/49295679	38.971	-76.9322	Prince George's	Amblyomma americanum	Maryland
50674526	2020-06-23	6	https://www.inaturalist.org/observations/50674526	38.995	-76.9344	Prince George's	Amblyomma americanum	Maryland
50742948	2020-06-23	6	https://www.inaturalist.org/observations/50742948	39.0267	-76.7986	Prince George's	Amblyomma americanum	Maryland
51039487	2020-06-26	6	https://www.inaturalist.org/observations/51039487	39.0942	-76.8612	Prince George's	Amblyomma americanum	Maryland
51430742	2020-06-27	6	https://www.inaturalist.org/observations/51430742	38.6523	-76.8195	Prince George's	Amblyomma americanum	Maryland
73272296	2021-04-08	4	https://www.inaturalist.org/observations/73272296	39.005	-76.7963	Prince George's	Amblyomma americanum	Maryland
73634821	2021-04-11	4	https://www.inaturalist.org/observations/73634821	39.0011	-76.8222	Prince George's	Amblyomma americanum	Maryland
74460647	2021-04-18	4	https://www.inaturalist.org/observations/74460647	38.9842	-76.915	Prince George's	Amblyomma americanum	Maryland
75649198	2021-04-29	4	https://www.inaturalist.org/observations/75649198	39.058	-76.9277	Prince George's	Amblyomma americanum	Maryland
76648043	2021-05-02	5	https://www.inaturalist.org/observations/76648043	38.8395	-76.9032	Prince George's	Amblyomma americanum	Maryland
76650584	2021-05-02	5	https://www.inaturalist.org/observations/76650584	38.8394	-76.9032	Prince George's	Amblyomma americanum	Maryland
79190651	2021-05-17	5	https://www.inaturalist.org/observations/79190651	38.9771	-76.9823	Prince George's	Amblyomma americanum	Maryland
81439696	2021-06-02	6	https://www.inaturalist.org/observations/81439696	38.9773	-76.9821	Prince George's	Amblyomma americanum	Maryland
81741562	2021-06-05	6	https://www.inaturalist.org/observations/81741562	38.7037	-76.8743	Prince George's	Amblyomma americanum	Maryland
81962475	2021-06-02	6	https://www.inaturalist.org/observations/81962475	38.9749	-76.9171	Prince George's	Amblyomma americanum	Maryland
82731289	2021-06-12	6	https://www.inaturalist.org/observations/82731289	39.0369	-76.7894	Prince George's	Amblyomma americanum	Maryland
83178580	2021-06-15	6	https://www.inaturalist.org/observations/83178580	38.9847	-76.919	Prince George's	Amblyomma americanum	Maryland
83885265	2021-06-16	6	https://www.inaturalist.org/observations/83885265	38.9986	-76.8509	Prince George's	Amblyomma americanum	Maryland
83929211	2021-06-15	6	https://www.inaturalist.org/observations/83929211	39.0435	-76.7791	Prince George's	Amblyomma americanum	Maryland
84131990	2021-05-01	5	https://www.inaturalist.org/observations/84131990	39.0321	-76.7875	Prince George's	Amblyomma americanum	Maryland
86073614	2021-07-05	7	https://www.inaturalist.org/observations/86073614	38.6521	-76.8206	Prince George's	Amblyomma americanum	Maryland
86073709	2021-07-05	7	https://www.inaturalist.org/observations/86073709	38.6521	-76.8206	Prince George's	Amblyomma americanum	Maryland
87589283	2021-07-18	7	https://www.inaturalist.org/observations/87589283	38.6848	-77.0386	Prince George's	Amblyomma americanum	Maryland
88498498	2021-05-31	5	https://www.inaturalist.org/observations/88498498	38.8416	-76.9064	Prince George's	Amblyomma americanum	Maryland
90297044	2021-08-05	8	https://www.inaturalist.org/observations/90297044	38.8401	-76.9026	Prince George's	Amblyomma americanum	Maryland
90487278	2021-08-05	8	https://www.inaturalist.org/observations/90487278	38.8401	-76.9026	Prince George's	Amblyomma americanum	Maryland
91110759	2021-08-14	8	https://www.inaturalist.org/observations/91110759	38.9264	-76.9092	Prince George's	Amblyomma americanum	Maryland
12067536	2018-05-02	5	https://www.inaturalist.org/observations/12067536	39.1105	-75.8553	Queen Anne's	Amblyomma americanum	Maryland
13179695	2018-06-06	6	https://www.inaturalist.org/observations/13179695	38.9498	-76.2281	Queen Anne's	Amblyomma americanum	Maryland
51274274	2020-06-28	6	https://www.inaturalist.org/observations/51274274	38.8967	-76.1502	Queen Anne's	Amblyomma americanum	Maryland
75704189	2021-04-29	4	https://www.inaturalist.org/observations/75704189	39.0262	-76.0658	Queen Anne's	Amblyomma americanum	Maryland
81399852	2021-06-02	6	https://www.inaturalist.org/observations/81399852	39.0263	-76.0659	Queen Anne's	Amblyomma americanum	Maryland
86028245	2021-05-21	5	https://www.inaturalist.org/observations/86028245	39.0335	-76.3076	Queen Anne's	Amblyomma americanum	Maryland
88482833	2021-07-24	7	https://www.inaturalist.org/observations/88482833	38.9801	-76.2772	Queen Anne's	Amblyomma americanum	Maryland
31742042	2019-08-29	8	https://www.inaturalist.org/observations/31742042	38.3055	-76.4989	Saint Mary's	Amblyomma americanum	Maryland
52404483	2020-07-08	7	https://www.inaturalist.org/observations/52404483	38.2611	-76.6845	Saint Mary's	Amblyomma americanum	Maryland
73247081	2021-04-07	4	https://www.inaturalist.org/observations/73247081	38.2363	-76.7063	Saint Mary's	Amblyomma americanum	Maryland
80682512	2021-05-27	5	https://www.inaturalist.org/observations/80682512	38.2991	-76.5337	Saint Mary's	Amblyomma americanum	Maryland
82899342	2021-06-13	6	https://www.inaturalist.org/observations/82899342	38.2514	-76.6246	Saint Mary's	Amblyomma americanum	Maryland
84012463	2021-06-21	6	https://www.inaturalist.org/observations/84012463	38.2684	-76.4922	Saint Mary's	Amblyomma americanum	Maryland
87951048	2021-07-21	7	https://www.inaturalist.org/observations/87951048	38.2684	-76.4923	Saint Mary's	Amblyomma americanum	Maryland
3357862	2016-05-12	5	http://www.inaturalist.org/observations/3357862	38.2106	-75.8031	Somerset	Amblyomma americanum	Maryland
3357864	2016-05-12	5	http://www.inaturalist.org/observations/3357864	38.2106	-75.8031	Somerset	Amblyomma americanum	Maryland
3358035	2016-05-12	5	http://www.inaturalist.org/observations/3358035	38.2107	-75.8024	Somerset	Amblyomma americanum	Maryland
73802167	2021-04-10	4	https://www.inaturalist.org/observations/73802167	38.8524	-76.096	Talbot	Amblyomma americanum	Maryland
81259485	2021-06-01	6	https://www.inaturalist.org/observations/81259485	38.6922	-76.0132	Talbot	Amblyomma americanum	Maryland
10165524	2017-05-18	5	https://www.inaturalist.org/observations/10165524	38.2418	-75.5091	Worcester	Amblyomma americanum	Maryland
10165525	2017-05-18	5	https://www.inaturalist.org/observations/10165525	38.2416	-75.5092	Worcester	Amblyomma americanum	Maryland
22668037	2019-04-18	4	https://www.inaturalist.org/observations/22668037	38.3693	-75.1527	Worcester	Amblyomma americanum	Maryland
43011846	2020-04-22	4	https://www.inaturalist.org/observations/43011846	38.2114	-75.3857	Worcester	Amblyomma americanum	Maryland
49544787	2020-06-13	6	https://www.inaturalist.org/observations/49544787	38.2644	-75.4676	Worcester	Amblyomma americanum	Maryland
52893073	2020-07-12	7	https://www.inaturalist.org/observations/52893073	38.2921	-75.1661	Worcester	Amblyomma americanum	Maryland
72222640	2021-03-27	3	https://www.inaturalist.org/observations/72222640	38.0448	-75.5125	Worcester	Amblyomma americanum	Maryland
84937084	2021-06-28	6	https://www.inaturalist.org/observations/84937084	38.2629	-75.4742	Worcester	Amblyomma americanum	Maryland
86552256	2021-07-10	7	https://www.inaturalist.org/observations/86552256	38.1303	-75.4986	Worcester	Amblyomma americanum	Maryland
86553081	2021-07-10	7	https://www.inaturalist.org/observations/86553081	38.1303	-75.4986	Worcester	Amblyomma americanum	Maryland
43856009	2020-04-27	4	https://www.inaturalist.org/observations/43856009	40.1514	-74.8943	Bucks	Amblyomma americanum	Pennsylvania
70057713	2017-07-17	7	https://www.inaturalist.org/observations/70057713	40.0869	-74.8895	Bucks	Amblyomma americanum	Pennsylvania
77380184	2021-05-04	5	https://www.inaturalist.org/observations/77380184	40.3234	-75.0642	Bucks	Amblyomma americanum	Pennsylvania
79131954	2021-05-17	5	https://www.inaturalist.org/observations/79131954	40.2265	-74.8327	Bucks	Amblyomma americanum	Pennsylvania
83495842	2021-06-18	6	https://www.inaturalist.org/observations/83495842	40.1085	-74.8615	Bucks	Amblyomma americanum	Pennsylvania
12628091	2018-05-15	5	https://www.inaturalist.org/observations/12628091	40.9973	-77.5503	Centre	Amblyomma americanum	Pennsylvania
777167	2014-05-31	5	http://www.inaturalist.org/observations/777167	39.7365	-76.0461	Chester	Amblyomma americanum	Pennsylvania
23046083	2019-04-25	4	https://www.inaturalist.org/observations/23046083	40.0235	-75.4214	Chester	Amblyomma americanum	Pennsylvania
46156071	2020-05-16	5	https://www.inaturalist.org/observations/46156071	39.7396	-75.9461	Chester	Amblyomma americanum	Pennsylvania
49982745	2020-06-17	6	https://www.inaturalist.org/observations/49982745	39.8494	-75.8648	Chester	Amblyomma americanum	Pennsylvania
94876144	2021-09-14	9	https://www.inaturalist.org/observations/94876144	40.1757	-75.4032	Chester	Amblyomma americanum	Pennsylvania
75667323	2021-04-29	4	https://www.inaturalist.org/observations/75667323	39.8707	-75.5908	Delaware	Amblyomma americanum	Pennsylvania
13221392	2018-06-06	6	https://www.inaturalist.org/observations/13221392	42.1693	-80.0726	Erie	Amblyomma americanum	Pennsylvania
78621485	2021-05-13	5	https://www.inaturalist.org/observations/78621485	42.16	-80.0839	Erie	Amblyomma americanum	Pennsylvania
85991091	2021-07-05	7	https://www.inaturalist.org/observations/85991091	42.17	-80.0739	Erie	Amblyomma americanum	Pennsylvania
78755106	2021-05-14	5	https://www.inaturalist.org/observations/78755106	40.1256	-75.1075	Montgomery	Amblyomma americanum	Pennsylvania
24765694	2019-05-07	5	https://www.inaturalist.org/observations/24765694	40.0477	-75.201	Philadelphia	Amblyomma americanum	Pennsylvania
25335765	2019-05-18	5	https://www.inaturalist.org/observations/25335765	39.802	-75.3224	Philadelphia	Amblyomma americanum	Pennsylvania
25849775	2019-05-26	5	https://www.inaturalist.org/observations/25849775	40.039	-75.2185	Philadelphia	Amblyomma americanum	Pennsylvania
43560943	2020-04-25	4	https://www.inaturalist.org/observations/43560943	40.0766	-75.1863	Philadelphia	Amblyomma americanum	Pennsylvania
48003393	2020-05-31	5	https://www.inaturalist.org/observations/48003393	39.9734	-75.1768	Philadelphia	Amblyomma americanum	Pennsylvania
49598666	2020-06-07	6	https://www.inaturalist.org/observations/49598666	39.8925	-75.2579	Philadelphia	Amblyomma americanum	Pennsylvania
51140088	2020-06-27	6	https://www.inaturalist.org/observations/51140088	39.9503	-75.2212	Philadelphia	Amblyomma americanum	Pennsylvania
59966800	2020-09-18	9	https://www.inaturalist.org/observations/59966800	39.9276	-75.1516	Philadelphia	Amblyomma americanum	Pennsylvania
27348991	2019-06-20	6	https://www.inaturalist.org/observations/27348991	41.5642	-78.033	Potter	Amblyomma americanum	Pennsylvania
65540805	2020-11-20	11	https://www.inaturalist.org/observations/65540805	40.1392	-79.284	Westmoreland	Amblyomma americanum	Pennsylvania
82530111	2021-06-11	6	https://www.inaturalist.org/observations/82530111	39.9104	-76.5638	York	Amblyomma americanum	Pennsylvania
50462431	2020-06-21	6	https://www.inaturalist.org/observations/50462431	37.6875	-75.6505	Accomack	Amblyomma americanum	Virginia
83807073	2021-06-16	6	https://www.inaturalist.org/observations/83807073	37.9483	-75.5027	Accomack	Amblyomma americanum	Virginia
90039895	2021-07-31	7	https://www.inaturalist.org/observations/90039895	37.9511	-75.5026	Accomack	Amblyomma americanum	Virginia
27319843	2019-06-17	6	https://www.inaturalist.org/observations/27319843	38.0511	-78.6815	Albemarle	Amblyomma americanum	Virginia
28172097	2019-07-03	7	https://www.inaturalist.org/observations/28172097	38.1372	-78.6802	Albemarle	Amblyomma americanum	Virginia
75667141	2021-04-29	4	https://www.inaturalist.org/observations/75667141	37.9883	-78.4029	Albemarle	Amblyomma americanum	Virginia
75675539	2021-04-25	4	https://www.inaturalist.org/observations/75675539	38.0516	-78.5027	Albemarle	Amblyomma americanum	Virginia
76191041	2021-05-01	5	https://www.inaturalist.org/observations/76191041	38.184	-78.3878	Albemarle	Amblyomma americanum	Virginia
77535150	2021-05-05	5	https://www.inaturalist.org/observations/77535150	37.8724	-78.4095	Albemarle	Amblyomma americanum	Virginia
78398694	2021-05-11	5	https://www.inaturalist.org/observations/78398694	37.8783	-78.4929	Albemarle	Amblyomma americanum	Virginia
81162935	2021-06-01	6	https://www.inaturalist.org/observations/81162935	38.1239	-78.4828	Albemarle	Amblyomma americanum	Virginia
82886950	2021-06-13	6	https://www.inaturalist.org/observations/82886950	38.0548	-78.4641	Albemarle	Amblyomma americanum	Virginia
83222643	2021-06-15	6	https://www.inaturalist.org/observations/83222643	38.0408	-78.6376	Albemarle	Amblyomma americanum	Virginia
84686910	2021-06-27	6	https://www.inaturalist.org/observations/84686910	37.8837	-78.4834	Albemarle	Amblyomma americanum	Virginia
93208077	2021-08-31	8	https://www.inaturalist.org/observations/93208077	38.0548	-78.4641	Albemarle	Amblyomma americanum	Virginia
78660177	2021-05-13	5	https://www.inaturalist.org/observations/78660177	38.8131	-77.072	Alexandria	Amblyomma americanum	Virginia
79695324	2021-05-21	5	https://www.inaturalist.org/observations/79695324	38.9851	-77.1881	Alexandria	Amblyomma americanum	Virginia
44634273	2020-05-02	5	https://www.inaturalist.org/observations/44634273	37.3065	-77.8863	Amelia	Amblyomma americanum	Virginia
45343287	2020-05-09	5	https://www.inaturalist.org/observations/45343287	37.3059	-77.8212	Amelia	Amblyomma americanum	Virginia
74991941	2021-04-22	4	https://www.inaturalist.org/observations/74991941	37.3698	-77.9079	Amelia	Amblyomma americanum	Virginia
82091376	2021-06-07	6	https://www.inaturalist.org/observations/82091376	37.227	-77.9655	Amelia	Amblyomma americanum	Virginia
82096091	2021-06-07	6	https://www.inaturalist.org/observations/82096091	37.3012	-77.9171	Amelia	Amblyomma americanum	Virginia
45828464	2020-05-13	5	https://www.inaturalist.org/observations/45828464	38.8617	-77.0874	Arlington	Amblyomma americanum	Virginia
47885294	2020-05-29	5	https://www.inaturalist.org/observations/47885294	38.913	-77.1076	Arlington	Amblyomma americanum	Virginia
76375332	2021-05-01	5	https://www.inaturalist.org/observations/76375332	38.8967	-77.1675	Arlington	Amblyomma americanum	Virginia
77196613	2021-05-03	5	https://www.inaturalist.org/observations/77196613	38.8795	-77.0939	Arlington	Amblyomma americanum	Virginia
85047406	2021-06-29	6	https://www.inaturalist.org/observations/85047406	38.8794	-77.0938	Arlington	Amblyomma americanum	Virginia
57451874	2020-08-24	8	https://www.inaturalist.org/observations/57451874	38.2127	-78.804	Augusta	Amblyomma americanum	Virginia
84927854	2021-06-28	6	https://www.inaturalist.org/observations/84927854	38.0119	-79.2022	Augusta	Amblyomma americanum	Virginia
41024161	2020-03-29	3	https://www.inaturalist.org/observations/41024161	37.3933	-79.4086	Bedford	Amblyomma americanum	Virginia
49619378	2020-06-14	6	https://www.inaturalist.org/observations/49619378	37.2056	-79.756	Bedford	Amblyomma americanum	Virginia
52631548	2020-07-10	7	https://www.inaturalist.org/observations/52631548	37.334	-79.2778	Bedford	Amblyomma americanum	Virginia
68280251	2020-06-03	6	https://www.inaturalist.org/observations/68280251	37.3907	-79.4112	Bedford	Amblyomma americanum	Virginia
73080550	2021-04-05	4	https://www.inaturalist.org/observations/73080550	37.0602	-79.4985	Bedford	Amblyomma americanum	Virginia
75186227	2021-04-23	4	https://www.inaturalist.org/observations/75186227	37.3028	-79.5328	Bedford	Amblyomma americanum	Virginia
80992882	2021-05-30	5	https://www.inaturalist.org/observations/80992882	37.3923	-79.4094	Bedford	Amblyomma americanum	Virginia
81964367	2021-06-06	6	https://www.inaturalist.org/observations/81964367	37.447	-79.6042	Bedford	Amblyomma americanum	Virginia
83197799	2021-06-15	6	https://www.inaturalist.org/observations/83197799	37.3916	-79.2542	Bedford	Amblyomma americanum	Virginia
84267294	2021-06-23	6	https://www.inaturalist.org/observations/84267294	37.3917	-79.2542	Bedford	Amblyomma americanum	Virginia
73836908	2021-04-12	4	https://www.inaturalist.org/observations/73836908	37.4993	-79.8773	Botetourt	Amblyomma americanum	Virginia
23710570	2019-04-28	4	https://www.inaturalist.org/observations/23710570	37.4935	-78.4402	Buckingham	Amblyomma americanum	Virginia
50461326	2020-06-21	6	https://www.inaturalist.org/observations/50461326	37.3606	-79.1288	Campbell	Amblyomma americanum	Virginia
25256604	2019-05-16	5	https://www.inaturalist.org/observations/25256604	38.0982	-77.3229	Caroline	Amblyomma americanum	Virginia
82473587	2021-06-10	6	https://www.inaturalist.org/observations/82473587	38.0586	-77.39	Caroline	Amblyomma americanum	Virginia
730477	2014-06-06	6	http://www.inaturalist.org/observations/730477	37.328	-77.2066	Charles City	Amblyomma americanum	Virginia
71708977	2010-06-04	6	https://www.inaturalist.org/observations/71708977	37.3412	-76.9192	Charles City	Amblyomma americanum	Virginia
10828225	2018-04-12	4	https://www.inaturalist.org/observations/10828225	37.0359	-78.4591	Charlotte	Amblyomma americanum	Virginia
42087523	2020-04-12	4	https://www.inaturalist.org/observations/42087523	36.9249	-78.6127	Charlotte	Amblyomma americanum	Virginia
42794503	2020-04-21	4	https://www.inaturalist.org/observations/42794503	38.0287	-78.5013	Charlottesville City	Amblyomma americanum	Virginia
76683891	2021-05-01	5	https://www.inaturalist.org/observations/76683891	38.0249	-78.4751	Charlottesville City	Amblyomma americanum	Virginia
78528058	2021-05-11	5	https://www.inaturalist.org/observations/78528058	38.0245	-78.5105	Charlottesville City	Amblyomma americanum	Virginia
82068984	2021-06-07	6	https://www.inaturalist.org/observations/82068984	38.0519	-78.4992	Charlottesville City	Amblyomma americanum	Virginia
24469655	2019-05-03	5	https://www.inaturalist.org/observations/24469655	36.5601	-76.2041	Chesapeake	Amblyomma americanum	Virginia
27174538	2019-06-17	6	https://www.inaturalist.org/observations/27174538	36.7857	-76.3521	Chesapeake	Amblyomma americanum	Virginia
75500845	2021-04-27	4	https://www.inaturalist.org/observations/75500845	36.5512	-76.4103	Chesapeake	Amblyomma americanum	Virginia
77745325	2021-05-07	5	https://www.inaturalist.org/observations/77745325	36.6915	-76.2696	Chesapeake	Amblyomma americanum	Virginia
3820848	2013-04-14	4	http://www.inaturalist.org/observations/3820848	37.414	-77.6968	Chesterfield	Amblyomma americanum	Virginia
5582844	2017-04-05	4	https://www.inaturalist.org/observations/5582844	37.4476	-77.6407	Chesterfield	Amblyomma americanum	Virginia
5584111	2017-04-05	4	https://www.inaturalist.org/observations/5584111	37.4479	-77.6399	Chesterfield	Amblyomma americanum	Virginia
5891307	2017-04-21	4	https://www.inaturalist.org/observations/5891307	37.4437	-77.6394	Chesterfield	Amblyomma americanum	Virginia
13261984	2018-06-09	6	https://www.inaturalist.org/observations/13261984	37.37	-77.5762	Chesterfield	Amblyomma americanum	Virginia
41791591	2020-04-09	4	https://www.inaturalist.org/observations/41791591	37.3036	-77.4694	Chesterfield	Amblyomma americanum	Virginia
41791668	2020-04-09	4	https://www.inaturalist.org/observations/41791668	37.3008	-77.468	Chesterfield	Amblyomma americanum	Virginia
48383240	2020-06-03	6	https://www.inaturalist.org/observations/48383240	37.4335	-77.6883	Chesterfield	Amblyomma americanum	Virginia
50839517	2020-06-24	6	https://www.inaturalist.org/observations/50839517	37.3091	-77.7556	Chesterfield	Amblyomma americanum	Virginia
51404620	2020-06-29	6	https://www.inaturalist.org/observations/51404620	37.5052	-77.6505	Chesterfield	Amblyomma americanum	Virginia
51595272	2020-07-01	7	https://www.inaturalist.org/observations/51595272	37.4471	-77.7032	Chesterfield	Amblyomma americanum	Virginia
72520865	2021-03-31	3	https://www.inaturalist.org/observations/72520865	37.4525	-77.6627	Chesterfield	Amblyomma americanum	Virginia
80301108	2021-05-25	5	https://www.inaturalist.org/observations/80301108	37.4754	-77.5305	Chesterfield	Amblyomma americanum	Virginia
85016491	2021-06-29	6	https://www.inaturalist.org/observations/85016491	37.5078	-77.5781	Chesterfield	Amblyomma americanum	Virginia
88297722	2021-07-23	7	https://www.inaturalist.org/observations/88297722	37.3868	-77.5815	Chesterfield	Amblyomma americanum	Virginia
74399197	2021-04-18	4	https://www.inaturalist.org/observations/74399197	39.151	-77.8598	Clarke	Amblyomma americanum	Virginia
73790434	2021-04-12	4	https://www.inaturalist.org/observations/73790434	37.4536	-80.1123	Craig	Amblyomma americanum	Virginia
23227335	2019-04-26	4	https://www.inaturalist.org/observations/23227335	38.5309	-78.1497	Culpeper	Amblyomma americanum	Virginia
56273611	2020-08-12	8	https://www.inaturalist.org/observations/56273611	38.3981	-77.9654	Culpeper	Amblyomma americanum	Virginia
81485953	2021-06-03	6	https://www.inaturalist.org/observations/81485953	38.4533	-78.0824	Culpeper	Amblyomma americanum	Virginia
95875	2012-05-27	5	http://www.inaturalist.org/observations/95875	38.7469	-77.1159	Fairfax	Amblyomma americanum	Virginia
547318	2013-04-28	4	http://www.inaturalist.org/observations/547318	38.6819	-77.2514	Fairfax	Amblyomma americanum	Virginia
8662687	2015-04-01	4	https://www.inaturalist.org/observations/8662687	38.9613	-77.3256	Fairfax	Amblyomma americanum	Virginia
12351189	2018-05-11	5	https://www.inaturalist.org/observations/12351189	38.7659	-77.2651	Fairfax	Amblyomma americanum	Virginia
13054588	2018-06-02	6	https://www.inaturalist.org/observations/13054588	38.9498	-77.3884	Fairfax	Amblyomma americanum	Virginia
21602819	2019-03-25	3	https://www.inaturalist.org/observations/21602819	38.9772	-77.3571	Fairfax	Amblyomma americanum	Virginia
22377753	2019-04-11	4	https://www.inaturalist.org/observations/22377753	38.9772	-77.357	Fairfax	Amblyomma americanum	Virginia
23035095	2019-04-24	4	https://www.inaturalist.org/observations/23035095	38.9772	-77.3571	Fairfax	Amblyomma americanum	Virginia
23117973	2019-04-23	4	https://www.inaturalist.org/observations/23117973	38.7807	-77.1224	Fairfax	Amblyomma americanum	Virginia
26264233	2019-06-01	6	https://www.inaturalist.org/observations/26264233	38.9773	-77.3571	Fairfax	Amblyomma americanum	Virginia
26900184	2019-06-12	6	https://www.inaturalist.org/observations/26900184	38.9772	-77.3571	Fairfax	Amblyomma americanum	Virginia
27578047	2019-06-22	6	https://www.inaturalist.org/observations/27578047	38.9659	-77.339	Fairfax	Amblyomma americanum	Virginia
27785578	2019-06-27	6	https://www.inaturalist.org/observations/27785578	38.9772	-77.3571	Fairfax	Amblyomma americanum	Virginia
27815214	2019-06-28	6	https://www.inaturalist.org/observations/27815214	38.9772	-77.3571	Fairfax	Amblyomma americanum	Virginia
28270642	2018-03-31	3	https://www.inaturalist.org/observations/28270642	38.9437	-77.447	Fairfax	Amblyomma americanum	Virginia
40279317	2020-03-19	3	https://www.inaturalist.org/observations/40279317	38.6677	-77.194	Fairfax	Amblyomma americanum	Virginia
41102453	2020-03-31	3	https://www.inaturalist.org/observations/41102453	38.8404	-77.4759	Fairfax	Amblyomma americanum	Virginia
41208022	2020-04-01	4	https://www.inaturalist.org/observations/41208022	38.9547	-77.2969	Fairfax	Amblyomma americanum	Virginia
42641825	2020-04-19	4	https://www.inaturalist.org/observations/42641825	38.759	-77.1707	Fairfax	Amblyomma americanum	Virginia
42734508	2020-04-19	4	https://www.inaturalist.org/observations/42734508	38.759	-77.1707	Fairfax	Amblyomma americanum	Virginia
43373307	2020-04-25	4	https://www.inaturalist.org/observations/43373307	38.8599	-77.3735	Fairfax	Amblyomma americanum	Virginia
43779658	2020-04-26	4	https://www.inaturalist.org/observations/43779658	38.8404	-77.4759	Fairfax	Amblyomma americanum	Virginia
44120197	2020-04-24	4	https://www.inaturalist.org/observations/44120197	38.9652	-77.3378	Fairfax	Amblyomma americanum	Virginia
44995374	2020-05-05	5	https://www.inaturalist.org/observations/44995374	38.7657	-77.2656	Fairfax	Amblyomma americanum	Virginia
46565168	2020-05-17	5	https://www.inaturalist.org/observations/46565168	38.9176	-77.2796	Fairfax	Amblyomma americanum	Virginia
47586086	2020-05-27	5	https://www.inaturalist.org/observations/47586086	38.7828	-77.1246	Fairfax	Amblyomma americanum	Virginia
48270278	2020-06-02	6	https://www.inaturalist.org/observations/48270278	38.9365	-77.3803	Fairfax	Amblyomma americanum	Virginia
48689984	2020-06-06	6	https://www.inaturalist.org/observations/48689984	38.9773	-77.3572	Fairfax	Amblyomma americanum	Virginia
49073943	2020-06-07	6	https://www.inaturalist.org/observations/49073943	38.6661	-77.2048	Fairfax	Amblyomma americanum	Virginia
49074013	2020-06-07	6	https://www.inaturalist.org/observations/49074013	38.6661	-77.2048	Fairfax	Amblyomma americanum	Virginia
49074141	2020-06-07	6	https://www.inaturalist.org/observations/49074141	38.6661	-77.2048	Fairfax	Amblyomma americanum	Virginia
49908934	2020-06-09	6	https://www.inaturalist.org/observations/49908934	38.6657	-77.206	Fairfax	Amblyomma americanum	Virginia
49916665	2020-06-17	6	https://www.inaturalist.org/observations/49916665	38.6775	-77.2213	Fairfax	Amblyomma americanum	Virginia
50258253	2020-06-20	6	https://www.inaturalist.org/observations/50258253	38.6746	-77.1661	Fairfax	Amblyomma americanum	Virginia
50594361	2020-06-21	6	https://www.inaturalist.org/observations/50594361	38.8349	-77.506	Fairfax	Amblyomma americanum	Virginia
50953446	2020-06-25	6	https://www.inaturalist.org/observations/50953446	38.7876	-77.362	Fairfax	Amblyomma americanum	Virginia
51425226	2020-06-28	6	https://www.inaturalist.org/observations/51425226	38.7981	-77.3296	Fairfax	Amblyomma americanum	Virginia
51975587	2020-06-07	6	https://www.inaturalist.org/observations/51975587	38.6687	-77.188	Fairfax	Amblyomma americanum	Virginia
51978223	2020-07-04	7	https://www.inaturalist.org/observations/51978223	38.9202	-77.2715	Fairfax	Amblyomma americanum	Virginia
52208830	2020-07-06	7	https://www.inaturalist.org/observations/52208830	38.7613	-77.3567	Fairfax	Amblyomma americanum	Virginia
52597089	2020-06-10	6	https://www.inaturalist.org/observations/52597089	38.9611	-77.3096	Fairfax	Amblyomma americanum	Virginia
72164350	2021-03-22	3	https://www.inaturalist.org/observations/72164350	38.7856	-77.3016	Fairfax	Amblyomma americanum	Virginia
72182250	2021-03-27	3	https://www.inaturalist.org/observations/72182250	38.7089	-77.2144	Fairfax	Amblyomma americanum	Virginia
72511143	2021-03-31	3	https://www.inaturalist.org/observations/72511143	38.9752	-77.4009	Fairfax	Amblyomma americanum	Virginia
73971587	2021-04-14	4	https://www.inaturalist.org/observations/73971587	38.9752	-77.4011	Fairfax	Amblyomma americanum	Virginia
74168252	2021-04-15	4	https://www.inaturalist.org/observations/74168252	38.781	-77.3629	Fairfax	Amblyomma americanum	Virginia
74207322	2021-04-16	4	https://www.inaturalist.org/observations/74207322	38.9752	-77.401	Fairfax	Amblyomma americanum	Virginia
74335101	2021-04-17	4	https://www.inaturalist.org/observations/74335101	38.9569	-77.326	Fairfax	Amblyomma americanum	Virginia
74728418	2021-04-21	4	https://www.inaturalist.org/observations/74728418	38.7659	-77.265	Fairfax	Amblyomma americanum	Virginia
75258213	2021-04-25	4	https://www.inaturalist.org/observations/75258213	38.9752	-77.401	Fairfax	Amblyomma americanum	Virginia
75268841	2021-04-25	4	https://www.inaturalist.org/observations/75268841	38.8748	-77.4978	Fairfax	Amblyomma americanum	Virginia
75437656	2021-04-27	4	https://www.inaturalist.org/observations/75437656	38.9752	-77.401	Fairfax	Amblyomma americanum	Virginia
76213671	2021-04-30	4	https://www.inaturalist.org/observations/76213671	38.8397	-77.5056	Fairfax	Amblyomma americanum	Virginia
76355137	2021-05-01	5	https://www.inaturalist.org/observations/76355137	38.6743	-77.1362	Fairfax	Amblyomma americanum	Virginia
76360104	2021-05-01	5	https://www.inaturalist.org/observations/76360104	38.9751	-77.4011	Fairfax	Amblyomma americanum	Virginia
77176130	2021-05-03	5	https://www.inaturalist.org/observations/77176130	38.6798	-77.2183	Fairfax	Amblyomma americanum	Virginia
77282162	2021-05-04	5	https://www.inaturalist.org/observations/77282162	38.9588	-77.357	Fairfax	Amblyomma americanum	Virginia
77549706	2021-05-03	5	https://www.inaturalist.org/observations/77549706	38.8559	-77.3828	Fairfax	Amblyomma americanum	Virginia
77675903	2021-05-06	5	https://www.inaturalist.org/observations/77675903	38.8766	-77.499	Fairfax	Amblyomma americanum	Virginia
77675911	2021-05-06	5	https://www.inaturalist.org/observations/77675911	38.8766	-77.499	Fairfax	Amblyomma americanum	Virginia
77675912	2021-05-06	5	https://www.inaturalist.org/observations/77675912	38.8766	-77.499	Fairfax	Amblyomma americanum	Virginia
77678092	2021-05-06	5	https://www.inaturalist.org/observations/77678092	38.8767	-77.4985	Fairfax	Amblyomma americanum	Virginia
77840761	2021-05-02	5	https://www.inaturalist.org/observations/77840761	38.6652	-77.2079	Fairfax	Amblyomma americanum	Virginia
77840978	2021-05-02	5	https://www.inaturalist.org/observations/77840978	38.6652	-77.2079	Fairfax	Amblyomma americanum	Virginia
77842552	2021-05-07	5	https://www.inaturalist.org/observations/77842552	38.7738	-77.118	Fairfax	Amblyomma americanum	Virginia
77980745	2021-05-03	5	https://www.inaturalist.org/observations/77980745	38.8533	-77.4708	Fairfax	Amblyomma americanum	Virginia
78608628	2021-05-13	5	https://www.inaturalist.org/observations/78608628	38.762	-77.3946	Fairfax	Amblyomma americanum	Virginia
79051900	2021-05-16	5	https://www.inaturalist.org/observations/79051900	38.8169	-77.4363	Fairfax	Amblyomma americanum	Virginia
79222968	2021-05-17	5	https://www.inaturalist.org/observations/79222968	38.8047	-77.447	Fairfax	Amblyomma americanum	Virginia
79330365	2021-05-18	5	https://www.inaturalist.org/observations/79330365	38.9174	-77.2793	Fairfax	Amblyomma americanum	Virginia
79362792	2021-05-18	5	https://www.inaturalist.org/observations/79362792	39.0498	-77.3238	Fairfax	Amblyomma americanum	Virginia
79431355	2021-05-18	5	https://www.inaturalist.org/observations/79431355	38.8777	-77.4894	Fairfax	Amblyomma americanum	Virginia
80549870	2021-05-27	5	https://www.inaturalist.org/observations/80549870	38.7174	-77.2197	Fairfax	Amblyomma americanum	Virginia
80551886	2021-05-27	5	https://www.inaturalist.org/observations/80551886	38.7175	-77.2199	Fairfax	Amblyomma americanum	Virginia
81448247	2021-05-31	5	https://www.inaturalist.org/observations/81448247	38.8389	-77.5058	Fairfax	Amblyomma americanum	Virginia
81448248	2021-05-31	5	https://www.inaturalist.org/observations/81448248	38.8389	-77.5058	Fairfax	Amblyomma americanum	Virginia
81448250	2021-05-31	5	https://www.inaturalist.org/observations/81448250	38.8389	-77.5058	Fairfax	Amblyomma americanum	Virginia
81448252	2021-05-31	5	https://www.inaturalist.org/observations/81448252	38.8389	-77.5058	Fairfax	Amblyomma americanum	Virginia
81448254	2021-05-31	5	https://www.inaturalist.org/observations/81448254	38.8389	-77.5058	Fairfax	Amblyomma americanum	Virginia
81448257	2021-05-31	5	https://www.inaturalist.org/observations/81448257	38.8389	-77.5058	Fairfax	Amblyomma americanum	Virginia
81658210	2021-06-04	6	https://www.inaturalist.org/observations/81658210	38.783	-77.3675	Fairfax	Amblyomma americanum	Virginia
82121616	2021-06-07	6	https://www.inaturalist.org/observations/82121616	38.857	-77.4283	Fairfax	Amblyomma americanum	Virginia
82363684	2021-06-09	6	https://www.inaturalist.org/observations/82363684	38.866	-77.4571	Fairfax	Amblyomma americanum	Virginia
82470833	2021-06-10	6	https://www.inaturalist.org/observations/82470833	38.8011	-77.4274	Fairfax	Amblyomma americanum	Virginia
82470834	2021-06-10	6	https://www.inaturalist.org/observations/82470834	38.8011	-77.4274	Fairfax	Amblyomma americanum	Virginia
82470835	2021-06-10	6	https://www.inaturalist.org/observations/82470835	38.8011	-77.4274	Fairfax	Amblyomma americanum	Virginia
82470836	2021-06-10	6	https://www.inaturalist.org/observations/82470836	38.8011	-77.4274	Fairfax	Amblyomma americanum	Virginia
82567536	2021-06-10	6	https://www.inaturalist.org/observations/82567536	38.8019	-77.4267	Fairfax	Amblyomma americanum	Virginia
82567537	2021-05-16	5	https://www.inaturalist.org/observations/82567537	38.8597	-77.4963	Fairfax	Amblyomma americanum	Virginia
82567539	2021-05-16	5	https://www.inaturalist.org/observations/82567539	38.8597	-77.4963	Fairfax	Amblyomma americanum	Virginia
82567543	2021-05-16	5	https://www.inaturalist.org/observations/82567543	38.8597	-77.4963	Fairfax	Amblyomma americanum	Virginia
82567546	2021-05-16	5	https://www.inaturalist.org/observations/82567546	38.8597	-77.4963	Fairfax	Amblyomma americanum	Virginia
82567549	2021-05-16	5	https://www.inaturalist.org/observations/82567549	38.8597	-77.4963	Fairfax	Amblyomma americanum	Virginia
82567550	2021-05-31	5	https://www.inaturalist.org/observations/82567550	38.8388	-77.5056	Fairfax	Amblyomma americanum	Virginia
82567553	2021-05-31	5	https://www.inaturalist.org/observations/82567553	38.8388	-77.5056	Fairfax	Amblyomma americanum	Virginia
82567558	2021-05-31	5	https://www.inaturalist.org/observations/82567558	38.8388	-77.5056	Fairfax	Amblyomma americanum	Virginia
82567561	2021-05-31	5	https://www.inaturalist.org/observations/82567561	38.8388	-77.5056	Fairfax	Amblyomma americanum	Virginia
82839682	2021-06-12	6	https://www.inaturalist.org/observations/82839682	38.8452	-77.4694	Fairfax	Amblyomma americanum	Virginia
83200543	2021-06-15	6	https://www.inaturalist.org/observations/83200543	38.8754	-77.4962	Fairfax	Amblyomma americanum	Virginia
83213960	2021-06-15	6	https://www.inaturalist.org/observations/83213960	38.8769	-77.4962	Fairfax	Amblyomma americanum	Virginia
83213964	2021-06-15	6	https://www.inaturalist.org/observations/83213964	38.8769	-77.4962	Fairfax	Amblyomma americanum	Virginia
83304088	2021-06-15	6	https://www.inaturalist.org/observations/83304088	39.0139	-77.366	Fairfax	Amblyomma americanum	Virginia
84025983	2021-06-21	6	https://www.inaturalist.org/observations/84025983	38.8676	-77.4323	Fairfax	Amblyomma americanum	Virginia
86084797	2021-07-04	7	https://www.inaturalist.org/observations/86084797	38.8563	-77.4312	Fairfax	Amblyomma americanum	Virginia
87761222	2021-07-19	7	https://www.inaturalist.org/observations/87761222	38.9753	-77.401	Fairfax	Amblyomma americanum	Virginia
92750052	2021-08-28	8	https://www.inaturalist.org/observations/92750052	38.9752	-77.401	Fairfax	Amblyomma americanum	Virginia
94277375	2021-09-05	9	https://www.inaturalist.org/observations/94277375	38.9879	-77.3672	Fairfax	Amblyomma americanum	Virginia
104070304	2021-05-31	5	https://www.inaturalist.org/observations/104070304	38.8929	-77.4667	Fairfax	Amblyomma americanum	Virginia
77527996	2021-05-05	5	https://www.inaturalist.org/observations/77527996	38.9003	-77.3601	Fairfax city	Amblyomma americanum	Virginia
96134784	2021-09-25	9	https://www.inaturalist.org/observations/96134784	38.8605	-77.3252	Fairfax city	Amblyomma americanum	Virginia
25406673	2019-05-19	5	https://www.inaturalist.org/observations/25406673	38.4806	-77.78	Fauquier	Amblyomma americanum	Virginia
48600101	2020-06-05	6	https://www.inaturalist.org/observations/48600101	38.7818	-77.8014	Fauquier	Amblyomma americanum	Virginia
48832192	2020-06-07	6	https://www.inaturalist.org/observations/48832192	38.907	-77.6856	Fauquier	Amblyomma americanum	Virginia
49095048	2020-06-09	6	https://www.inaturalist.org/observations/49095048	38.907	-77.6862	Fauquier	Amblyomma americanum	Virginia
52675305	2020-07-08	7	https://www.inaturalist.org/observations/52675305	38.9071	-77.6855	Fauquier	Amblyomma americanum	Virginia
86764113	2021-07-10	7	https://www.inaturalist.org/observations/86764113	38.9723	-77.8777	Fauquier	Amblyomma americanum	Virginia
89493095	2021-08-01	8	https://www.inaturalist.org/observations/89493095	38.5486	-77.7125	Fauquier	Amblyomma americanum	Virginia
727726	2014-06-07	6	http://www.inaturalist.org/observations/727726	36.874	-80.2979	Floyd	Amblyomma americanum	Virginia
12326144	2018-05-03	5	https://www.inaturalist.org/observations/12326144	37.7409	-78.4079	Fluvanna	Amblyomma americanum	Virginia
44614343	2020-05-02	5	https://www.inaturalist.org/observations/44614343	37.7687	-78.3395	Fluvanna	Amblyomma americanum	Virginia
80527720	2021-05-27	5	https://www.inaturalist.org/observations/80527720	37.8938	-78.3313	Fluvanna	Amblyomma americanum	Virginia
22370217	2019-04-11	4	https://www.inaturalist.org/observations/22370217	37.0202	-79.772	Franklin	Amblyomma americanum	Virginia
40161580	2020-03-17	3	https://www.inaturalist.org/observations/40161580	39.0445	-78.1525	Frederick	Amblyomma americanum	Virginia
42970178	2020-04-23	4	https://www.inaturalist.org/observations/42970178	39.0446	-78.1525	Frederick	Amblyomma americanum	Virginia
47210625	2020-05-02	5	https://www.inaturalist.org/observations/47210625	39.0446	-78.1525	Frederick	Amblyomma americanum	Virginia
83326814	2021-06-16	6	https://www.inaturalist.org/observations/83326814	37.6677	-77.8104	Goochland	Amblyomma americanum	Virginia
83329854	2021-06-16	6	https://www.inaturalist.org/observations/83329854	37.6676	-77.8103	Goochland	Amblyomma americanum	Virginia
92151578	2021-08-22	8	https://www.inaturalist.org/observations/92151578	37.7061	-77.7274	Goochland	Amblyomma americanum	Virginia
12146945	2018-05-04	5	https://www.inaturalist.org/observations/12146945	36.7035	-78.6657	Halifax	Amblyomma americanum	Virginia
13949469	2018-07-01	7	https://www.inaturalist.org/observations/13949469	37.065	-76.3108	Hampton	Amblyomma americanum	Virginia
13949478	2018-07-01	7	https://www.inaturalist.org/observations/13949478	37.0654	-76.311	Hampton	Amblyomma americanum	Virginia
23684588	2019-04-28	4	https://www.inaturalist.org/observations/23684588	37.0647	-76.3111	Hampton	Amblyomma americanum	Virginia
23766265	2019-04-28	4	https://www.inaturalist.org/observations/23766265	37.0647	-76.3108	Hampton	Amblyomma americanum	Virginia
48601841	2020-06-05	6	https://www.inaturalist.org/observations/48601841	37.0082	-76.3591	Hampton	Amblyomma americanum	Virginia
73454293	2021-04-09	4	https://www.inaturalist.org/observations/73454293	37.0517	-76.3922	Hampton	Amblyomma americanum	Virginia
81292014	2021-06-01	6	https://www.inaturalist.org/observations/81292014	37.0552	-76.3945	Hampton	Amblyomma americanum	Virginia
45438657	2020-05-09	5	https://www.inaturalist.org/observations/45438657	37.6835	-77.4395	Hanover	Amblyomma americanum	Virginia
47463367	2020-05-26	5	https://www.inaturalist.org/observations/47463367	37.6069	-77.5792	Hanover	Amblyomma americanum	Virginia
48189399	2020-06-01	6	https://www.inaturalist.org/observations/48189399	37.6142	-77.5004	Hanover	Amblyomma americanum	Virginia
52586135	2020-07-08	7	https://www.inaturalist.org/observations/52586135	37.6916	-77.4592	Hanover	Amblyomma americanum	Virginia
79209459	2021-05-14	5	https://www.inaturalist.org/observations/79209459	37.7329	-77.6377	Hanover	Amblyomma americanum	Virginia
88865042	2021-07-25	7	https://www.inaturalist.org/observations/88865042	37.7645	-77.7763	Hanover	Amblyomma americanum	Virginia
27279459	2019-06-19	6	https://www.inaturalist.org/observations/27279459	37.4181	-77.247	Henrico	Amblyomma americanum	Virginia
40964464	2020-03-29	3	https://www.inaturalist.org/observations/40964464	37.5399	-77.3193	Henrico	Amblyomma americanum	Virginia
73142394	2021-04-06	4	https://www.inaturalist.org/observations/73142394	37.6438	-77.513	Henrico	Amblyomma americanum	Virginia
73159779	2021-04-06	4	https://www.inaturalist.org/observations/73159779	37.5863	-77.5352	Henrico	Amblyomma americanum	Virginia
80475074	2021-05-24	5	https://www.inaturalist.org/observations/80475074	37.6132	-77.4745	Henrico	Amblyomma americanum	Virginia
81736058	2021-06-05	6	https://www.inaturalist.org/observations/81736058	37.6406	-77.4239	Henrico	Amblyomma americanum	Virginia
82679709	2021-06-04	6	https://www.inaturalist.org/observations/82679709	37.4148	-77.2505	Henrico	Amblyomma americanum	Virginia
82679711	2021-06-04	6	https://www.inaturalist.org/observations/82679711	37.4148	-77.2505	Henrico	Amblyomma americanum	Virginia
41070521	2020-03-30	3	https://www.inaturalist.org/observations/41070521	36.9896	-76.74	Isle of Wight	Amblyomma americanum	Virginia
45631402	2020-05-11	5	https://www.inaturalist.org/observations/45631402	36.9711	-76.7638	Isle of Wight	Amblyomma americanum	Virginia
53258234	2020-07-16	7	https://www.inaturalist.org/observations/53258234	36.8004	-76.7776	Isle of Wight	Amblyomma americanum	Virginia
53298514	2020-07-16	7	https://www.inaturalist.org/observations/53298514	36.795	-76.7791	Isle of Wight	Amblyomma americanum	Virginia
12901357	2018-05-26	5	https://www.inaturalist.org/observations/12901357	37.4128	-76.7133	James City	Amblyomma americanum	Virginia
51058528	2020-06-26	6	https://www.inaturalist.org/observations/51058528	37.3029	-76.7447	James City	Amblyomma americanum	Virginia
51541291	2020-06-30	6	https://www.inaturalist.org/observations/51541291	37.2429	-76.7654	James City	Amblyomma americanum	Virginia
71708976	2010-05-17	5	https://www.inaturalist.org/observations/71708976	37.2823	-76.78	James City	Amblyomma americanum	Virginia
71708978	2014-05-05	5	https://www.inaturalist.org/observations/71708978	37.4122	-76.7157	James City	Amblyomma americanum	Virginia
73218456	2021-04-07	4	https://www.inaturalist.org/observations/73218456	38.2554	-77.3027	King George	Amblyomma americanum	Virginia
32899607	2019-09-15	9	https://www.inaturalist.org/observations/32899607	37.7502	-76.5199	Lancaster	Amblyomma americanum	Virginia
77935510	2021-05-08	5	https://www.inaturalist.org/observations/77935510	37.7498	-76.5199	Lancaster	Amblyomma americanum	Virginia
3681732	2016-07-15	7	http://www.inaturalist.org/observations/3681732	39.0198	-77.4062	Loudoun	Amblyomma americanum	Virginia
41480015	2020-04-05	4	https://www.inaturalist.org/observations/41480015	39.134	-77.5271	Loudoun	Amblyomma americanum	Virginia
41480253	2020-04-05	4	https://www.inaturalist.org/observations/41480253	39.1344	-77.527	Loudoun	Amblyomma americanum	Virginia
42091040	2020-04-12	4	https://www.inaturalist.org/observations/42091040	39.0155	-77.5341	Loudoun	Amblyomma americanum	Virginia
42752015	2020-04-21	4	https://www.inaturalist.org/observations/42752015	38.9218	-77.5109	Loudoun	Amblyomma americanum	Virginia
44535622	2020-05-01	5	https://www.inaturalist.org/observations/44535622	38.9711	-77.5395	Loudoun	Amblyomma americanum	Virginia
45701342	2020-05-12	5	https://www.inaturalist.org/observations/45701342	39.1364	-77.5332	Loudoun	Amblyomma americanum	Virginia
46382569	2020-05-18	5	https://www.inaturalist.org/observations/46382569	38.9864	-77.4766	Loudoun	Amblyomma americanum	Virginia
46382615	2020-05-18	5	https://www.inaturalist.org/observations/46382615	38.9864	-77.4766	Loudoun	Amblyomma americanum	Virginia
46384081	2020-05-18	5	https://www.inaturalist.org/observations/46384081	38.9864	-77.4766	Loudoun	Amblyomma americanum	Virginia
46398882	2020-05-18	5	https://www.inaturalist.org/observations/46398882	38.9863	-77.4769	Loudoun	Amblyomma americanum	Virginia
46399029	2020-05-18	5	https://www.inaturalist.org/observations/46399029	38.9864	-77.4767	Loudoun	Amblyomma americanum	Virginia
47030210	2020-05-23	5	https://www.inaturalist.org/observations/47030210	39.0883	-77.4933	Loudoun	Amblyomma americanum	Virginia
47760045	2020-05-29	5	https://www.inaturalist.org/observations/47760045	39.1149	-77.5093	Loudoun	Amblyomma americanum	Virginia
47786644	2020-05-29	5	https://www.inaturalist.org/observations/47786644	39.0962	-77.4967	Loudoun	Amblyomma americanum	Virginia
47808128	2020-05-29	5	https://www.inaturalist.org/observations/47808128	39.1149	-77.5093	Loudoun	Amblyomma americanum	Virginia
48220035	2020-06-02	6	https://www.inaturalist.org/observations/48220035	39.046	-77.8997	Loudoun	Amblyomma americanum	Virginia
48241159	2020-06-02	6	https://www.inaturalist.org/observations/48241159	38.9032	-77.5305	Loudoun	Amblyomma americanum	Virginia
48247798	2020-06-02	6	https://www.inaturalist.org/observations/48247798	38.9028	-77.5305	Loudoun	Amblyomma americanum	Virginia
48247846	2020-06-02	6	https://www.inaturalist.org/observations/48247846	38.9037	-77.5302	Loudoun	Amblyomma americanum	Virginia
48806122	2019-05-11	5	https://www.inaturalist.org/observations/48806122	39.0536	-77.4051	Loudoun	Amblyomma americanum	Virginia
50074957	2020-06-18	6	https://www.inaturalist.org/observations/50074957	38.9455	-77.5365	Loudoun	Amblyomma americanum	Virginia
50553938	2020-06-22	6	https://www.inaturalist.org/observations/50553938	39.0683	-77.4638	Loudoun	Amblyomma americanum	Virginia
52948797	2020-07-13	7	https://www.inaturalist.org/observations/52948797	38.9455	-77.5364	Loudoun	Amblyomma americanum	Virginia
52948840	2020-07-13	7	https://www.inaturalist.org/observations/52948840	38.9449	-77.536	Loudoun	Amblyomma americanum	Virginia
52978278	2020-07-13	7	https://www.inaturalist.org/observations/52978278	38.9464	-77.5315	Loudoun	Amblyomma americanum	Virginia
56757210	2020-08-17	8	https://www.inaturalist.org/observations/56757210	39.0146	-77.4499	Loudoun	Amblyomma americanum	Virginia
72474414	2021-03-30	3	https://www.inaturalist.org/observations/72474414	38.9455	-77.5419	Loudoun	Amblyomma americanum	Virginia
72474461	2021-03-30	3	https://www.inaturalist.org/observations/72474461	38.9457	-77.5419	Loudoun	Amblyomma americanum	Virginia
73534253	2021-04-10	4	https://www.inaturalist.org/observations/73534253	39.1161	-77.5507	Loudoun	Amblyomma americanum	Virginia
73830067	2021-04-12	4	https://www.inaturalist.org/observations/73830067	39.0072	-77.9536	Loudoun	Amblyomma americanum	Virginia
74377725	2021-04-18	4	https://www.inaturalist.org/observations/74377725	38.9976	-77.558	Loudoun	Amblyomma americanum	Virginia
75280171	2021-04-25	4	https://www.inaturalist.org/observations/75280171	39.1312	-77.5255	Loudoun	Amblyomma americanum	Virginia
75549070	2021-04-28	4	https://www.inaturalist.org/observations/75549070	39.0745	-77.4735	Loudoun	Amblyomma americanum	Virginia
75597449	2021-04-28	4	https://www.inaturalist.org/observations/75597449	38.9887	-77.4363	Loudoun	Amblyomma americanum	Virginia
75735494	2021-04-29	4	https://www.inaturalist.org/observations/75735494	38.9448	-77.5361	Loudoun	Amblyomma americanum	Virginia
76648866	2021-05-02	5	https://www.inaturalist.org/observations/76648866	39.1178	-77.4627	Loudoun	Amblyomma americanum	Virginia
76908751	2021-05-03	5	https://www.inaturalist.org/observations/76908751	39.0273	-77.8224	Loudoun	Amblyomma americanum	Virginia
77323685	2021-05-04	5	https://www.inaturalist.org/observations/77323685	39.0409	-77.5215	Loudoun	Amblyomma americanum	Virginia
77350303	2021-05-04	5	https://www.inaturalist.org/observations/77350303	38.946	-77.5414	Loudoun	Amblyomma americanum	Virginia
78683376	2021-05-13	5	https://www.inaturalist.org/observations/78683376	39.0203	-77.5105	Loudoun	Amblyomma americanum	Virginia
78749321	2021-05-14	5	https://www.inaturalist.org/observations/78749321	39.0291	-77.87	Loudoun	Amblyomma americanum	Virginia
79766164	2021-05-22	5	https://www.inaturalist.org/observations/79766164	39.0338	-77.9662	Loudoun	Amblyomma americanum	Virginia
81330357	2021-06-02	6	https://www.inaturalist.org/observations/81330357	39.0419	-77.5256	Loudoun	Amblyomma americanum	Virginia
84419298	2021-06-25	6	https://www.inaturalist.org/observations/84419298	39.0199	-77.8835	Loudoun	Amblyomma americanum	Virginia
87320704	2021-07-16	7	https://www.inaturalist.org/observations/87320704	39.0686	-77.8286	Loudoun	Amblyomma americanum	Virginia
6339279	2017-05-18	5	https://www.inaturalist.org/observations/6339279	38.0163	-77.9215	Louisa	Amblyomma americanum	Virginia
12322020	2018-05-10	5	https://www.inaturalist.org/observations/12322020	38.013	-77.9215	Louisa	Amblyomma americanum	Virginia
12452831	2018-05-14	5	https://www.inaturalist.org/observations/12452831	38.0146	-77.9202	Louisa	Amblyomma americanum	Virginia
12504170	2018-05-10	5	https://www.inaturalist.org/observations/12504170	38.0131	-77.9215	Louisa	Amblyomma americanum	Virginia
24402431	2019-05-02	5	https://www.inaturalist.org/observations/24402431	37.9602	-78.0653	Louisa	Amblyomma americanum	Virginia
24882009	2019-05-09	5	https://www.inaturalist.org/observations/24882009	38.0164	-77.9182	Louisa	Amblyomma americanum	Virginia
25065136	2019-05-09	5	https://www.inaturalist.org/observations/25065136	38.0155	-77.9204	Louisa	Amblyomma americanum	Virginia
25170332	2019-05-08	5	https://www.inaturalist.org/observations/25170332	38.017	-77.9209	Louisa	Amblyomma americanum	Virginia
25174482	2019-05-08	5	https://www.inaturalist.org/observations/25174482	38.0176	-77.9209	Louisa	Amblyomma americanum	Virginia
25225971	2019-05-16	5	https://www.inaturalist.org/observations/25225971	38.015	-77.9217	Louisa	Amblyomma americanum	Virginia
25260500	2019-05-17	5	https://www.inaturalist.org/observations/25260500	38.017	-77.9207	Louisa	Amblyomma americanum	Virginia
52468890	2020-07-09	7	https://www.inaturalist.org/observations/52468890	37.9165	-77.8644	Louisa	Amblyomma americanum	Virginia
52480726	2020-07-09	7	https://www.inaturalist.org/observations/52480726	37.9164	-77.8642	Louisa	Amblyomma americanum	Virginia
13863461	2018-06-21	6	https://www.inaturalist.org/observations/13863461	37.0411	-78.2761	Lunenburg	Amblyomma americanum	Virginia
6854406	2017-06-29	6	https://www.inaturalist.org/observations/6854406	37.3812	-79.1397	Lynchburg	Amblyomma americanum	Virginia
75388018	2021-04-26	4	https://www.inaturalist.org/observations/75388018	37.3585	-79.1877	Lynchburg	Amblyomma americanum	Virginia
75986897	2021-04-28	4	https://www.inaturalist.org/observations/75986897	37.45	-79.2182	Lynchburg	Amblyomma americanum	Virginia
41055492	2020-03-28	3	https://www.inaturalist.org/observations/41055492	38.4369	-78.2476	Madison	Amblyomma americanum	Virginia
79070884	2021-05-15	5	https://www.inaturalist.org/observations/79070884	38.5184	-78.3065	Madison	Amblyomma americanum	Virginia
77106963	2021-05-03	5	https://www.inaturalist.org/observations/77106963	37.3735	-76.2519	Mathews	Amblyomma americanum	Virginia
85755174	2021-07-05	7	https://www.inaturalist.org/observations/85755174	37.3755	-76.261	Mathews	Amblyomma americanum	Virginia
81328796	2021-06-02	6	https://www.inaturalist.org/observations/81328796	36.6194	-78.5528	Mecklenburg	Amblyomma americanum	Virginia
82335723	2021-06-09	6	https://www.inaturalist.org/observations/82335723	36.6194	-78.5531	Mecklenburg	Amblyomma americanum	Virginia
48922045	2020-06-08	6	https://www.inaturalist.org/observations/48922045	37.5826	-76.4877	Middlesex	Amblyomma americanum	Virginia
49046235	2020-06-09	6	https://www.inaturalist.org/observations/49046235	37.5831	-76.4857	Middlesex	Amblyomma americanum	Virginia
49058052	2020-06-09	6	https://www.inaturalist.org/observations/49058052	37.5827	-76.4863	Middlesex	Amblyomma americanum	Virginia
73041507	2021-04-05	4	https://www.inaturalist.org/observations/73041507	37.5843	-76.4854	Middlesex	Amblyomma americanum	Virginia
73986689	2021-04-14	4	https://www.inaturalist.org/observations/73986689	37.1962	-80.3429	Montgomery	Amblyomma americanum	Virginia
25975378	2019-05-28	5	https://www.inaturalist.org/observations/25975378	37.8948	-78.8663	Nelson	Amblyomma americanum	Virginia
26857908	2019-06-12	6	https://www.inaturalist.org/observations/26857908	37.7479	-78.8836	Nelson	Amblyomma americanum	Virginia
10527114	2018-03-31	3	https://www.inaturalist.org/observations/10527114	37.4126	-76.9416	New Kent	Amblyomma americanum	Virginia
6286509	2017-05-20	5	https://www.inaturalist.org/observations/6286509	37.1784	-76.5477	Newport News	Amblyomma americanum	Virginia
6303361	2017-05-21	5	https://www.inaturalist.org/observations/6303361	37.1897	-76.5478	Newport News	Amblyomma americanum	Virginia
26070820	2019-05-30	5	https://www.inaturalist.org/observations/26070820	37.0472	-76.4756	Newport News	Amblyomma americanum	Virginia
42510936	2020-04-18	4	https://www.inaturalist.org/observations/42510936	37.0489	-76.5323	Newport News	Amblyomma americanum	Virginia
42511067	2020-04-18	4	https://www.inaturalist.org/observations/42511067	37.0321	-76.4093	Newport News	Amblyomma americanum	Virginia
47124754	2020-05-23	5	https://www.inaturalist.org/observations/47124754	37.1884	-76.5472	Newport News	Amblyomma americanum	Virginia
49581861	2020-06-14	6	https://www.inaturalist.org/observations/49581861	37.0471	-76.4777	Newport News	Amblyomma americanum	Virginia
7151516	2017-05-18	5	https://www.inaturalist.org/observations/7151516	37.1667	-75.9839	Northampton	Amblyomma americanum	Virginia
76603306	2021-05-02	5	https://www.inaturalist.org/observations/76603306	37.3019	-75.9293	Northampton	Amblyomma americanum	Virginia
76845105	2021-04-29	4	https://www.inaturalist.org/observations/76845105	37.1306	-75.9621	Northampton	Amblyomma americanum	Virginia
85606733	2021-07-04	7	https://www.inaturalist.org/observations/85606733	38.721	-78.464	Page	Amblyomma americanum	Virginia
48907451	2020-06-08	6	https://www.inaturalist.org/observations/48907451	36.8066	-80.2674	Patrick	Amblyomma americanum	Virginia
82192145	2021-06-07	6	https://www.inaturalist.org/observations/82192145	36.8013	-80.2061	Patrick	Amblyomma americanum	Virginia
50433670	2020-06-21	6	https://www.inaturalist.org/observations/50433670	37.1166	-76.3633	Poquoson	Amblyomma americanum	Virginia
44922100	2020-05-04	5	https://www.inaturalist.org/observations/44922100	37.5475	-77.8965	Powhatan	Amblyomma americanum	Virginia
72216609	2021-03-27	3	https://www.inaturalist.org/observations/72216609	37.5427	-77.9668	Powhatan	Amblyomma americanum	Virginia
13568981	2018-06-08	6	https://www.inaturalist.org/observations/13568981	37.2003	-78.4481	Prince Edward	Amblyomma americanum	Virginia
22772338	2019-04-20	4	https://www.inaturalist.org/observations/22772338	37.3079	-78.4034	Prince Edward	Amblyomma americanum	Virginia
45607564	2020-05-10	5	https://www.inaturalist.org/observations/45607564	37.3024	-78.3976	Prince Edward	Amblyomma americanum	Virginia
45607961	2020-05-06	5	https://www.inaturalist.org/observations/45607961	37.3024	-78.3975	Prince Edward	Amblyomma americanum	Virginia
75453941	2021-04-27	4	https://www.inaturalist.org/observations/75453941	37.2452	-78.4681	Prince Edward	Amblyomma americanum	Virginia
75515063	2021-04-28	4	https://www.inaturalist.org/observations/75515063	37.2469	-78.459	Prince Edward	Amblyomma americanum	Virginia
79329028	2021-05-18	5	https://www.inaturalist.org/observations/79329028	37.2343	-78.4334	Prince Edward	Amblyomma americanum	Virginia
90354606	2021-08-08	8	https://www.inaturalist.org/observations/90354606	37.2294	-77.3206	Prince George	Amblyomma americanum	Virginia
3235169	2016-05-20	5	http://www.inaturalist.org/observations/3235169	38.824	-77.5065	Prince William	Amblyomma americanum	Virginia
3305273	2016-05-20	5	http://www.inaturalist.org/observations/3305273	38.8132	-77.5216	Prince William	Amblyomma americanum	Virginia
4171208	2014-05-15	5	http://www.inaturalist.org/observations/4171208	38.6447	-77.2348	Prince William	Amblyomma americanum	Virginia
6712180	2017-06-05	6	https://www.inaturalist.org/observations/6712180	38.6257	-77.5404	Prince William	Amblyomma americanum	Virginia
9134668	2014-06-14	6	https://www.inaturalist.org/observations/9134668	38.8131	-77.5219	Prince William	Amblyomma americanum	Virginia
11950967	2018-04-28	4	https://www.inaturalist.org/observations/11950967	38.623	-77.5348	Prince William	Amblyomma americanum	Virginia
13322855	2018-06-10	6	https://www.inaturalist.org/observations/13322855	38.6447	-77.2348	Prince William	Amblyomma americanum	Virginia
22267468	2019-04-07	4	https://www.inaturalist.org/observations/22267468	38.8476	-77.6651	Prince William	Amblyomma americanum	Virginia
25580663	2019-05-22	5	https://www.inaturalist.org/observations/25580663	38.7364	-77.5719	Prince William	Amblyomma americanum	Virginia
26818252	2019-06-11	6	https://www.inaturalist.org/observations/26818252	38.7545	-77.4242	Prince William	Amblyomma americanum	Virginia
37150847	2019-06-10	6	https://www.inaturalist.org/observations/37150847	38.6239	-77.5365	Prince William	Amblyomma americanum	Virginia
38495354	2019-05-27	5	https://www.inaturalist.org/observations/38495354	38.6238	-77.5356	Prince William	Amblyomma americanum	Virginia
41184121	2020-04-01	4	https://www.inaturalist.org/observations/41184121	38.8065	-77.4977	Prince William	Amblyomma americanum	Virginia
42162614	2020-04-14	4	https://www.inaturalist.org/observations/42162614	38.6746	-77.4792	Prince William	Amblyomma americanum	Virginia
44827028	2020-05-02	5	https://www.inaturalist.org/observations/44827028	38.8827	-77.6907	Prince William	Amblyomma americanum	Virginia
45316197	2020-05-05	5	https://www.inaturalist.org/observations/45316197	38.8859	-77.6902	Prince William	Amblyomma americanum	Virginia
45839954	2020-05-13	5	https://www.inaturalist.org/observations/45839954	38.6239	-77.5365	Prince William	Amblyomma americanum	Virginia
46229091	2020-05-17	5	https://www.inaturalist.org/observations/46229091	38.6587	-77.6073	Prince William	Amblyomma americanum	Virginia
47620482	2020-05-27	5	https://www.inaturalist.org/observations/47620482	38.6434	-77.2407	Prince William	Amblyomma americanum	Virginia
47678480	2020-05-27	5	https://www.inaturalist.org/observations/47678480	38.6447	-77.2348	Prince William	Amblyomma americanum	Virginia
48325640	2020-06-02	6	https://www.inaturalist.org/observations/48325640	38.8793	-77.6894	Prince William	Amblyomma americanum	Virginia
48830672	2020-06-07	6	https://www.inaturalist.org/observations/48830672	38.6651	-77.4315	Prince William	Amblyomma americanum	Virginia
49996015	2020-06-17	6	https://www.inaturalist.org/observations/49996015	38.6225	-77.3799	Prince William	Amblyomma americanum	Virginia
73243212	2021-04-07	4	https://www.inaturalist.org/observations/73243212	38.8357	-77.5495	Prince William	Amblyomma americanum	Virginia
73341573	2021-04-08	4	https://www.inaturalist.org/observations/73341573	38.7838	-77.5201	Prince William	Amblyomma americanum	Virginia
73341685	2021-04-08	4	https://www.inaturalist.org/observations/73341685	38.7972	-77.5336	Prince William	Amblyomma americanum	Virginia
73341767	2021-04-08	4	https://www.inaturalist.org/observations/73341767	38.7972	-77.5322	Prince William	Amblyomma americanum	Virginia
73341886	2021-04-08	4	https://www.inaturalist.org/observations/73341886	38.797	-77.533	Prince William	Amblyomma americanum	Virginia
73397355	2021-04-09	4	https://www.inaturalist.org/observations/73397355	38.6699	-77.2579	Prince William	Amblyomma americanum	Virginia
73641543	2021-04-11	4	https://www.inaturalist.org/observations/73641543	38.7648	-77.6516	Prince William	Amblyomma americanum	Virginia
75365728	2021-04-26	4	https://www.inaturalist.org/observations/75365728	38.7726	-77.5897	Prince William	Amblyomma americanum	Virginia
75382583	2021-04-26	4	https://www.inaturalist.org/observations/75382583	38.855	-77.4716	Prince William	Amblyomma americanum	Virginia
75493714	2021-04-27	4	https://www.inaturalist.org/observations/75493714	38.7691	-77.5966	Prince William	Amblyomma americanum	Virginia
75791519	2021-04-30	4	https://www.inaturalist.org/observations/75791519	38.7648	-77.6516	Prince William	Amblyomma americanum	Virginia
76709686	2021-05-02	5	https://www.inaturalist.org/observations/76709686	38.8196	-77.5512	Prince William	Amblyomma americanum	Virginia
77945217	2021-05-01	5	https://www.inaturalist.org/observations/77945217	38.532	-77.353	Prince William	Amblyomma americanum	Virginia
79038239	2021-05-16	5	https://www.inaturalist.org/observations/79038239	38.8054	-77.5411	Prince William	Amblyomma americanum	Virginia
79908433	2021-05-11	5	https://www.inaturalist.org/observations/79908433	38.9373	-77.6709	Prince William	Amblyomma americanum	Virginia
84021244	2021-06-13	6	https://www.inaturalist.org/observations/84021244	38.5886	-77.377	Prince William	Amblyomma americanum	Virginia
96635371	2021-04-17	4	https://www.inaturalist.org/observations/96635371	38.624	-77.5361	Prince William	Amblyomma americanum	Virginia
99487976	2021-10-26	10	https://www.inaturalist.org/observations/99487976	38.614	-77.2838	Prince William	Amblyomma americanum	Virginia
104204924	2021-06-01	6	https://www.inaturalist.org/observations/104204924	38.638	-77.229	Prince William	Amblyomma americanum	Virginia
84050484	2021-06-18	6	https://www.inaturalist.org/observations/84050484	38.6805	-78.2204	Rappahannock	Amblyomma americanum	Virginia
86852492	2021-07-03	7	https://www.inaturalist.org/observations/86852492	38.6438	-78.138	Rappahannock	Amblyomma americanum	Virginia
26321959	2019-06-03	6	https://www.inaturalist.org/observations/26321959	37.9541	-76.7612	Richmond	Amblyomma americanum	Virginia
829262	2014-08-07	8	http://www.inaturalist.org/observations/829262	37.5598	-77.4687	Richmond city	Amblyomma americanum	Virginia
45636986	2020-05-11	5	https://www.inaturalist.org/observations/45636986	37.5527	-77.4749	Richmond city	Amblyomma americanum	Virginia
45637070	2020-05-11	5	https://www.inaturalist.org/observations/45637070	37.5527	-77.4749	Richmond city	Amblyomma americanum	Virginia
45732533	2020-05-12	5	https://www.inaturalist.org/observations/45732533	37.5527	-77.4749	Richmond city	Amblyomma americanum	Virginia
46160516	2020-05-16	5	https://www.inaturalist.org/observations/46160516	37.5527	-77.475	Richmond city	Amblyomma americanum	Virginia
46424283	2020-05-18	5	https://www.inaturalist.org/observations/46424283	37.5526	-77.475	Richmond city	Amblyomma americanum	Virginia
51526868	2020-06-30	6	https://www.inaturalist.org/observations/51526868	37.5527	-77.4749	Richmond city	Amblyomma americanum	Virginia
81460576	2021-06-03	6	https://www.inaturalist.org/observations/81460576	37.5932	-77.4748	Richmond city	Amblyomma americanum	Virginia
94070547	2021-09-07	9	https://www.inaturalist.org/observations/94070547	37.5347	-77.4203	Richmond city	Amblyomma americanum	Virginia
39860133	2020-03-11	3	https://www.inaturalist.org/observations/39860133	37.203	-80.0041	Roanoke	Amblyomma americanum	Virginia
44628166	2020-05-02	5	https://www.inaturalist.org/observations/44628166	37.3593	-79.9928	Roanoke	Amblyomma americanum	Virginia
48366965	2020-06-03	6	https://www.inaturalist.org/observations/48366965	37.2336	-80.0247	Roanoke	Amblyomma americanum	Virginia
74182880	2021-04-16	4	https://www.inaturalist.org/observations/74182880	37.2312	-79.9967	Roanoke	Amblyomma americanum	Virginia
57085183	2020-08-21	8	https://www.inaturalist.org/observations/57085183	37.253	-79.9653	Roanoke city	Amblyomma americanum	Virginia
83143540	2021-06-12	6	https://www.inaturalist.org/observations/83143540	37.634	-79.5538	Rockbridge	Amblyomma americanum	Virginia
48968156	2020-06-08	6	https://www.inaturalist.org/observations/48968156	38.4077	-78.7322	Rockingham	Amblyomma americanum	Virginia
28294696	2019-07-04	7	https://www.inaturalist.org/observations/28294696	38.6509	-78.6669	Shenandoah	Amblyomma americanum	Virginia
83453066	2021-06-17	6	https://www.inaturalist.org/observations/83453066	36.8551	-76.8458	Southampton	Amblyomma americanum	Virginia
27668985	2019-06-25	6	https://www.inaturalist.org/observations/27668985	38.2727	-77.4689	Spotsylvania	Amblyomma americanum	Virginia
50658000	2020-06-23	6	https://www.inaturalist.org/observations/50658000	38.2686	-77.5336	Spotsylvania	Amblyomma americanum	Virginia
23081779	2019-04-25	4	https://www.inaturalist.org/observations/23081779	38.4706	-77.4011	Stafford	Amblyomma americanum	Virginia
25033314	2019-05-11	5	https://www.inaturalist.org/observations/25033314	38.3457	-77.5339	Stafford	Amblyomma americanum	Virginia
43436264	2020-04-25	4	https://www.inaturalist.org/observations/43436264	38.37	-77.33	Stafford	Amblyomma americanum	Virginia
82773788	2021-06-12	6	https://www.inaturalist.org/observations/82773788	38.3741	-77.4714	Stafford	Amblyomma americanum	Virginia
84620466	2021-06-26	6	https://www.inaturalist.org/observations/84620466	38.4272	-77.4647	Stafford	Amblyomma americanum	Virginia
51166972	2020-06-27	6	https://www.inaturalist.org/observations/51166972	36.7395	-76.5834	Suffolk	Amblyomma americanum	Virginia
76781058	2021-05-02	5	https://www.inaturalist.org/observations/76781058	36.6059	-76.5236	Suffolk	Amblyomma americanum	Virginia
6285029	2017-05-20	5	https://www.inaturalist.org/observations/6285029	37.1456	-76.7358	Surry	Amblyomma americanum	Virginia
45215976	2020-05-07	5	https://www.inaturalist.org/observations/45215976	37.0369	-76.8265	Surry	Amblyomma americanum	Virginia
45632204	2020-05-11	5	https://www.inaturalist.org/observations/45632204	37.0258	-76.7953	Surry	Amblyomma americanum	Virginia
45632377	2020-05-11	5	https://www.inaturalist.org/observations/45632377	37.0217	-76.7966	Surry	Amblyomma americanum	Virginia
45819203	2020-05-13	5	https://www.inaturalist.org/observations/45819203	37.036	-76.8244	Surry	Amblyomma americanum	Virginia
60720602	2020-07-19	7	https://www.inaturalist.org/observations/60720602	37.1359	-76.7256	Surry	Amblyomma americanum	Virginia
82855772	2021-06-13	6	https://www.inaturalist.org/observations/82855772	37.1427	-76.6973	Surry	Amblyomma americanum	Virginia
82860660	2021-06-13	6	https://www.inaturalist.org/observations/82860660	37.1894	-76.6856	Surry	Amblyomma americanum	Virginia
46080197	2020-05-16	5	https://www.inaturalist.org/observations/46080197	36.776	-77.4556	Sussex	Amblyomma americanum	Virginia
46113140	2020-05-16	5	https://www.inaturalist.org/observations/46113140	36.7803	-77.4608	Sussex	Amblyomma americanum	Virginia
46113208	2020-05-16	5	https://www.inaturalist.org/observations/46113208	36.7802	-77.4609	Sussex	Amblyomma americanum	Virginia
46114123	2020-05-16	5	https://www.inaturalist.org/observations/46114123	36.7802	-77.4608	Sussex	Amblyomma americanum	Virginia
46114204	2020-05-16	5	https://www.inaturalist.org/observations/46114204	36.7804	-77.4608	Sussex	Amblyomma americanum	Virginia
46114371	2020-05-16	5	https://www.inaturalist.org/observations/46114371	36.78	-77.457	Sussex	Amblyomma americanum	Virginia
48838158	2020-06-07	6	https://www.inaturalist.org/observations/48838158	36.785	-77.4612	Sussex	Amblyomma americanum	Virginia
50455371	2020-06-21	6	https://www.inaturalist.org/observations/50455371	36.7794	-77.4559	Sussex	Amblyomma americanum	Virginia
53647262	2020-07-19	7	https://www.inaturalist.org/observations/53647262	36.7895	-77.4677	Sussex	Amblyomma americanum	Virginia
73424622	2021-04-09	4	https://www.inaturalist.org/observations/73424622	36.78	-77.4557	Sussex	Amblyomma americanum	Virginia
73445273	2021-04-09	4	https://www.inaturalist.org/observations/73445273	36.7827	-77.4673	Sussex	Amblyomma americanum	Virginia
73536756	2021-04-10	4	https://www.inaturalist.org/observations/73536756	36.7762	-77.4508	Sussex	Amblyomma americanum	Virginia
74207195	2021-04-16	4	https://www.inaturalist.org/observations/74207195	36.9379	-77.0812	Sussex	Amblyomma americanum	Virginia
74316624	2021-04-17	4	https://www.inaturalist.org/observations/74316624	36.7758	-77.4635	Sussex	Amblyomma americanum	Virginia
74316910	2021-04-17	4	https://www.inaturalist.org/observations/74316910	36.7824	-77.4671	Sussex	Amblyomma americanum	Virginia
74359793	2021-04-17	4	https://www.inaturalist.org/observations/74359793	36.9749	-77.0642	Sussex	Amblyomma americanum	Virginia
77982083	2021-05-08	5	https://www.inaturalist.org/observations/77982083	36.7759	-77.4553	Sussex	Amblyomma americanum	Virginia
78882322	2021-05-15	5	https://www.inaturalist.org/observations/78882322	36.7799	-77.457	Sussex	Amblyomma americanum	Virginia
81905088	2021-06-06	6	https://www.inaturalist.org/observations/81905088	36.7757	-77.4554	Sussex	Amblyomma americanum	Virginia
85807294	2021-07-05	7	https://www.inaturalist.org/observations/85807294	36.8073	-77.4632	Sussex	Amblyomma americanum	Virginia
85807329	2021-07-05	7	https://www.inaturalist.org/observations/85807329	36.8067	-77.4626	Sussex	Amblyomma americanum	Virginia
25482941	2019-05-20	5	https://www.inaturalist.org/observations/25482941	38.9097	-78.188	Warren	Amblyomma americanum	Virginia
28864408	2019-07-14	7	https://www.inaturalist.org/observations/28864408	38.9844	-78.1086	Warren	Amblyomma americanum	Virginia
32325438	2019-07-05	7	https://www.inaturalist.org/observations/32325438	38.9158	-78.1938	Warren	Amblyomma americanum	Virginia
48550617	2020-05-17	5	https://www.inaturalist.org/observations/48550617	38.8491	-78.3074	Warren	Amblyomma americanum	Virginia
49804747	2020-05-25	5	https://www.inaturalist.org/observations/49804747	38.8393	-78.2325	Warren	Amblyomma americanum	Virginia
53617119	2020-07-19	7	https://www.inaturalist.org/observations/53617119	38.7835	-78.2524	Warren	Amblyomma americanum	Virginia
76979016	2021-05-02	5	https://www.inaturalist.org/observations/76979016	38.9189	-78.1868	Warren	Amblyomma americanum	Virginia
12588962	2017-07-03	7	https://www.inaturalist.org/observations/12588962	38.1663	-76.8517	Westmoreland	Amblyomma americanum	Virginia
25837336	2019-05-20	5	https://www.inaturalist.org/observations/25837336	38.0557	-76.6473	Westmoreland	Amblyomma americanum	Virginia
47215166	2020-05-24	5	https://www.inaturalist.org/observations/47215166	38.1307	-76.8625	Westmoreland	Amblyomma americanum	Virginia
78820606	2021-05-10	5	https://www.inaturalist.org/observations/78820606	38.0688	-76.7076	Westmoreland	Amblyomma americanum	Virginia
82081269	2021-06-06	6	https://www.inaturalist.org/observations/82081269	38.0561	-76.6492	Westmoreland	Amblyomma americanum	Virginia
40758933	2020-03-26	3	https://www.inaturalist.org/observations/40758933	39.1851	-78.1963	Winchester	Amblyomma americanum	Virginia
26392375	2019-05-31	5	https://www.inaturalist.org/observations/26392375	37.1632	-76.4748	York	Amblyomma americanum	Virginia
81064122	2021-05-31	5	https://www.inaturalist.org/observations/81064122	37.3231	-76.6309	York	Amblyomma americanum	Virginia
86736301	2021-07-12	7	https://www.inaturalist.org/observations/86736301	37.1508	-76.4326	York	Amblyomma americanum	Virginia
7110435	2017-05-19	5	https://www.inaturalist.org/observations/7110435	36.7912	-75.9856	Virginia Beach	Amblyomma americanum	Virginia
13172047	2018-05-30	5	https://www.inaturalist.org/observations/13172047	36.7595	-75.9783	Virginia Beach	Amblyomma americanum	Virginia
25522677	2019-05-21	5	https://www.inaturalist.org/observations/25522677	36.7923	-76.1814	Virginia Beach	Amblyomma americanum	Virginia
25670578	2019-05-22	5	https://www.inaturalist.org/observations/25670578	36.7922	-76.1814	Virginia Beach	Amblyomma americanum	Virginia
28073968	2019-07-01	7	https://www.inaturalist.org/observations/28073968	36.8872	-76.0306	Virginia Beach	Amblyomma americanum	Virginia
79183624	2021-05-17	5	https://www.inaturalist.org/observations/79183624	36.7665	-76.0293	Virginia Beach	Amblyomma americanum	Virginia
86969568	2021-07-14	7	https://www.inaturalist.org/observations/86969568	36.8526	-75.978	Virginia Beach	Amblyomma americanum	Virginia
76329970	2021-05-01	5	https://www.inaturalist.org/observations/76329970	39.2414	-77.927	Jefferson	Amblyomma americanum	West Virginia
76530922	2021-05-02	5	https://www.inaturalist.org/observations/76530922	38.3346	-81.6703	Kanawha	Amblyomma americanum	West Virginia
80900567	2021-05-30	5	https://www.inaturalist.org/observations/80900567	38.2	-81.5	Kanawha	Amblyomma americanum	West Virginia
86542115	2021-06-08	6	https://www.inaturalist.org/observations/86542115	37.8938	-82.0166	Logan	Amblyomma americanum	West Virginia
45810338	2020-05-13	5	https://www.inaturalist.org/observations/45810338	38.4777	-81.9032	Putnam	Amblyomma americanum	West Virginia
73660124	2021-04-11	4	https://www.inaturalist.org/observations/73660124	38.3331	-82.5442	Wayne	Amblyomma americanum	West Virginia
75452752	2021-04-27	4	https://www.inaturalist.org/observations/75452752	34.0862	-82.592	Abbeville	Amblyomma americanum	S Carolina
75460621	2021-04-27	4	https://www.inaturalist.org/observations/75460621	34.1052	-82.595	Abbeville	Amblyomma americanum	S Carolina
79277113	2021-05-18	5	https://www.inaturalist.org/observations/79277113	34.1052	-82.595	Abbeville	Amblyomma americanum	S Carolina
84098665	2011-05-20	5	https://www.inaturalist.org/observations/84098665	34.3923	-82.3499	Abbeville	Amblyomma americanum	S Carolina
39927247	2020-03-13	3	https://www.inaturalist.org/observations/39927247	31.3532	-91.4194	Adams	Amblyomma americanum	Mississippi
46313840	2020-05-15	5	https://www.inaturalist.org/observations/46313840	31.5966	-91.2119	Adams	Amblyomma americanum	Mississippi
53161327	2020-07-15	7	https://www.inaturalist.org/observations/53161327	31.3614	-91.4173	Adams	Amblyomma americanum	Mississippi
27055313	2019-06-15	6	https://www.inaturalist.org/observations/27055313	33.611	-81.7414	Aiken	Amblyomma americanum	S Carolina
92169576	2021-08-01	8	https://www.inaturalist.org/observations/92169576	33.5641	-81.7687	Aiken	Amblyomma americanum	S Carolina
9607844	2018-01-24	1	https://www.inaturalist.org/observations/9607844	29.6007	-82.3052	Alachua	Amblyomma americanum	Florida
10151452	2018-03-08	3	https://www.inaturalist.org/observations/10151452	29.6341	-82.3714	Alachua	Amblyomma americanum	Florida
11344037	2018-04-22	4	https://www.inaturalist.org/observations/11344037	29.7047	-82.3944	Alachua	Amblyomma americanum	Florida
12559949	2018-05-09	5	https://www.inaturalist.org/observations/12559949	29.7237	-82.2211	Alachua	Amblyomma americanum	Florida
21599007	2019-03-25	3	https://www.inaturalist.org/observations/21599007	29.6327	-82.3837	Alachua	Amblyomma americanum	Florida
21877503	2019-03-30	3	https://www.inaturalist.org/observations/21877503	29.7152	-82.461	Alachua	Amblyomma americanum	Florida
22140784	2019-04-07	4	https://www.inaturalist.org/observations/22140784	29.7058	-82.3963	Alachua	Amblyomma americanum	Florida
22535780	2019-04-15	4	https://www.inaturalist.org/observations/22535780	29.6184	-82.3845	Alachua	Amblyomma americanum	Florida
23714008	2019-04-28	4	https://www.inaturalist.org/observations/23714008	29.7305	-82.2193	Alachua	Amblyomma americanum	Florida
24462666	2019-05-03	5	https://www.inaturalist.org/observations/24462666	29.5906	-82.1889	Alachua	Amblyomma americanum	Florida
24467893	2019-05-03	5	https://www.inaturalist.org/observations/24467893	29.7244	-82.2174	Alachua	Amblyomma americanum	Florida
26193525	2019-06-01	6	https://www.inaturalist.org/observations/26193525	29.6207	-82.3081	Alachua	Amblyomma americanum	Florida
28674255	2019-07-12	7	https://www.inaturalist.org/observations/28674255	29.7248	-82.2173	Alachua	Amblyomma americanum	Florida
28674812	2019-07-12	7	https://www.inaturalist.org/observations/28674812	29.7257	-82.2182	Alachua	Amblyomma americanum	Florida
28764613	2019-07-13	7	https://www.inaturalist.org/observations/28764613	29.8232	-82.5823	Alachua	Amblyomma americanum	Florida
29193725	2019-07-20	7	https://www.inaturalist.org/observations/29193725	29.7248	-82.2173	Alachua	Amblyomma americanum	Florida
32016894	2019-09-02	9	https://www.inaturalist.org/observations/32016894	29.5955	-82.2175	Alachua	Amblyomma americanum	Florida
33455017	2019-09-26	9	https://www.inaturalist.org/observations/33455017	29.6597	-82.2809	Alachua	Amblyomma americanum	Florida
37923211	2020-01-24	1	https://www.inaturalist.org/observations/37923211	29.7324	-82.2211	Alachua	Amblyomma americanum	Florida
39505615	2020-02-06	2	https://www.inaturalist.org/observations/39505615	29.6657	-82.2559	Alachua	Amblyomma americanum	Florida
40298968	2020-03-20	3	https://www.inaturalist.org/observations/40298968	29.5769	-82.6196	Alachua	Amblyomma americanum	Florida
40299018	2020-03-20	3	https://www.inaturalist.org/observations/40299018	29.5783	-82.6198	Alachua	Amblyomma americanum	Florida
40566941	2020-03-22	3	https://www.inaturalist.org/observations/40566941	29.5603	-82.1994	Alachua	Amblyomma americanum	Florida
40997005	2020-03-29	3	https://www.inaturalist.org/observations/40997005	29.523	-82.2955	Alachua	Amblyomma americanum	Florida
42111068	2020-04-06	4	https://www.inaturalist.org/observations/42111068	29.6408	-82.3027	Alachua	Amblyomma americanum	Florida
42344561	2020-04-16	4	https://www.inaturalist.org/observations/42344561	29.6588	-82.2742	Alachua	Amblyomma americanum	Florida
42805534	2020-04-21	4	https://www.inaturalist.org/observations/42805534	29.6836	-82.2368	Alachua	Amblyomma americanum	Florida
42927136	2020-04-23	4	https://www.inaturalist.org/observations/42927136	29.726	-82.3424	Alachua	Amblyomma americanum	Florida
43512541	2020-04-25	4	https://www.inaturalist.org/observations/43512541	29.5637	-82.1929	Alachua	Amblyomma americanum	Florida
43712960	2020-04-26	4	https://www.inaturalist.org/observations/43712960	29.6025	-82.2174	Alachua	Amblyomma americanum	Florida
43802370	2020-04-26	4	https://www.inaturalist.org/observations/43802370	29.6826	-82.2412	Alachua	Amblyomma americanum	Florida
43819408	2020-04-26	4	https://www.inaturalist.org/observations/43819408	29.6828	-82.2396	Alachua	Amblyomma americanum	Florida
43827863	2020-04-26	4	https://www.inaturalist.org/observations/43827863	29.682	-82.2373	Alachua	Amblyomma americanum	Florida
44038540	2020-04-26	4	https://www.inaturalist.org/observations/44038540	29.6203	-82.3257	Alachua	Amblyomma americanum	Florida
44415291	2020-04-30	4	https://www.inaturalist.org/observations/44415291	29.6699	-82.2437	Alachua	Amblyomma americanum	Florida
44415461	2020-04-30	4	https://www.inaturalist.org/observations/44415461	29.6699	-82.2437	Alachua	Amblyomma americanum	Florida
45094282	2020-05-06	5	https://www.inaturalist.org/observations/45094282	29.6455	-82.3775	Alachua	Amblyomma americanum	Florida
45921223	2020-05-14	5	https://www.inaturalist.org/observations/45921223	29.614	-82.3593	Alachua	Amblyomma americanum	Florida
46854873	2020-05-22	5	https://www.inaturalist.org/observations/46854873	29.6868	-82.3694	Alachua	Amblyomma americanum	Florida
47313625	2020-05-16	5	https://www.inaturalist.org/observations/47313625	29.7085	-82.1935	Alachua	Amblyomma americanum	Florida
50991085	2020-06-26	6	https://www.inaturalist.org/observations/50991085	29.7785	-82.1642	Alachua	Amblyomma americanum	Florida
52540038	2020-07-09	7	https://www.inaturalist.org/observations/52540038	29.4635	-82.1608	Alachua	Amblyomma americanum	Florida
52677563	2020-07-08	7	https://www.inaturalist.org/observations/52677563	29.6201	-82.3264	Alachua	Amblyomma americanum	Florida
52733340	2020-07-11	7	https://www.inaturalist.org/observations/52733340	29.6728	-82.3676	Alachua	Amblyomma americanum	Florida
59379719	2020-09-12	9	https://www.inaturalist.org/observations/59379719	29.8473	-82.6005	Alachua	Amblyomma americanum	Florida
62844687	2020-10-17	10	https://www.inaturalist.org/observations/62844687	29.8146	-82.5213	Alachua	Amblyomma americanum	Florida
70584570	2021-03-04	3	https://www.inaturalist.org/observations/70584570	29.6234	-82.3184	Alachua	Amblyomma americanum	Florida
73176479	2021-04-07	4	https://www.inaturalist.org/observations/73176479	29.6179	-82.358	Alachua	Amblyomma americanum	Florida
73935350	2021-04-12	4	https://www.inaturalist.org/observations/73935350	29.7262	-82.3536	Alachua	Amblyomma americanum	Florida
74003356	2021-04-14	4	https://www.inaturalist.org/observations/74003356	29.6656	-82.3079	Alachua	Amblyomma americanum	Florida
75092553	2021-04-24	4	https://www.inaturalist.org/observations/75092553	29.8249	-82.6112	Alachua	Amblyomma americanum	Florida
76268842	2021-05-01	5	https://www.inaturalist.org/observations/76268842	29.6116	-82.3083	Alachua	Amblyomma americanum	Florida
76290640	2021-04-30	4	https://www.inaturalist.org/observations/76290640	29.6492	-82.4665	Alachua	Amblyomma americanum	Florida
76405716	2021-05-01	5	https://www.inaturalist.org/observations/76405716	29.6307	-82.3295	Alachua	Amblyomma americanum	Florida
76568434	2021-05-01	5	https://www.inaturalist.org/observations/76568434	29.5742	-82.6177	Alachua	Amblyomma americanum	Florida
76695865	2021-05-02	5	https://www.inaturalist.org/observations/76695865	29.8227	-82.6507	Alachua	Amblyomma americanum	Florida
76835236	2021-05-02	5	https://www.inaturalist.org/observations/76835236	29.492	-82.3193	Alachua	Amblyomma americanum	Florida
77037315	2021-05-03	5	https://www.inaturalist.org/observations/77037315	29.7071	-82.0521	Alachua	Amblyomma americanum	Florida
77348880	2021-04-21	4	https://www.inaturalist.org/observations/77348880	29.7262	-82.3536	Alachua	Amblyomma americanum	Florida
77544768	2021-05-05	5	https://www.inaturalist.org/observations/77544768	29.6585	-82.3018	Alachua	Amblyomma americanum	Florida
79264640	2021-05-18	5	https://www.inaturalist.org/observations/79264640	29.7754	-82.1642	Alachua	Amblyomma americanum	Florida
80444183	2021-05-26	5	https://www.inaturalist.org/observations/80444183	29.7252	-82.2721	Alachua	Amblyomma americanum	Florida
80670870	2021-05-28	5	https://www.inaturalist.org/observations/80670870	29.6177	-82.358	Alachua	Amblyomma americanum	Florida
80997212	2021-05-30	5	https://www.inaturalist.org/observations/80997212	29.8793	-82.4974	Alachua	Amblyomma americanum	Florida
82856730	2021-06-13	6	https://www.inaturalist.org/observations/82856730	29.6223	-82.4196	Alachua	Amblyomma americanum	Florida
83507385	2021-05-10	5	https://www.inaturalist.org/observations/83507385	29.7265	-82.3535	Alachua	Amblyomma americanum	Florida
83507496	2021-05-10	5	https://www.inaturalist.org/observations/83507496	29.7265	-82.3535	Alachua	Amblyomma americanum	Florida
83507616	2021-05-27	5	https://www.inaturalist.org/observations/83507616	29.7265	-82.3535	Alachua	Amblyomma americanum	Florida
83507664	2021-06-10	6	https://www.inaturalist.org/observations/83507664	29.7265	-82.3535	Alachua	Amblyomma americanum	Florida
83507729	2021-06-10	6	https://www.inaturalist.org/observations/83507729	29.7265	-82.3535	Alachua	Amblyomma americanum	Florida
83507803	2021-06-10	6	https://www.inaturalist.org/observations/83507803	29.7265	-82.3535	Alachua	Amblyomma americanum	Florida
84295755	2021-06-23	6	https://www.inaturalist.org/observations/84295755	29.7266	-82.3534	Alachua	Amblyomma americanum	Florida
84295800	2021-06-23	6	https://www.inaturalist.org/observations/84295800	29.7265	-82.3535	Alachua	Amblyomma americanum	Florida
84295839	2021-06-23	6	https://www.inaturalist.org/observations/84295839	29.7265	-82.3535	Alachua	Amblyomma americanum	Florida
84297493	2021-06-23	6	https://www.inaturalist.org/observations/84297493	29.7265	-82.3535	Alachua	Amblyomma americanum	Florida
84297655	2021-06-23	6	https://www.inaturalist.org/observations/84297655	29.7265	-82.3535	Alachua	Amblyomma americanum	Florida
87744705	2021-07-19	7	https://www.inaturalist.org/observations/87744705	29.727	-82.3535	Alachua	Amblyomma americanum	Florida
89689447	2021-08-02	8	https://www.inaturalist.org/observations/89689447	29.7269	-82.3533	Alachua	Amblyomma americanum	Florida
89689654	2021-08-02	8	https://www.inaturalist.org/observations/89689654	29.7268	-82.3534	Alachua	Amblyomma americanum	Florida
91649032	2021-08-18	8	https://www.inaturalist.org/observations/91649032	29.7265	-82.3533	Alachua	Amblyomma americanum	Florida
91650626	2021-08-18	8	https://www.inaturalist.org/observations/91650626	29.7265	-82.3533	Alachua	Amblyomma americanum	Florida
91651113	2021-08-18	8	https://www.inaturalist.org/observations/91651113	29.7269	-82.3532	Alachua	Amblyomma americanum	Florida
92966665	2021-08-29	8	https://www.inaturalist.org/observations/92966665	29.5427	-82.3291	Alachua	Amblyomma americanum	Florida
94760500	2021-09-03	9	https://www.inaturalist.org/observations/94760500	29.7268	-82.3533	Alachua	Amblyomma americanum	Florida
96896031	2021-10-02	10	https://www.inaturalist.org/observations/96896031	29.5303	-82.3124	Alachua	Amblyomma americanum	Florida
43784849	2020-04-26	4	https://www.inaturalist.org/observations/43784849	35.9862	-79.4444	Alamance	Amblyomma americanum	N Carolina
48344481	2020-06-03	6	https://www.inaturalist.org/observations/48344481	36.1145	-79.3221	Alamance	Amblyomma americanum	N Carolina
49617270	2020-06-14	6	https://www.inaturalist.org/observations/49617270	35.8253	-79.3713	Alamance	Amblyomma americanum	N Carolina
72083818	2021-03-26	3	https://www.inaturalist.org/observations/72083818	36.1093	-79.5004	Alamance	Amblyomma americanum	N Carolina
82746626	2021-06-12	6	https://www.inaturalist.org/observations/82746626	35.9263	-79.4402	Alamance	Amblyomma americanum	N Carolina
80952695	2021-05-30	5	https://www.inaturalist.org/observations/80952695	31.2495	-90.9611	Amite	Amblyomma americanum	Mississippi
79730878	2021-05-21	5	https://www.inaturalist.org/observations/79730878	36.733	-86.2019	Allen	Amblyomma americanum	Kentucky
47926027	2020-05-30	5	https://www.inaturalist.org/observations/47926027	35.9981	-84.1821	Anderson	Amblyomma americanum	Tennessee
83738336	2021-06-19	6	https://www.inaturalist.org/observations/83738336	36.0005	-84.1851	Anderson	Amblyomma americanum	Tennessee
27291951	2019-06-19	6	https://www.inaturalist.org/observations/27291951	34.975	-80.0428	Anson	Amblyomma americanum	N Carolina
12994829	2018-05-31	5	https://www.inaturalist.org/observations/12994829	32.6962	-86.5791	Autauga	Amblyomma americanum	Alabama
73023590	2021-03-31	3	https://www.inaturalist.org/observations/73023590	30.2152	-82.4275	Baker	Amblyomma americanum	Florida
21689212	2019-03-27	3	https://www.inaturalist.org/observations/21689212	30.7473	-87.9231	Baldwin	Amblyomma americanum	Alabama
32015308	2019-09-02	9	https://www.inaturalist.org/observations/32015308	31.0115	-87.6965	Baldwin	Amblyomma americanum	Alabama
38764022	2020-02-17	2	https://www.inaturalist.org/observations/38764022	30.2629	-87.6371	Baldwin	Amblyomma americanum	Alabama
40143164	2020-02-11	2	https://www.inaturalist.org/observations/40143164	30.7419	-87.9141	Baldwin	Amblyomma americanum	Alabama
80094087	2021-05-22	5	https://www.inaturalist.org/observations/80094087	30.2666	-87.6798	Baldwin	Amblyomma americanum	Alabama
27584454	2019-06-24	6	https://www.inaturalist.org/observations/27584454	32.9811	-83.2517	Baldwin	Amblyomma americanum	Georgia
90623485	2021-07-26	7	https://www.inaturalist.org/observations/90623485	33.2389	-81.5568	Barnwell	Amblyomma americanum	S Carolina
75467126	2021-04-14	4	https://www.inaturalist.org/observations/75467126	33.9321	-83.7138	Barrow	Amblyomma americanum	Georgia
3870476	2016-08-04	8	http://www.inaturalist.org/observations/3870476	35.3556	-76.9699	Beaufort	Amblyomma americanum	N Carolina
24470029	2019-05-03	5	https://www.inaturalist.org/observations/24470029	32.1681	-80.7726	Beaufort	Amblyomma americanum	S Carolina
28040271	2019-07-01	7	https://www.inaturalist.org/observations/28040271	32.1964	-80.6976	Beaufort	Amblyomma americanum	S Carolina
60472201	2018-06-28	6	https://www.inaturalist.org/observations/60472201	32.1609	-80.7214	Beaufort	Amblyomma americanum	S Carolina
60472202	2018-06-28	6	https://www.inaturalist.org/observations/60472202	32.1607	-80.7217	Beaufort	Amblyomma americanum	S Carolina
71108142	2021-03-12	3	https://www.inaturalist.org/observations/71108142	32.2983	-80.9482	Beaufort	Amblyomma americanum	S Carolina
71395061	2021-03-16	3	https://www.inaturalist.org/observations/71395061	32.3083	-80.6941	Beaufort	Amblyomma americanum	S Carolina
83695023	2021-06-19	6	https://www.inaturalist.org/observations/83695023	32.3076	-80.8187	Beaufort	Amblyomma americanum	S Carolina
86331740	2021-07-09	7	https://www.inaturalist.org/observations/86331740	32.2109	-80.7143	Beaufort	Amblyomma americanum	S Carolina
79147413	2021-05-13	5	https://www.inaturalist.org/observations/79147413	34.7334	-89.1334	Benton	Amblyomma americanum	Mississippi
41405757	2020-04-04	4	https://www.inaturalist.org/observations/41405757	33.1887	-79.8724	Berkeley	Amblyomma americanum	S Carolina
80981158	2021-05-30	5	https://www.inaturalist.org/observations/80981158	33.0795	-79.6846	Berkeley	Amblyomma americanum	S Carolina
80987324	2021-05-30	5	https://www.inaturalist.org/observations/80987324	33.1785	-79.7656	Berkeley	Amblyomma americanum	S Carolina
81024705	2021-05-28	5	https://www.inaturalist.org/observations/81024705	33.1785	-79.7657	Berkeley	Amblyomma americanum	S Carolina
14463757	2018-06-27	6	https://www.inaturalist.org/observations/14463757	32.9923	-87.0281	Bibb	Amblyomma americanum	Alabama
23826756	2019-04-28	4	https://www.inaturalist.org/observations/23826756	33.1751	-87.0266	Bibb	Amblyomma americanum	Alabama
27562135	2019-06-24	6	https://www.inaturalist.org/observations/27562135	32.9178	-83.7162	Bibb	Amblyomma americanum	Georgia
52466445	2020-07-09	7	https://www.inaturalist.org/observations/52466445	32.8035	-83.6471	Bibb	Amblyomma americanum	Georgia
81484485	2021-06-03	6	https://www.inaturalist.org/observations/81484485	32.8472	-83.6015	Bibb	Amblyomma americanum	Georgia
22253529	2019-04-09	4	https://www.inaturalist.org/observations/22253529	35.7144	-85.1742	Bledsoe	Amblyomma americanum	Tennessee
23527131	2019-04-27	4	https://www.inaturalist.org/observations/23527131	35.4157	-85.2424	Bledsoe	Amblyomma americanum	Tennessee
20758561	2019-02-25	2	https://www.inaturalist.org/observations/20758561	33.85	-86.57	Blount	Amblyomma americanum	Alabama
69329343	2020-05-30	5	https://www.inaturalist.org/observations/69329343	33.8638	-86.4571	Blount	Amblyomma americanum	Alabama
91279045	2021-08-15	8	https://www.inaturalist.org/observations/91279045	33.8473	-86.8503	Blount	Amblyomma americanum	Alabama
49325366	2020-06-12	6	https://www.inaturalist.org/observations/49325366	35.6017	-84.1091	Blount	Amblyomma americanum	Tennessee
6905333	2017-07-03	7	https://www.inaturalist.org/observations/6905333	37.9712	-85.1315	Anderson	Amblyomma americanum	Kentucky
48332067	2020-06-03	6	https://www.inaturalist.org/observations/48332067	38.9864	-84.6544	Boone	Amblyomma americanum	Kentucky
3057082	2016-04-26	4	http://www.inaturalist.org/observations/3057082	37.5457	-84.8975	Boyle	Amblyomma americanum	Kentucky
56361709	2020-08-13	8	https://www.inaturalist.org/observations/56361709	35.1035	-84.932	Bradley	Amblyomma americanum	Tennessee
77536662	2021-05-05	5	https://www.inaturalist.org/observations/77536662	35.1035	-84.9321	Bradley	Amblyomma americanum	Tennessee
78909187	2021-05-15	5	https://www.inaturalist.org/observations/78909187	35.1066	-84.9366	Bradley	Amblyomma americanum	Tennessee
82364048	2021-06-09	6	https://www.inaturalist.org/observations/82364048	35.1035	-84.9321	Bradley	Amblyomma americanum	Tennessee
87587036	2021-07-18	7	https://www.inaturalist.org/observations/87587036	35.0207	-84.9358	Bradley	Amblyomma americanum	Tennessee
22166122	2019-04-07	4	https://www.inaturalist.org/observations/22166122	32.3969	-81.8407	Bulloch	Amblyomma americanum	Georgia
24583142	2019-05-03	5	https://www.inaturalist.org/observations/24583142	32.4587	-81.7498	Bulloch	Amblyomma americanum	Georgia
24733191	2019-05-07	5	https://www.inaturalist.org/observations/24733191	32.4587	-81.7489	Bulloch	Amblyomma americanum	Georgia
74227528	2021-04-16	4	https://www.inaturalist.org/observations/74227528	32.496	-81.6522	Bulloch	Amblyomma americanum	Georgia
89977206	2021-08-04	8	https://www.inaturalist.org/observations/89977206	35.6242	-82.5299	Buncombe	Amblyomma americanum	N Carolina
11540628	2018-04-27	4	https://www.inaturalist.org/observations/11540628	35.4284	-80.7451	Cabarrus	Amblyomma americanum	N Carolina
80766268	2021-05-29	5	https://www.inaturalist.org/observations/80766268	35.9093	-81.5989	Caldwell	Amblyomma americanum	N Carolina
29335033	2019-07-22	7	https://www.inaturalist.org/observations/29335033	33.6966	-85.8206	Calhoun	Amblyomma americanum	Alabama
31312009	2019-08-22	8	https://www.inaturalist.org/observations/31312009	33.6532	-85.7888	Calhoun	Amblyomma americanum	Alabama
22278937	2019-04-05	4	https://www.inaturalist.org/observations/22278937	30.8191	-81.4658	Camden	Amblyomma americanum	Georgia
53672721	2020-06-03	6	https://www.inaturalist.org/observations/53672721	30.8024	-81.6305	Camden	Amblyomma americanum	Georgia
68615107	2021-01-25	1	https://www.inaturalist.org/observations/68615107	30.7783	-81.7665	Camden	Amblyomma americanum	Georgia
72565545	2021-03-31	3	https://www.inaturalist.org/observations/72565545	30.7808	-81.7902	Camden	Amblyomma americanum	Georgia
78306548	2021-05-10	5	https://www.inaturalist.org/observations/78306548	30.8117	-81.4556	Camden	Amblyomma americanum	Georgia
48243648	2020-06-02	6	https://www.inaturalist.org/observations/48243648	37.5443	-84.9007	Boyle	Amblyomma americanum	Kentucky
10863444	2018-04-13	4	https://www.inaturalist.org/observations/10863444	34.7221	-76.7602	Carteret	Amblyomma americanum	N Carolina
10863599	2018-04-13	4	https://www.inaturalist.org/observations/10863599	34.722	-76.7602	Carteret	Amblyomma americanum	N Carolina
41965039	2020-03-28	3	https://www.inaturalist.org/observations/41965039	34.7294	-76.9735	Carteret	Amblyomma americanum	N Carolina
44407760	2020-04-26	4	https://www.inaturalist.org/observations/44407760	34.7441	-76.9782	Carteret	Amblyomma americanum	N Carolina
46996223	2020-05-23	5	https://www.inaturalist.org/observations/46996223	36.4504	-79.227	Caswell	Amblyomma americanum	N Carolina
42691758	2020-04-20	4	https://www.inaturalist.org/observations/42691758	32.7846	-85.2083	Chambers	Amblyomma americanum	Alabama
5558165	2017-04-02	4	https://www.inaturalist.org/observations/5558165	32.6825	-80.3461	Charleston	Amblyomma americanum	S Carolina
5641322	2017-04-09	4	https://www.inaturalist.org/observations/5641322	32.6814	-80.3468	Charleston	Amblyomma americanum	S Carolina
16261842	2018-09-06	9	https://www.inaturalist.org/observations/16261842	32.7383	-80.1779	Charleston	Amblyomma americanum	S Carolina
22824737	2018-06-27	6	https://www.inaturalist.org/observations/22824737	32.8355	-80.0926	Charleston	Amblyomma americanum	S Carolina
25296322	2019-05-11	5	https://www.inaturalist.org/observations/25296322	32.677	-80.2712	Charleston	Amblyomma americanum	S Carolina
39824618	2020-03-10	3	https://www.inaturalist.org/observations/39824618	33.0712	-79.6715	Charleston	Amblyomma americanum	S Carolina
39892718	2020-03-12	3	https://www.inaturalist.org/observations/39892718	33.0394	-79.5642	Charleston	Amblyomma americanum	S Carolina
77110759	2021-05-03	5	https://www.inaturalist.org/observations/77110759	32.7392	-80.1271	Charleston	Amblyomma americanum	S Carolina
81128645	2021-05-31	5	https://www.inaturalist.org/observations/81128645	32.7569	-80.0572	Charleston	Amblyomma americanum	S Carolina
81786071	2021-06-04	6	https://www.inaturalist.org/observations/81786071	32.757	-80.0572	Charleston	Amblyomma americanum	S Carolina
77371176	2021-05-04	5	https://www.inaturalist.org/observations/77371176	30.8849	-81.9743	Charlton	Amblyomma americanum	Georgia
58132407	2020-08-07	8	https://www.inaturalist.org/observations/58132407	31.9232	-81.0642	Chatham	Amblyomma americanum	Georgia
96316291	2021-07-18	7	https://www.inaturalist.org/observations/96316291	31.9896	-81.142	Chatham	Amblyomma americanum	Georgia
100036626	2021-09-07	9	https://www.inaturalist.org/observations/100036626	31.9528	-81.0466	Chatham	Amblyomma americanum	Georgia
15914634	2018-08-25	8	https://www.inaturalist.org/observations/15914634	35.7579	-79.1017	Chatham	Amblyomma americanum	N Carolina
16077911	2018-08-31	8	https://www.inaturalist.org/observations/16077911	35.6536	-79.0269	Chatham	Amblyomma americanum	N Carolina
21802545	2019-03-30	3	https://www.inaturalist.org/observations/21802545	35.5998	-79.3195	Chatham	Amblyomma americanum	N Carolina
25819504	2019-05-26	5	https://www.inaturalist.org/observations/25819504	35.6769	-79.1824	Chatham	Amblyomma americanum	N Carolina
28143383	2019-07-03	7	https://www.inaturalist.org/observations/28143383	35.6856	-79.0994	Chatham	Amblyomma americanum	N Carolina
42305891	2020-04-12	4	https://www.inaturalist.org/observations/42305891	35.6176	-79.157	Chatham	Amblyomma americanum	N Carolina
43305983	2020-04-25	4	https://www.inaturalist.org/observations/43305983	35.7094	-79.2006	Chatham	Amblyomma americanum	N Carolina
43803282	2020-04-25	4	https://www.inaturalist.org/observations/43803282	35.8238	-79.1	Chatham	Amblyomma americanum	N Carolina
46178869	2020-05-16	5	https://www.inaturalist.org/observations/46178869	35.7092	-79.2001	Chatham	Amblyomma americanum	N Carolina
79227857	2021-05-17	5	https://www.inaturalist.org/observations/79227857	35.7901	-78.94	Chatham	Amblyomma americanum	N Carolina
84537435	2021-06-25	6	https://www.inaturalist.org/observations/84537435	35.6887	-79.0692	Chatham	Amblyomma americanum	N Carolina
94863360	2021-09-14	9	https://www.inaturalist.org/observations/94863360	35.7242	-79.053	Chatham	Amblyomma americanum	N Carolina
80515236	2021-05-27	5	https://www.inaturalist.org/observations/80515236	36.1703	-87.0665	Cheatham	Amblyomma americanum	Tennessee
3250165	2016-05-21	5	http://www.inaturalist.org/observations/3250165	34.2885	-85.6831	Cherokee	Amblyomma americanum	Alabama
25280015	2019-05-17	5	https://www.inaturalist.org/observations/25280015	34.2892	-85.6833	Cherokee	Amblyomma americanum	Alabama
25307989	2019-05-17	5	https://www.inaturalist.org/observations/25307989	34.2894	-85.6831	Cherokee	Amblyomma americanum	Alabama
12348217	2018-05-11	5	https://www.inaturalist.org/observations/12348217	34.6693	-81.1408	Chester	Amblyomma americanum	S Carolina
45980016	2020-05-15	5	https://www.inaturalist.org/observations/45980016	34.7974	-81.185	Chester	Amblyomma americanum	S Carolina
82683674	2021-06-12	6	https://www.inaturalist.org/observations/82683674	34.5924	-80.9779	Chester	Amblyomma americanum	S Carolina
79706050	2021-05-21	5	https://www.inaturalist.org/observations/79706050	38.0823	-85.4841	Bullitt	Amblyomma americanum	Kentucky
47915971	2020-05-30	5	https://www.inaturalist.org/observations/47915971	36.8093	-89.0414	Carlisle	Amblyomma americanum	Kentucky
12365408	2018-05-10	5	https://www.inaturalist.org/observations/12365408	36.9027	-87.6257	Christian	Amblyomma americanum	Kentucky
68915298	2021-02-01	2	https://www.inaturalist.org/observations/68915298	28.7396	-82.2844	Citrus	Amblyomma americanum	Florida
7203790	2017-07-20	7	https://www.inaturalist.org/observations/7203790	33.8883	-83.2972	Clarke	Amblyomma americanum	Georgia
13343195	2018-06-11	6	https://www.inaturalist.org/observations/13343195	33.8531	-83.2816	Clarke	Amblyomma americanum	Georgia
24761392	2019-05-07	5	https://www.inaturalist.org/observations/24761392	33.946	-83.4072	Clarke	Amblyomma americanum	Georgia
29494514	2019-07-25	7	https://www.inaturalist.org/observations/29494514	33.8892	-83.3634	Clarke	Amblyomma americanum	Georgia
42446108	2020-04-17	4	https://www.inaturalist.org/observations/42446108	33.9311	-83.2682	Clarke	Amblyomma americanum	Georgia
46944743	2020-05-22	5	https://www.inaturalist.org/observations/46944743	33.9908	-83.4933	Clarke	Amblyomma americanum	Georgia
47941911	2020-05-30	5	https://www.inaturalist.org/observations/47941911	33.9908	-83.4934	Clarke	Amblyomma americanum	Georgia
71260800	2021-03-13	3	https://www.inaturalist.org/observations/71260800	33.9016	-83.3837	Clarke	Amblyomma americanum	Georgia
73304054	2021-04-07	4	https://www.inaturalist.org/observations/73304054	33.9908	-83.4935	Clarke	Amblyomma americanum	Georgia
73411153	2021-04-09	4	https://www.inaturalist.org/observations/73411153	33.9438	-83.3724	Clarke	Amblyomma americanum	Georgia
74866322	2021-04-20	4	https://www.inaturalist.org/observations/74866322	33.9023	-83.3847	Clarke	Amblyomma americanum	Georgia
78190995	2021-05-09	5	https://www.inaturalist.org/observations/78190995	33.9029	-83.386	Clarke	Amblyomma americanum	Georgia
87795612	2021-07-19	7	https://www.inaturalist.org/observations/87795612	33.8857	-83.3308	Clarke	Amblyomma americanum	Georgia
89783096	2021-08-02	8	https://www.inaturalist.org/observations/89783096	33.8871	-83.3347	Clarke	Amblyomma americanum	Georgia
87546097	2021-06-24	6	https://www.inaturalist.org/observations/87546097	33.5565	-85.7969	Clay	Amblyomma americanum	Alabama
6775383	2017-06-22	6	https://www.inaturalist.org/observations/6775383	29.8337	-81.9824	Clay	Amblyomma americanum	Florida
12753034	2018-05-23	5	https://www.inaturalist.org/observations/12753034	29.9436	-81.9837	Clay	Amblyomma americanum	Florida
39857874	2020-03-11	3	https://www.inaturalist.org/observations/39857874	29.8407	-81.9527	Clay	Amblyomma americanum	Florida
41927622	2020-04-11	4	https://www.inaturalist.org/observations/41927622	29.9809	-81.6582	Clay	Amblyomma americanum	Florida
43886126	2020-04-27	4	https://www.inaturalist.org/observations/43886126	30.0765	-81.7117	Clay	Amblyomma americanum	Florida
76399299	2021-05-01	5	https://www.inaturalist.org/observations/76399299	30.0691	-81.833	Clay	Amblyomma americanum	Florida
43483085	2020-04-25	4	https://www.inaturalist.org/observations/43483085	33.4716	-84.3067	Clayton	Amblyomma americanum	Georgia
77931157	2021-05-08	5	https://www.inaturalist.org/observations/77931157	33.5613	-84.4318	Clayton	Amblyomma americanum	Georgia
45509560	2020-05-10	5	https://www.inaturalist.org/observations/45509560	33.7076	-85.5067	Cleburne	Amblyomma americanum	Alabama
45509835	2020-05-10	5	https://www.inaturalist.org/observations/45509835	33.7076	-85.5067	Cleburne	Amblyomma americanum	Alabama
48720622	2020-06-06	6	https://www.inaturalist.org/observations/48720622	33.7079	-85.5073	Cleburne	Amblyomma americanum	Alabama
12783846	2018-05-24	5	https://www.inaturalist.org/observations/12783846	35.6172	-86.1512	Coffee	Amblyomma americanum	Tennessee
23030785	2019-04-23	4	https://www.inaturalist.org/observations/23030785	35.4912	-86.1032	Coffee	Amblyomma americanum	Tennessee
81770916	2021-05-29	5	https://www.inaturalist.org/observations/81770916	34.6255	-87.8046	Colbert	Amblyomma americanum	Alabama
94219345	2020-06-18	6	https://www.inaturalist.org/observations/94219345	34.6255	-87.8046	Colbert	Amblyomma americanum	Alabama
94219347	2020-05-23	5	https://www.inaturalist.org/observations/94219347	34.6255	-87.8046	Colbert	Amblyomma americanum	Alabama
46911256	2020-05-22	5	https://www.inaturalist.org/observations/46911256	29.8674	-82.6003	Columbia	Amblyomma americanum	Florida
74604676	2021-04-16	4	https://www.inaturalist.org/observations/74604676	29.9195	-82.6035	Columbia	Amblyomma americanum	Florida
81208790	2021-05-28	5	https://www.inaturalist.org/observations/81208790	29.8799	-82.4713	Columbia	Amblyomma americanum	Florida
83886887	2021-06-20	6	https://www.inaturalist.org/observations/83886887	30.1309	-82.7143	Columbia	Amblyomma americanum	Florida
44430210	2020-04-30	4	https://www.inaturalist.org/observations/44430210	34.3199	-78.4841	Columbus	Amblyomma americanum	N Carolina
59578828	2020-09-14	9	https://www.inaturalist.org/observations/59578828	34.355	-78.7043	Columbus	Amblyomma americanum	N Carolina
71975041	2021-03-24	3	https://www.inaturalist.org/observations/71975041	32.8767	-86.3526	Coosa	Amblyomma americanum	Alabama
732260	2014-06-11	6	http://www.inaturalist.org/observations/732260	33.3831	-84.6144	Coweta	Amblyomma americanum	Georgia
66268173	2020-06-18	6	https://www.inaturalist.org/observations/66268173	33.429	-84.973	Coweta	Amblyomma americanum	Georgia
79822823	2021-05-21	5	https://www.inaturalist.org/observations/79822823	33.4277	-85.0088	Coweta	Amblyomma americanum	Georgia
42180722	2020-04-14	4	https://www.inaturalist.org/observations/42180722	34.9001	-76.8244	Craven	Amblyomma americanum	N Carolina
42864280	2020-04-22	4	https://www.inaturalist.org/observations/42864280	34.8042	-76.9115	Craven	Amblyomma americanum	N Carolina
42884784	2020-04-22	4	https://www.inaturalist.org/observations/42884784	34.8557	-76.9718	Craven	Amblyomma americanum	N Carolina
43307517	2020-04-24	4	https://www.inaturalist.org/observations/43307517	34.958	-76.9991	Craven	Amblyomma americanum	N Carolina
44716311	2020-05-02	5	https://www.inaturalist.org/observations/44716311	34.9178	-76.9551	Craven	Amblyomma americanum	N Carolina
77583932	2021-05-06	5	https://www.inaturalist.org/observations/77583932	35.0768	-77.1407	Craven	Amblyomma americanum	N Carolina
13354998	2018-06-11	6	https://www.inaturalist.org/observations/13354998	36.665	-87.4428	Christian	Amblyomma americanum	Kentucky
85977850	2021-07-06	7	https://www.inaturalist.org/observations/85977850	34.9573	-78.6529	Cumberland	Amblyomma americanum	N Carolina
59621472	2020-09-14	9	https://www.inaturalist.org/observations/59621472	35.8985	-85.0022	Cumberland	Amblyomma americanum	Tennessee
85000047	2021-06-28	6	https://www.inaturalist.org/observations/85000047	35.7877	-84.9458	Cumberland	Amblyomma americanum	Tennessee
41541696	2020-04-03	4	https://www.inaturalist.org/observations/41541696	36.4382	-75.8523	Currituck	Amblyomma americanum	N Carolina
41541707	2020-04-03	4	https://www.inaturalist.org/observations/41541707	36.4382	-75.8523	Currituck	Amblyomma americanum	N Carolina
53410139	2020-07-17	7	https://www.inaturalist.org/observations/53410139	36.2192	-75.8698	Currituck	Amblyomma americanum	N Carolina
83205601	2021-06-15	6	https://www.inaturalist.org/observations/83205601	34.8209	-85.4964	Dade	Amblyomma americanum	Georgia
25597564	2019-05-22	5	https://www.inaturalist.org/observations/25597564	32.4658	-87.0491	Dallas	Amblyomma americanum	Alabama
6429115	2017-05-29	5	https://www.inaturalist.org/observations/6429115	35.2682	-75.5333	Dare	Amblyomma americanum	N Carolina
46901988	2020-05-22	5	https://www.inaturalist.org/observations/46901988	35.24	-75.6223	Dare	Amblyomma americanum	N Carolina
48558580	2020-06-04	6	https://www.inaturalist.org/observations/48558580	35.8565	-75.8183	Dare	Amblyomma americanum	N Carolina
55793919	2020-07-09	7	https://www.inaturalist.org/observations/55793919	35.2634	-75.5284	Dare	Amblyomma americanum	N Carolina
60509653	2020-09-23	9	https://www.inaturalist.org/observations/60509653	36.0786	-75.7354	Dare	Amblyomma americanum	N Carolina
78276089	2021-05-10	5	https://www.inaturalist.org/observations/78276089	35.2386	-75.5999	Dare	Amblyomma americanum	N Carolina
79331980	2021-05-17	5	https://www.inaturalist.org/observations/79331980	35.2356	-75.6062	Dare	Amblyomma americanum	N Carolina
6142698	2017-05-08	5	https://www.inaturalist.org/observations/6142698	35.8164	-80.1919	Davidson	Amblyomma americanum	N Carolina
6184597	2017-05-12	5	https://www.inaturalist.org/observations/6184597	35.8616	-80.051	Davidson	Amblyomma americanum	N Carolina
42341787	2020-04-16	4	https://www.inaturalist.org/observations/42341787	35.8716	-80.179	Davidson	Amblyomma americanum	N Carolina
44519347	2020-05-01	5	https://www.inaturalist.org/observations/44519347	35.8208	-80.0888	Davidson	Amblyomma americanum	N Carolina
45916600	2020-05-14	5	https://www.inaturalist.org/observations/45916600	35.9869	-80.2918	Davidson	Amblyomma americanum	N Carolina
46012726	2020-05-15	5	https://www.inaturalist.org/observations/46012726	35.8714	-80.1792	Davidson	Amblyomma americanum	N Carolina
3326126	2016-05-28	5	http://www.inaturalist.org/observations/3326126	36.1012	-86.5294	Davidson	Amblyomma americanum	Tennessee
11529984	2018-04-27	4	https://www.inaturalist.org/observations/11529984	36.0903	-87.014	Davidson	Amblyomma americanum	Tennessee
13814193	2018-06-20	6	https://www.inaturalist.org/observations/13814193	36.1675	-86.7202	Davidson	Amblyomma americanum	Tennessee
22368808	2019-04-10	4	https://www.inaturalist.org/observations/22368808	36.1013	-86.5338	Davidson	Amblyomma americanum	Tennessee
22369014	2019-04-10	4	https://www.inaturalist.org/observations/22369014	36.1014	-86.5334	Davidson	Amblyomma americanum	Tennessee
22513878	2019-04-14	4	https://www.inaturalist.org/observations/22513878	36.3568	-86.7728	Davidson	Amblyomma americanum	Tennessee
22523657	2019-04-15	4	https://www.inaturalist.org/observations/22523657	36.0926	-86.5557	Davidson	Amblyomma americanum	Tennessee
22687865	2019-04-18	4	https://www.inaturalist.org/observations/22687865	36.0717	-86.9808	Davidson	Amblyomma americanum	Tennessee
23525507	2019-04-27	4	https://www.inaturalist.org/observations/23525507	36.1013	-86.5295	Davidson	Amblyomma americanum	Tennessee
23664658	2019-04-27	4	https://www.inaturalist.org/observations/23664658	36.1021	-86.5327	Davidson	Amblyomma americanum	Tennessee
23665202	2019-04-27	4	https://www.inaturalist.org/observations/23665202	36.1021	-86.5321	Davidson	Amblyomma americanum	Tennessee
23698007	2019-04-27	4	https://www.inaturalist.org/observations/23698007	36.1018	-86.5322	Davidson	Amblyomma americanum	Tennessee
24026533	2019-04-29	4	https://www.inaturalist.org/observations/24026533	36.3735	-86.7808	Davidson	Amblyomma americanum	Tennessee
40950880	2020-03-28	3	https://www.inaturalist.org/observations/40950880	36.0857	-86.8035	Davidson	Amblyomma americanum	Tennessee
41776807	2020-04-09	4	https://www.inaturalist.org/observations/41776807	36.1854	-86.7086	Davidson	Amblyomma americanum	Tennessee
43517364	2020-04-25	4	https://www.inaturalist.org/observations/43517364	36.0611	-86.8751	Davidson	Amblyomma americanum	Tennessee
47687175	2020-05-28	5	https://www.inaturalist.org/observations/47687175	36.0844	-86.6014	Davidson	Amblyomma americanum	Tennessee
50465701	2020-06-21	6	https://www.inaturalist.org/observations/50465701	36.215	-86.7111	Davidson	Amblyomma americanum	Tennessee
51268237	2020-06-27	6	https://www.inaturalist.org/observations/51268237	36.1958	-86.7536	Davidson	Amblyomma americanum	Tennessee
78405783	2021-05-11	5	https://www.inaturalist.org/observations/78405783	36.2596	-86.9153	Davidson	Amblyomma americanum	Tennessee
83321930	2021-06-16	6	https://www.inaturalist.org/observations/83321930	36.1484	-86.7638	Davidson	Amblyomma americanum	Tennessee
83407488	2021-06-16	6	https://www.inaturalist.org/observations/83407488	36.1032	-86.7319	Davidson	Amblyomma americanum	Tennessee
83650269	2021-06-16	6	https://www.inaturalist.org/observations/83650269	36.1903	-86.4707	Davidson	Amblyomma americanum	Tennessee
85207529	2021-07-01	7	https://www.inaturalist.org/observations/85207529	36.2636	-86.7981	Davidson	Amblyomma americanum	Tennessee
85207622	2021-07-01	7	https://www.inaturalist.org/observations/85207622	36.2357	-86.7951	Davidson	Amblyomma americanum	Tennessee
87589560	2021-07-02	7	https://www.inaturalist.org/observations/87589560	34.3743	-84.1987	Dawson	Amblyomma americanum	Georgia
3241497	2016-05-20	5	http://www.inaturalist.org/observations/3241497	34.3986	-85.6339	De Kalb	Amblyomma americanum	Alabama
3261342	2016-05-21	5	http://www.inaturalist.org/observations/3261342	34.3997	-85.633	De Kalb	Amblyomma americanum	Alabama
4970606	2016-05-20	5	https://www.inaturalist.org/observations/4970606	34.399	-85.6338	De Kalb	Amblyomma americanum	Alabama
6290292	2017-05-20	5	https://www.inaturalist.org/observations/6290292	34.3988	-85.6336	De Kalb	Amblyomma americanum	Alabama
6307818	2017-05-21	5	https://www.inaturalist.org/observations/6307818	34.3833	-85.6337	De Kalb	Amblyomma americanum	Alabama
6312598	2017-05-21	5	https://www.inaturalist.org/observations/6312598	34.4991	-85.6223	De Kalb	Amblyomma americanum	Alabama
6331967	2017-05-20	5	https://www.inaturalist.org/observations/6331967	34.3834	-85.6298	De Kalb	Amblyomma americanum	Alabama
6339561	2017-05-14	5	https://www.inaturalist.org/observations/6339561	34.505	-85.6119	De Kalb	Amblyomma americanum	Alabama
8163158	2017-05-11	5	https://www.inaturalist.org/observations/8163158	34.3974	-85.6304	De Kalb	Amblyomma americanum	Alabama
8163159	2017-05-10	5	https://www.inaturalist.org/observations/8163159	34.3968	-85.6289	De Kalb	Amblyomma americanum	Alabama
13094594	2018-06-03	6	https://www.inaturalist.org/observations/13094594	34.7116	-85.6855	De Kalb	Amblyomma americanum	Alabama
14466399	2018-07-17	7	https://www.inaturalist.org/observations/14466399	34.2921	-85.8023	De Kalb	Amblyomma americanum	Alabama
24661559	2019-05-05	5	https://www.inaturalist.org/observations/24661559	34.2921	-85.8021	De Kalb	Amblyomma americanum	Alabama
25272155	2019-05-17	5	https://www.inaturalist.org/observations/25272155	34.3988	-85.6337	De Kalb	Amblyomma americanum	Alabama
25787147	2019-05-25	5	https://www.inaturalist.org/observations/25787147	34.4941	-85.6029	De Kalb	Amblyomma americanum	Alabama
42200171	2020-04-14	4	https://www.inaturalist.org/observations/42200171	34.6	-85.66	De Kalb	Amblyomma americanum	Alabama
46153044	2020-05-16	5	https://www.inaturalist.org/observations/46153044	34.4484	-85.6878	De Kalb	Amblyomma americanum	Alabama
76351618	2021-05-01	5	https://www.inaturalist.org/observations/76351618	34.399	-85.6341	De Kalb	Amblyomma americanum	Alabama
82723599	2021-06-10	6	https://www.inaturalist.org/observations/82723599	34.2963	-85.7095	De Kalb	Amblyomma americanum	Alabama
83306394	2021-06-16	6	https://www.inaturalist.org/observations/83306394	30.7795	-84.6339	Decatur	Amblyomma americanum	Georgia
83897579	2021-06-19	6	https://www.inaturalist.org/observations/83897579	35.7446	-88.1269	Decatur	Amblyomma americanum	Tennessee
22232391	2019-04-09	4	https://www.inaturalist.org/observations/22232391	33.8293	-84.3393	DeKalb	Amblyomma americanum	Georgia
43786222	2020-04-26	4	https://www.inaturalist.org/observations/43786222	33.6662	-84.1375	DeKalb	Amblyomma americanum	Georgia
65858445	2020-10-20	10	https://www.inaturalist.org/observations/65858445	33.8153	-84.1534	DeKalb	Amblyomma americanum	Georgia
77689146	2021-05-06	5	https://www.inaturalist.org/observations/77689146	33.9732	-84.2311	DeKalb	Amblyomma americanum	Georgia
82210417	2021-05-29	5	https://www.inaturalist.org/observations/82210417	33.6676	-84.1178	DeKalb	Amblyomma americanum	Georgia
81136971	2021-05-31	5	https://www.inaturalist.org/observations/81136971	34.8089	-89.8194	DeSoto	Amblyomma americanum	Mississippi
81177721	2021-05-31	5	https://www.inaturalist.org/observations/81177721	34.8117	-89.9189	DeSoto	Amblyomma americanum	Mississippi
81124076	2021-05-31	5	https://www.inaturalist.org/observations/81124076	36.0265	-87.4708	Dickson	Amblyomma americanum	Tennessee
9949621	2018-02-21	2	https://www.inaturalist.org/observations/9949621	32.9995	-80.2532	Dorchester	Amblyomma americanum	S Carolina
85749405	2021-05-29	5	https://www.inaturalist.org/observations/85749405	32.9646	-80.2261	Dorchester	Amblyomma americanum	S Carolina
22164522	2019-04-07	4	https://www.inaturalist.org/observations/22164522	33.6366	-84.8235	Douglas	Amblyomma americanum	Georgia
46895994	2020-05-22	5	https://www.inaturalist.org/observations/46895994	33.6664	-84.7145	Douglas	Amblyomma americanum	Georgia
78124974	2021-05-09	5	https://www.inaturalist.org/observations/78124974	33.6042	-84.8219	Douglas	Amblyomma americanum	Georgia
2877386	2016-04-03	4	http://www.inaturalist.org/observations/2877386	35.8933	-78.9559	Durham	Amblyomma americanum	N Carolina
5830431	2017-04-18	4	https://www.inaturalist.org/observations/5830431	36.0196	-78.7739	Durham	Amblyomma americanum	N Carolina
6056809	2017-05-02	5	https://www.inaturalist.org/observations/6056809	35.9679	-78.9668	Durham	Amblyomma americanum	N Carolina
6231430	2017-04-30	4	https://www.inaturalist.org/observations/6231430	36.0018	-78.9333	Durham	Amblyomma americanum	N Carolina
12421048	2018-05-13	5	https://www.inaturalist.org/observations/12421048	35.9691	-78.9641	Durham	Amblyomma americanum	N Carolina
12783598	2018-05-24	5	https://www.inaturalist.org/observations/12783598	35.9692	-78.964	Durham	Amblyomma americanum	N Carolina
12900873	2018-05-28	5	https://www.inaturalist.org/observations/12900873	35.9325	-78.7737	Durham	Amblyomma americanum	N Carolina
13507032	2018-06-16	6	https://www.inaturalist.org/observations/13507032	35.9675	-78.9681	Durham	Amblyomma americanum	N Carolina
13620796	2018-06-20	6	https://www.inaturalist.org/observations/13620796	35.9692	-78.9639	Durham	Amblyomma americanum	N Carolina
24400040	2019-05-02	5	https://www.inaturalist.org/observations/24400040	35.9159	-78.9822	Durham	Amblyomma americanum	N Carolina
27832350	2019-06-28	6	https://www.inaturalist.org/observations/27832350	36.1275	-78.9313	Durham	Amblyomma americanum	N Carolina
50015010	2020-05-12	5	https://www.inaturalist.org/observations/50015010	35.9853	-78.9657	Durham	Amblyomma americanum	N Carolina
53516795	2020-07-18	7	https://www.inaturalist.org/observations/53516795	35.9374	-78.8023	Durham	Amblyomma americanum	N Carolina
75116787	2021-04-24	4	https://www.inaturalist.org/observations/75116787	36.0172	-78.9295	Durham	Amblyomma americanum	N Carolina
14234968	2018-07-10	7	https://www.inaturalist.org/observations/14234968	30.2108	-81.6792	Duval	Amblyomma americanum	Florida
32091060	2019-09-04	9	https://www.inaturalist.org/observations/32091060	30.332	-81.6397	Duval	Amblyomma americanum	Florida
41822260	2020-04-10	4	https://www.inaturalist.org/observations/41822260	30.4443	-81.4616	Duval	Amblyomma americanum	Florida
41822931	2020-04-10	4	https://www.inaturalist.org/observations/41822931	30.4443	-81.4616	Duval	Amblyomma americanum	Florida
47014006	2019-05-27	5	https://www.inaturalist.org/observations/47014006	30.4996	-81.5768	Duval	Amblyomma americanum	Florida
50364648	2020-06-20	6	https://www.inaturalist.org/observations/50364648	30.4757	-81.5609	Duval	Amblyomma americanum	Florida
77384558	2021-05-04	5	https://www.inaturalist.org/observations/77384558	30.2228	-81.7184	Duval	Amblyomma americanum	Florida
84812386	2021-06-27	6	https://www.inaturalist.org/observations/84812386	30.4567	-81.5201	Duval	Amblyomma americanum	Florida
24934076	2019-05-08	5	https://www.inaturalist.org/observations/24934076	36.9596	-87.4525	Christian	Amblyomma americanum	Kentucky
74547680	2021-04-19	4	https://www.inaturalist.org/observations/74547680	32.4883	-86.2094	Elmore	Amblyomma americanum	Alabama
77753746	2021-05-07	5	https://www.inaturalist.org/observations/77753746	34.4085	-81.2784	Fairfield	Amblyomma americanum	S Carolina
23674839	2019-04-28	4	https://www.inaturalist.org/observations/23674839	33.4107	-84.4691	Fayette	Amblyomma americanum	Georgia
40001208	2020-03-14	3	https://www.inaturalist.org/observations/40001208	33.433	-84.491	Fayette	Amblyomma americanum	Georgia
40721803	2020-03-25	3	https://www.inaturalist.org/observations/40721803	29.467	-81.2235	Flagler	Amblyomma americanum	Florida
41799099	2020-04-07	4	https://www.inaturalist.org/observations/41799099	29.4475	-81.2164	Flagler	Amblyomma americanum	Florida
53591765	2020-07-19	7	https://www.inaturalist.org/observations/53591765	29.5036	-81.2375	Flagler	Amblyomma americanum	Florida
93723241	2021-09-05	9	https://www.inaturalist.org/observations/93723241	29.5381	-81.1649	Flagler	Amblyomma americanum	Florida
20910138	2019-03-03	3	https://www.inaturalist.org/observations/20910138	31.2775	-89.3447	Forrest	Amblyomma americanum	Mississippi
24644352	2019-04-28	4	https://www.inaturalist.org/observations/24644352	34.243	-84.1428	Forsyth	Amblyomma americanum	Georgia
38474160	2020-02-09	2	https://www.inaturalist.org/observations/38474160	31.5399	-90.9982	Franklin	Amblyomma americanum	Mississippi
76537556	2021-05-02	5	https://www.inaturalist.org/observations/76537556	36.0305	-78.3539	Franklin	Amblyomma americanum	N Carolina
23590783	2019-04-27	4	https://www.inaturalist.org/observations/23590783	33.5729	-84.7157	Fulton	Amblyomma americanum	Georgia
40060748	2020-03-15	3	https://www.inaturalist.org/observations/40060748	33.6707	-84.4478	Fulton	Amblyomma americanum	Georgia
49720702	2020-06-14	6	https://www.inaturalist.org/observations/49720702	33.6707	-84.4478	Fulton	Amblyomma americanum	Georgia
52223384	2020-05-18	5	https://www.inaturalist.org/observations/52223384	33.5127	-84.7326	Fulton	Amblyomma americanum	Georgia
78641136	2021-05-13	5	https://www.inaturalist.org/observations/78641136	34.0456	-84.2665	Fulton	Amblyomma americanum	Georgia
84779058	2021-06-27	6	https://www.inaturalist.org/observations/84779058	33.9739	-84.2644	Fulton	Amblyomma americanum	Georgia
18598637	2018-09-21	9	https://www.inaturalist.org/observations/18598637	30.5142	-84.4475	Gadsden	Amblyomma americanum	Florida
25279969	2019-05-17	5	https://www.inaturalist.org/observations/25279969	30.5111	-84.473	Gadsden	Amblyomma americanum	Florida
39817537	2020-03-10	3	https://www.inaturalist.org/observations/39817537	30.4908	-84.5243	Gadsden	Amblyomma americanum	Florida
83457261	2021-06-17	6	https://www.inaturalist.org/observations/83457261	30.4818	-84.4489	Gadsden	Amblyomma americanum	Florida
83462431	2021-06-17	6	https://www.inaturalist.org/observations/83462431	30.4822	-84.4484	Gadsden	Amblyomma americanum	Florida
83462592	2021-06-17	6	https://www.inaturalist.org/observations/83462592	30.4814	-84.447	Gadsden	Amblyomma americanum	Florida
83463189	2021-06-17	6	https://www.inaturalist.org/observations/83463189	30.4819	-84.4486	Gadsden	Amblyomma americanum	Florida
12339356	2018-05-09	5	https://www.inaturalist.org/observations/12339356	36.6386	-85.2983	Cumberland	Amblyomma americanum	Kentucky
70453613	2021-02-26	2	https://www.inaturalist.org/observations/70453613	36.6386	-85.2984	Cumberland	Amblyomma americanum	Kentucky
5912844	2017-04-20	4	https://www.inaturalist.org/observations/5912844	37.1647	-86.0999	Edmonson	Amblyomma americanum	Kentucky
11332892	2018-04-22	4	https://www.inaturalist.org/observations/11332892	36.4276	-76.6942	Gates	Amblyomma americanum	N Carolina
11335289	2018-04-22	4	https://www.inaturalist.org/observations/11335289	36.5288	-76.6219	Gates	Amblyomma americanum	N Carolina
48069402	2020-05-31	5	https://www.inaturalist.org/observations/48069402	36.5289	-76.6217	Gates	Amblyomma americanum	N Carolina
51417053	2020-06-28	6	https://www.inaturalist.org/observations/51417053	36.5288	-76.6216	Gates	Amblyomma americanum	N Carolina
88584861	2021-07-25	7	https://www.inaturalist.org/observations/88584861	36.4433	-76.57	Gates	Amblyomma americanum	N Carolina
31848550	2019-08-31	8	https://www.inaturalist.org/observations/31848550	33.4853	-79.091	Georgetown	Amblyomma americanum	S Carolina
47367352	2020-05-25	5	https://www.inaturalist.org/observations/47367352	33.6089	-79.4047	Georgetown	Amblyomma americanum	S Carolina
82494764	2021-06-10	6	https://www.inaturalist.org/observations/82494764	29.8747	-82.8523	Gilchrist	Amblyomma americanum	Florida
82494773	2021-06-10	6	https://www.inaturalist.org/observations/82494773	29.874	-82.8521	Gilchrist	Amblyomma americanum	Florida
24559045	2019-05-04	5	https://www.inaturalist.org/observations/24559045	34.588	-84.6117	Gilmer	Amblyomma americanum	Georgia
5981156	2017-04-27	4	https://www.inaturalist.org/observations/5981156	31.0557	-81.4125	Glynn	Amblyomma americanum	Georgia
13109850	2018-06-02	6	https://www.inaturalist.org/observations/13109850	34.5801	-84.6906	Gordon	Amblyomma americanum	Georgia
7110650	2017-06-29	6	https://www.inaturalist.org/observations/7110650	30.9293	-84.1544	Grady	Amblyomma americanum	Georgia
76671811	2021-05-02	5	https://www.inaturalist.org/observations/76671811	38.0571	-84.5188	Fayette	Amblyomma americanum	Kentucky
77502536	2021-04-30	4	https://www.inaturalist.org/observations/77502536	37.9027	-84.3611	Fayette	Amblyomma americanum	Kentucky
77502559	2021-04-30	4	https://www.inaturalist.org/observations/77502559	37.899	-84.3625	Fayette	Amblyomma americanum	Kentucky
86670131	2021-07-10	7	https://www.inaturalist.org/observations/86670131	33.7498	-83.2607	Greene	Amblyomma americanum	Georgia
83435718	2021-06-17	6	https://www.inaturalist.org/observations/83435718	34.9157	-82.4248	Greenville	Amblyomma americanum	S Carolina
30129900	2019-08-03	8	https://www.inaturalist.org/observations/30129900	35.231	-85.7753	Grundy	Amblyomma americanum	Tennessee
78180965	2021-05-09	5	https://www.inaturalist.org/observations/78180965	35.2569	-85.7892	Grundy	Amblyomma americanum	Tennessee
72126104	2021-03-26	3	https://www.inaturalist.org/observations/72126104	36.1099	-79.9926	Guilford	Amblyomma americanum	N Carolina
72493469	2021-03-30	3	https://www.inaturalist.org/observations/72493469	36.1101	-79.9925	Guilford	Amblyomma americanum	N Carolina
73386138	2021-04-07	4	https://www.inaturalist.org/observations/73386138	36.1443	-79.9129	Guilford	Amblyomma americanum	N Carolina
73552786	2021-04-10	4	https://www.inaturalist.org/observations/73552786	36.11	-79.9928	Guilford	Amblyomma americanum	N Carolina
73691607	2021-04-11	4	https://www.inaturalist.org/observations/73691607	36.11	-79.9925	Guilford	Amblyomma americanum	N Carolina
79472123	2021-05-19	5	https://www.inaturalist.org/observations/79472123	36.1099	-79.9925	Guilford	Amblyomma americanum	N Carolina
85032642	2021-06-29	6	https://www.inaturalist.org/observations/85032642	36.1102	-79.9926	Guilford	Amblyomma americanum	N Carolina
93465952	2021-09-03	9	https://www.inaturalist.org/observations/93465952	36.0803	-79.8035	Guilford	Amblyomma americanum	N Carolina
39855540	2020-03-11	3	https://www.inaturalist.org/observations/39855540	34.0306	-83.9233	Gwinnett	Amblyomma americanum	Georgia
46102107	2020-05-16	5	https://www.inaturalist.org/observations/46102107	34.0264	-84.0187	Gwinnett	Amblyomma americanum	Georgia
46105133	2020-05-16	5	https://www.inaturalist.org/observations/46105133	34.0354	-84.0165	Gwinnett	Amblyomma americanum	Georgia
47890749	2020-05-30	5	https://www.inaturalist.org/observations/47890749	33.9369	-83.9125	Gwinnett	Amblyomma americanum	Georgia
71037464	2021-03-11	3	https://www.inaturalist.org/observations/71037464	33.9825	-84.0075	Gwinnett	Amblyomma americanum	Georgia
71953813	2021-03-11	3	https://www.inaturalist.org/observations/71953813	33.9562	-83.988	Gwinnett	Amblyomma americanum	Georgia
73832801	2021-04-13	4	https://www.inaturalist.org/observations/73832801	34.0215	-83.9761	Gwinnett	Amblyomma americanum	Georgia
74401685	2021-04-18	4	https://www.inaturalist.org/observations/74401685	33.9407	-83.9664	Gwinnett	Amblyomma americanum	Georgia
47261421	2020-05-25	5	https://www.inaturalist.org/observations/47261421	34.5106	-83.5225	Habersham	Amblyomma americanum	Georgia
77958691	2021-05-08	5	https://www.inaturalist.org/observations/77958691	32.8564	-87.6625	Hale	Amblyomma americanum	Alabama
77992697	2021-05-08	5	https://www.inaturalist.org/observations/77992697	32.8549	-87.6705	Hale	Amblyomma americanum	Alabama
78124111	2021-05-09	5	https://www.inaturalist.org/observations/78124111	32.8532	-87.6727	Hale	Amblyomma americanum	Alabama
78267443	2021-05-09	5	https://www.inaturalist.org/observations/78267443	32.8532	-87.6728	Hale	Amblyomma americanum	Alabama
48428868	2018-06-04	6	https://www.inaturalist.org/observations/48428868	36.2603	-77.8898	Halifax	Amblyomma americanum	N Carolina
72221964	2021-03-27	3	https://www.inaturalist.org/observations/72221964	36.0409	-77.3876	Halifax	Amblyomma americanum	N Carolina
1776950	2015-06-03	6	http://www.inaturalist.org/observations/1776950	35.173	-85.1247	Hamilton	Amblyomma americanum	Tennessee
6563399	2017-06-09	6	https://www.inaturalist.org/observations/6563399	35.1731	-85.1246	Hamilton	Amblyomma americanum	Tennessee
7426862	2017-08-09	8	https://www.inaturalist.org/observations/7426862	35.1344	-85.3185	Hamilton	Amblyomma americanum	Tennessee
12837177	2018-05-05	5	https://www.inaturalist.org/observations/12837177	35.1627	-85.1221	Hamilton	Amblyomma americanum	Tennessee
13029737	2018-06-01	6	https://www.inaturalist.org/observations/13029737	35.309	-85.0025	Hamilton	Amblyomma americanum	Tennessee
13844495	2018-06-27	6	https://www.inaturalist.org/observations/13844495	35.0018	-85.3693	Hamilton	Amblyomma americanum	Tennessee
14015409	2018-07-03	7	https://www.inaturalist.org/observations/14015409	35.0102	-85.3645	Hamilton	Amblyomma americanum	Tennessee
22736693	2019-04-19	4	https://www.inaturalist.org/observations/22736693	35.0099	-85.3666	Hamilton	Amblyomma americanum	Tennessee
27627256	2013-03-17	3	https://www.inaturalist.org/observations/27627256	35.0475	-85.035	Hamilton	Amblyomma americanum	Tennessee
39419215	2020-02-29	2	https://www.inaturalist.org/observations/39419215	35.0339	-85.3013	Hamilton	Amblyomma americanum	Tennessee
41310113	2020-04-03	4	https://www.inaturalist.org/observations/41310113	35.1778	-85.3228	Hamilton	Amblyomma americanum	Tennessee
42521566	2020-04-17	4	https://www.inaturalist.org/observations/42521566	35.0071	-85.3651	Hamilton	Amblyomma americanum	Tennessee
44377160	2020-04-30	4	https://www.inaturalist.org/observations/44377160	35.2749	-85.2168	Hamilton	Amblyomma americanum	Tennessee
49564926	2020-06-14	6	https://www.inaturalist.org/observations/49564926	35.0326	-85.0382	Hamilton	Amblyomma americanum	Tennessee
50840450	2020-06-24	6	https://www.inaturalist.org/observations/50840450	35.2689	-85.1711	Hamilton	Amblyomma americanum	Tennessee
55937226	2020-08-08	8	https://www.inaturalist.org/observations/55937226	35.0408	-85.3058	Hamilton	Amblyomma americanum	Tennessee
56353332	2020-08-13	8	https://www.inaturalist.org/observations/56353332	35.0532	-85.3498	Hamilton	Amblyomma americanum	Tennessee
75921814	2021-04-30	4	https://www.inaturalist.org/observations/75921814	35.0096	-85.365	Hamilton	Amblyomma americanum	Tennessee
77662281	2021-05-06	5	https://www.inaturalist.org/observations/77662281	34.9879	-85.1837	Hamilton	Amblyomma americanum	Tennessee
77986714	2021-05-08	5	https://www.inaturalist.org/observations/77986714	35.1948	-85.1571	Hamilton	Amblyomma americanum	Tennessee
78417044	2021-05-11	5	https://www.inaturalist.org/observations/78417044	35.0665	-85.0894	Hamilton	Amblyomma americanum	Tennessee
81261361	2021-06-01	6	https://www.inaturalist.org/observations/81261361	35.0213	-85.2977	Hamilton	Amblyomma americanum	Tennessee
92253439	2021-07-07	7	https://www.inaturalist.org/observations/92253439	35.1727	-85.1183	Hamilton	Amblyomma americanum	Tennessee
80437164	2021-05-25	5	https://www.inaturalist.org/observations/80437164	33.1938	-82.8802	Hancock	Amblyomma americanum	Georgia
15905998	2018-08-25	8	https://www.inaturalist.org/observations/15905998	35.1418	-88.3269	Hardin	Amblyomma americanum	Tennessee
12840783	2018-05-26	5	https://www.inaturalist.org/observations/12840783	35.5305	-78.8001	Harnett	Amblyomma americanum	N Carolina
22242412	2019-04-09	4	https://www.inaturalist.org/observations/22242412	35.4022	-78.7625	Harnett	Amblyomma americanum	N Carolina
24855508	2019-05-09	5	https://www.inaturalist.org/observations/24855508	35.2383	-78.8763	Harnett	Amblyomma americanum	N Carolina
27065424	2019-06-15	6	https://www.inaturalist.org/observations/27065424	35.3746	-78.988	Harnett	Amblyomma americanum	N Carolina
80147073	2021-05-21	5	https://www.inaturalist.org/observations/80147073	37.9041	-84.361	Fayette	Amblyomma americanum	Kentucky
80417574	2021-05-26	5	https://www.inaturalist.org/observations/80417574	37.9004	-84.3605	Fayette	Amblyomma americanum	Kentucky
81944256	2021-06-05	6	https://www.inaturalist.org/observations/81944256	35.7528	-82.9982	Haywood	Amblyomma americanum	N Carolina
88311567	2021-07-23	7	https://www.inaturalist.org/observations/88311567	35.559	-83.0357	Haywood	Amblyomma americanum	N Carolina
22943365	2019-04-12	4	https://www.inaturalist.org/observations/22943365	33.5557	-84.1509	Henry	Amblyomma americanum	Georgia
45197777	2020-05-07	5	https://www.inaturalist.org/observations/45197777	33.479	-84.1688	Henry	Amblyomma americanum	Georgia
71700421	2021-03-20	3	https://www.inaturalist.org/observations/71700421	33.5444	-84.2338	Henry	Amblyomma americanum	Georgia
79716073	2021-05-21	5	https://www.inaturalist.org/observations/79716073	33.4262	-83.986	Henry	Amblyomma americanum	Georgia
13436721	2005-06-17	6	https://www.inaturalist.org/observations/13436721	36.3818	-88.0528	Henry	Amblyomma americanum	Tennessee
73994579	2021-04-13	4	https://www.inaturalist.org/observations/73994579	28.6437	-82.3371	Hernando	Amblyomma americanum	Florida
74176909	2021-04-16	4	https://www.inaturalist.org/observations/74176909	28.4526	-82.3788	Hernando	Amblyomma americanum	Florida
82690152	2021-06-12	6	https://www.inaturalist.org/observations/82690152	28.6079	-82.2928	Hernando	Amblyomma americanum	Florida
80304384	2021-05-25	5	https://www.inaturalist.org/observations/80304384	35.7365	-87.5082	Hickman	Amblyomma americanum	Tennessee
37052132	2019-12-26	12	https://www.inaturalist.org/observations/37052132	28.0852	-82.3474	Hillsborough	Amblyomma americanum	Florida
72035493	2021-03-18	3	https://www.inaturalist.org/observations/72035493	38.2009	-84.8733	Franklin	Amblyomma americanum	Kentucky
40998702	2020-03-29	3	https://www.inaturalist.org/observations/40998702	33.7809	-79.0087	Horry	Amblyomma americanum	S Carolina
51649173	2020-07-01	7	https://www.inaturalist.org/observations/51649173	33.819	-78.8958	Horry	Amblyomma americanum	S Carolina
76412167	2021-05-01	5	https://www.inaturalist.org/observations/76412167	33.6489	-78.9405	Horry	Amblyomma americanum	S Carolina
27646465	2019-06-25	6	https://www.inaturalist.org/observations/27646465	35.685	-76.5975	Hyde	Amblyomma americanum	N Carolina
9979562	2018-02-24	2	https://www.inaturalist.org/observations/9979562	34.9793	-85.8112	Jackson	Amblyomma americanum	Alabama
13112072	2018-06-03	6	https://www.inaturalist.org/observations/13112072	34.6707	-86.3123	Jackson	Amblyomma americanum	Alabama
45949144	2020-05-14	5	https://www.inaturalist.org/observations/45949144	34.6476	-86.2435	Jackson	Amblyomma americanum	Alabama
45949230	2020-05-14	5	https://www.inaturalist.org/observations/45949230	34.6304	-86.284	Jackson	Amblyomma americanum	Alabama
45949235	2020-05-14	5	https://www.inaturalist.org/observations/45949235	34.6101	-86.2695	Jackson	Amblyomma americanum	Alabama
80482011	2021-05-26	5	https://www.inaturalist.org/observations/80482011	34.8825	-86.0087	Jackson	Amblyomma americanum	Alabama
82699151	2021-05-06	5	https://www.inaturalist.org/observations/82699151	34.8822	-86.0088	Jackson	Amblyomma americanum	Alabama
40338420	2020-03-20	3	https://www.inaturalist.org/observations/40338420	33.9851	-83.5337	Jackson	Amblyomma americanum	Georgia
46314498	2020-05-16	5	https://www.inaturalist.org/observations/46314498	37.4914	-84.4424	Garrard	Amblyomma americanum	Kentucky
49358739	2020-06-12	6	https://www.inaturalist.org/observations/49358739	37.4906	-84.4377	Garrard	Amblyomma americanum	Kentucky
26401450	2019-06-03	6	https://www.inaturalist.org/observations/26401450	30.3798	-88.6347	Jackson	Amblyomma americanum	Mississippi
53147727	2020-07-14	7	https://www.inaturalist.org/observations/53147727	30.3788	-88.6296	Jackson	Amblyomma americanum	Mississippi
91836684	2021-08-08	8	https://www.inaturalist.org/observations/91836684	30.3774	-88.6296	Jackson	Amblyomma americanum	Mississippi
48370661	2020-06-03	6	https://www.inaturalist.org/observations/48370661	33.4574	-83.7374	Jasper	Amblyomma americanum	Georgia
71222801	2021-03-14	3	https://www.inaturalist.org/observations/71222801	33.2248	-83.8042	Jasper	Amblyomma americanum	Georgia
75341424	2021-04-24	4	https://www.inaturalist.org/observations/75341424	33.3409	-83.7911	Jasper	Amblyomma americanum	Georgia
74505220	2021-04-19	4	https://www.inaturalist.org/observations/74505220	32.4342	-80.9777	Jasper	Amblyomma americanum	S Carolina
22918611	2019-04-22	4	https://www.inaturalist.org/observations/22918611	33.2958	-87.0946	Jefferson	Amblyomma americanum	Alabama
28902342	2017-04-20	4	https://www.inaturalist.org/observations/28902342	33.4378	-86.7804	Jefferson	Amblyomma americanum	Alabama
40932238	2020-03-28	3	https://www.inaturalist.org/observations/40932238	33.3446	-86.8322	Jefferson	Amblyomma americanum	Alabama
45337051	2020-05-08	5	https://www.inaturalist.org/observations/45337051	33.2957	-87.0946	Jefferson	Amblyomma americanum	Alabama
51160646	2020-06-27	6	https://www.inaturalist.org/observations/51160646	33.5826	-86.6861	Jefferson	Amblyomma americanum	Alabama
78167930	2021-05-09	5	https://www.inaturalist.org/observations/78167930	33.5167	-86.8071	Jefferson	Amblyomma americanum	Alabama
51158597	2020-06-27	6	https://www.inaturalist.org/observations/51158597	37.4872	-84.4397	Garrard	Amblyomma americanum	Kentucky
81708104	2021-05-30	5	https://www.inaturalist.org/observations/81708104	37.4901	-84.4335	Garrard	Amblyomma americanum	Kentucky
47028968	2020-05-23	5	https://www.inaturalist.org/observations/47028968	36.6461	-88.6035	Graves	Amblyomma americanum	Kentucky
77548787	2021-05-03	5	https://www.inaturalist.org/observations/77548787	35.7992	-78.3258	Johnston	Amblyomma americanum	N Carolina
80430415	2021-05-26	5	https://www.inaturalist.org/observations/80430415	32.9427	-83.4194	Jones	Amblyomma americanum	Georgia
81913453	2021-06-04	6	https://www.inaturalist.org/observations/81913453	32.9428	-83.4194	Jones	Amblyomma americanum	Georgia
81913918	2021-06-04	6	https://www.inaturalist.org/observations/81913918	32.9429	-83.4195	Jones	Amblyomma americanum	Georgia
87922643	2019-04-21	4	https://www.inaturalist.org/observations/87922643	32.9427	-83.4193	Jones	Amblyomma americanum	Georgia
87927725	2017-05-31	5	https://www.inaturalist.org/observations/87927725	32.9159	-83.3801	Jones	Amblyomma americanum	Georgia
89068859	2021-07-29	7	https://www.inaturalist.org/observations/89068859	32.9498	-83.4358	Jones	Amblyomma americanum	Georgia
25087029	2019-05-13	5	https://www.inaturalist.org/observations/25087029	31.4689	-89.0779	Jones	Amblyomma americanum	Mississippi
26152206	2019-05-31	5	https://www.inaturalist.org/observations/26152206	31.4694	-89.3916	Jones	Amblyomma americanum	Mississippi
26297573	2019-06-02	6	https://www.inaturalist.org/observations/26297573	31.5716	-89.1399	Jones	Amblyomma americanum	Mississippi
30219734	2019-08-04	8	https://www.inaturalist.org/observations/30219734	31.5097	-89.1974	Jones	Amblyomma americanum	Mississippi
78428582	2021-04-04	4	https://www.inaturalist.org/observations/78428582	31.5723	-89.0333	Jones	Amblyomma americanum	Mississippi
81728322	2021-05-26	5	https://www.inaturalist.org/observations/81728322	32.8214	-88.4833	Kemper	Amblyomma americanum	Mississippi
23203621	2019-04-26	4	https://www.inaturalist.org/observations/23203621	34.2622	-80.7296	Kershaw	Amblyomma americanum	S Carolina
11623056	2018-04-28	4	https://www.inaturalist.org/observations/11623056	37.3871	-86.2345	Grayson	Amblyomma americanum	Kentucky
26785936	2019-06-10	6	https://www.inaturalist.org/observations/26785936	35.9511	-83.6873	Knox	Amblyomma americanum	Tennessee
44399546	2020-04-30	4	https://www.inaturalist.org/observations/44399546	35.8689	-84.1403	Knox	Amblyomma americanum	Tennessee
47286621	2020-05-25	5	https://www.inaturalist.org/observations/47286621	36.1059	-83.9347	Knox	Amblyomma americanum	Tennessee
49260348	2020-06-11	6	https://www.inaturalist.org/observations/49260348	36.0227	-83.9605	Knox	Amblyomma americanum	Tennessee
51722165	2020-06-11	6	https://www.inaturalist.org/observations/51722165	35.8634	-84.095	Knox	Amblyomma americanum	Tennessee
80924284	2021-05-30	5	https://www.inaturalist.org/observations/80924284	35.9175	-84.0609	Knox	Amblyomma americanum	Tennessee
81238913	2021-06-01	6	https://www.inaturalist.org/observations/81238913	35.8865	-83.9776	Knox	Amblyomma americanum	Tennessee
82953013	2021-06-13	6	https://www.inaturalist.org/observations/82953013	36.0295	-84.0329	Knox	Amblyomma americanum	Tennessee
59715384	2020-09-15	9	https://www.inaturalist.org/observations/59715384	29.8402	-83.2957	Lafayette	Amblyomma americanum	Florida
14958744	2018-06-08	6	https://www.inaturalist.org/observations/14958744	28.7443	-81.8752	Lake	Amblyomma americanum	Florida
49864735	2020-06-16	6	https://www.inaturalist.org/observations/49864735	29.1364	-81.6144	Lake	Amblyomma americanum	Florida
72406095	2021-03-28	3	https://www.inaturalist.org/observations/72406095	28.8826	-81.4543	Lake	Amblyomma americanum	Florida
72686837	2020-07-20	7	https://www.inaturalist.org/observations/72686837	28.8696	-81.4087	Lake	Amblyomma americanum	Florida
74304280	2016-05-08	5	https://www.inaturalist.org/observations/74304280	34.9381	-80.7905	Lancaster	Amblyomma americanum	S Carolina
13343669	2018-06-11	6	https://www.inaturalist.org/observations/13343669	34.8537	-87.539	Lauderdale	Amblyomma americanum	Alabama
21838814	2019-03-23	3	https://www.inaturalist.org/observations/21838814	34.8116	-87.3371	Lauderdale	Amblyomma americanum	Alabama
74331708	2020-03-19	3	https://www.inaturalist.org/observations/74331708	34.8841	-87.6581	Lauderdale	Amblyomma americanum	Alabama
81389490	2021-05-29	5	https://www.inaturalist.org/observations/81389490	34.9123	-87.7249	Lauderdale	Amblyomma americanum	Alabama
39888101	2020-03-08	3	https://www.inaturalist.org/observations/39888101	32.3972	-88.6375	Lauderdale	Amblyomma americanum	Mississippi
54241984	2020-07-22	7	https://www.inaturalist.org/observations/54241984	32.5342	-88.6525	Lauderdale	Amblyomma americanum	Mississippi
54242277	2020-07-22	7	https://www.inaturalist.org/observations/54242277	32.5768	-88.745	Lauderdale	Amblyomma americanum	Mississippi
12214496	2018-05-06	5	https://www.inaturalist.org/observations/12214496	37.451	-86.3005	Grayson	Amblyomma americanum	Kentucky
12882448	2018-05-27	5	https://www.inaturalist.org/observations/12882448	38.3752	-84.4207	Harrison	Amblyomma americanum	Kentucky
45761031	2020-05-10	5	https://www.inaturalist.org/observations/45761031	34.4762	-82.2826	Laurens	Amblyomma americanum	S Carolina
10089214	2018-03-04	3	https://www.inaturalist.org/observations/10089214	35.0531	-87.4668	Lawrence	Amblyomma americanum	Tennessee
10758908	2018-04-10	4	https://www.inaturalist.org/observations/10758908	35.2423	-87.3347	Lawrence	Amblyomma americanum	Tennessee
13021406	2018-06-01	6	https://www.inaturalist.org/observations/13021406	35.0759	-87.4442	Lawrence	Amblyomma americanum	Tennessee
48021697	2020-05-31	5	https://www.inaturalist.org/observations/48021697	35.3303	-87.4734	Lawrence	Amblyomma americanum	Tennessee
40332233	2020-03-20	3	https://www.inaturalist.org/observations/40332233	32.5749	-85.4696	Lee	Amblyomma americanum	Alabama
3880685	2016-07-31	7	http://www.inaturalist.org/observations/3880685	30.5327	-84.2937	Leon	Amblyomma americanum	Florida
10057135	2018-03-01	3	https://www.inaturalist.org/observations/10057135	30.4352	-84.1783	Leon	Amblyomma americanum	Florida
21257303	2019-03-15	3	https://www.inaturalist.org/observations/21257303	30.5139	-84.295	Leon	Amblyomma americanum	Florida
21258903	2019-03-15	3	https://www.inaturalist.org/observations/21258903	30.4719	-84.2602	Leon	Amblyomma americanum	Florida
23194802	2019-04-26	4	https://www.inaturalist.org/observations/23194802	30.5192	-84.2497	Leon	Amblyomma americanum	Florida
23227524	2019-04-26	4	https://www.inaturalist.org/observations/23227524	30.2848	-84.2166	Leon	Amblyomma americanum	Florida
23502224	2019-04-27	4	https://www.inaturalist.org/observations/23502224	30.6563	-84.2754	Leon	Amblyomma americanum	Florida
23717947	2019-04-28	4	https://www.inaturalist.org/observations/23717947	30.4219	-84.1058	Leon	Amblyomma americanum	Florida
23995293	2019-04-29	4	https://www.inaturalist.org/observations/23995293	30.5611	-84.2114	Leon	Amblyomma americanum	Florida
24673491	2019-05-06	5	https://www.inaturalist.org/observations/24673491	30.388	-84.2384	Leon	Amblyomma americanum	Florida
27444208	2019-06-22	6	https://www.inaturalist.org/observations/27444208	30.5187	-84.0811	Leon	Amblyomma americanum	Florida
33024505	2019-09-18	9	https://www.inaturalist.org/observations/33024505	30.4219	-84.3168	Leon	Amblyomma americanum	Florida
33674718	2019-09-30	9	https://www.inaturalist.org/observations/33674718	30.4258	-84.317	Leon	Amblyomma americanum	Florida
39948452	2020-03-13	3	https://www.inaturalist.org/observations/39948452	30.4311	-84.2615	Leon	Amblyomma americanum	Florida
41888935	2020-04-11	4	https://www.inaturalist.org/observations/41888935	30.4811	-84.3409	Leon	Amblyomma americanum	Florida
48407947	2020-06-03	6	https://www.inaturalist.org/observations/48407947	30.4986	-84.2901	Leon	Amblyomma americanum	Florida
56829956	2020-07-26	7	https://www.inaturalist.org/observations/56829956	30.5222	-84.3318	Leon	Amblyomma americanum	Florida
70804711	2021-03-07	3	https://www.inaturalist.org/observations/70804711	30.46	-84.1931	Leon	Amblyomma americanum	Florida
72461859	2021-03-30	3	https://www.inaturalist.org/observations/72461859	30.5248	-84.2586	Leon	Amblyomma americanum	Florida
73781661	2021-04-12	4	https://www.inaturalist.org/observations/73781661	30.4697	-84.249	Leon	Amblyomma americanum	Florida
73896689	2021-04-13	4	https://www.inaturalist.org/observations/73896689	30.5006	-84.2539	Leon	Amblyomma americanum	Florida
74836973	2021-04-22	4	https://www.inaturalist.org/observations/74836973	30.4511	-84.3163	Leon	Amblyomma americanum	Florida
75367809	2021-04-26	4	https://www.inaturalist.org/observations/75367809	30.5238	-84.259	Leon	Amblyomma americanum	Florida
78408236	2021-05-11	5	https://www.inaturalist.org/observations/78408236	30.4553	-84.3214	Leon	Amblyomma americanum	Florida
79946616	2021-05-23	5	https://www.inaturalist.org/observations/79946616	30.458	-84.1093	Leon	Amblyomma americanum	Florida
80176063	2021-05-24	5	https://www.inaturalist.org/observations/80176063	30.5333	-84.2589	Leon	Amblyomma americanum	Florida
82495234	2021-06-10	6	https://www.inaturalist.org/observations/82495234	30.5102	-84.2924	Leon	Amblyomma americanum	Florida
82619026	2021-06-11	6	https://www.inaturalist.org/observations/82619026	30.5327	-84.2522	Leon	Amblyomma americanum	Florida
83577615	2021-06-13	6	https://www.inaturalist.org/observations/83577615	30.5045	-84.3519	Leon	Amblyomma americanum	Florida
9961534	2018-02-22	2	https://www.inaturalist.org/observations/9961534	29.0419	-82.5696	Levy	Amblyomma americanum	Florida
73627321	2021-04-10	4	https://www.inaturalist.org/observations/73627321	29.5471	-82.9391	Levy	Amblyomma americanum	Florida
73627337	2021-04-10	4	https://www.inaturalist.org/observations/73627337	29.5418	-82.9501	Levy	Amblyomma americanum	Florida
74292317	2021-04-17	4	https://www.inaturalist.org/observations/74292317	31.6598	-81.4558	Liberty	Amblyomma americanum	Georgia
91583436	2021-07-23	7	https://www.inaturalist.org/observations/91583436	31.6691	-81.1587	Liberty	Amblyomma americanum	Georgia
24572341	2019-05-05	5	https://www.inaturalist.org/observations/24572341	34.9087	-87.1062	Limestone	Amblyomma americanum	Alabama
41614298	2019-05-26	5	https://www.inaturalist.org/observations/41614298	37.4158	-85.919	Hart	Amblyomma americanum	Kentucky
82864202	2021-06-13	6	https://www.inaturalist.org/observations/82864202	37.3211	-86.054	Hart	Amblyomma americanum	Kentucky
3582914	2016-06-18	6	http://www.inaturalist.org/observations/3582914	35.8828	-84.3029	Loudon	Amblyomma americanum	Tennessee
3707028	2016-06-18	6	http://www.inaturalist.org/observations/3707028	35.8838	-84.3046	Loudon	Amblyomma americanum	Tennessee
3720296	2016-06-18	6	http://www.inaturalist.org/observations/3720296	35.8827	-84.3042	Loudon	Amblyomma americanum	Tennessee
81455245	2021-06-03	6	https://www.inaturalist.org/observations/81455245	35.6994	-84.515	Loudon	Amblyomma americanum	Tennessee
23917454	2019-04-29	4	https://www.inaturalist.org/observations/23917454	30.6695	-83.1899	Lowndes	Amblyomma americanum	Georgia
23921804	2019-04-29	4	https://www.inaturalist.org/observations/23921804	30.6736	-83.1558	Lowndes	Amblyomma americanum	Georgia
24206885	2019-04-30	4	https://www.inaturalist.org/observations/24206885	30.8504	-83.2898	Lowndes	Amblyomma americanum	Georgia
79585190	2021-04-28	4	https://www.inaturalist.org/observations/79585190	37.6526	-87.5163	Henderson	Amblyomma americanum	Kentucky
10663564	2018-03-31	3	https://www.inaturalist.org/observations/10663564	34.5981	-86.5173	Madison	Amblyomma americanum	Alabama
23802024	2019-04-28	4	https://www.inaturalist.org/observations/23802024	34.6114	-86.3628	Madison	Amblyomma americanum	Alabama
24380310	2019-05-01	5	https://www.inaturalist.org/observations/24380310	34.7743	-86.5498	Madison	Amblyomma americanum	Alabama
40251802	2020-03-19	3	https://www.inaturalist.org/observations/40251802	34.6128	-86.3629	Madison	Amblyomma americanum	Alabama
41313149	2020-04-03	4	https://www.inaturalist.org/observations/41313149	34.6378	-86.4962	Madison	Amblyomma americanum	Alabama
41313435	2020-04-03	4	https://www.inaturalist.org/observations/41313435	34.6367	-86.5014	Madison	Amblyomma americanum	Alabama
42276273	2020-04-15	4	https://www.inaturalist.org/observations/42276273	34.672	-86.5303	Madison	Amblyomma americanum	Alabama
48646280	2020-06-05	6	https://www.inaturalist.org/observations/48646280	34.7995	-86.6291	Madison	Amblyomma americanum	Alabama
54066016	2020-07-23	7	https://www.inaturalist.org/observations/54066016	34.7401	-86.5485	Madison	Amblyomma americanum	Alabama
75512824	2021-04-27	4	https://www.inaturalist.org/observations/75512824	34.7131	-86.6513	Madison	Amblyomma americanum	Alabama
81950449	2021-06-06	6	https://www.inaturalist.org/observations/81950449	34.8097	-86.5909	Madison	Amblyomma americanum	Alabama
40445260	2020-03-18	3	https://www.inaturalist.org/observations/40445260	30.6036	-83.4184	Madison	Amblyomma americanum	Florida
81367303	2021-05-29	5	https://www.inaturalist.org/observations/81367303	37.8795	-87.4797	Henderson	Amblyomma americanum	Kentucky
80651216	2021-05-24	5	https://www.inaturalist.org/observations/80651216	38.4883	-85.2524	Henry	Amblyomma americanum	Kentucky
42769807	2020-04-20	4	https://www.inaturalist.org/observations/42769807	37.3534	-87.516	Hopkins	Amblyomma americanum	Kentucky
47691265	2020-05-28	5	https://www.inaturalist.org/observations/47691265	37.5354	-84.1878	Jackson	Amblyomma americanum	Kentucky
48677806	2020-06-06	6	https://www.inaturalist.org/observations/48677806	37.5532	-83.9193	Jackson	Amblyomma americanum	Kentucky
47445330	2020-05-26	5	https://www.inaturalist.org/observations/47445330	38.16	-85.6798	Jefferson	Amblyomma americanum	Kentucky
48046535	2020-05-31	5	https://www.inaturalist.org/observations/48046535	38.0902	-85.7531	Jefferson	Amblyomma americanum	Kentucky
49626539	2020-06-14	6	https://www.inaturalist.org/observations/49626539	38.1589	-85.7794	Jefferson	Amblyomma americanum	Kentucky
80961599	2021-05-30	5	https://www.inaturalist.org/observations/80961599	38.2433	-85.6448	Jefferson	Amblyomma americanum	Kentucky
41498567	2020-03-28	3	https://www.inaturalist.org/observations/41498567	37.2997	-83.0641	Knott	Amblyomma americanum	Kentucky
73453894	2021-04-09	4	https://www.inaturalist.org/observations/73453894	36.8767	-83.8128	Knox	Amblyomma americanum	Kentucky
6587169	2017-05-15	5	https://www.inaturalist.org/observations/6587169	37.3584	-84.0265	Laurel	Amblyomma americanum	Kentucky
48086181	2020-05-24	5	https://www.inaturalist.org/observations/48086181	37.0303	-84.1503	Laurel	Amblyomma americanum	Kentucky
24644005	2019-04-26	4	https://www.inaturalist.org/observations/24644005	37.0096	-88.2216	Livingston	Amblyomma americanum	Kentucky
25531879	2019-05-21	5	https://www.inaturalist.org/observations/25531879	36.9964	-88.2189	Livingston	Amblyomma americanum	Kentucky
6352005	2017-05-24	5	https://www.inaturalist.org/observations/6352005	37.0453	-88.1491	Lyon	Amblyomma americanum	Kentucky
79278391	2021-05-18	5	https://www.inaturalist.org/observations/79278391	36.9584	-88.1737	Lyon	Amblyomma americanum	Kentucky
15269044	2018-08-09	8	https://www.inaturalist.org/observations/15269044	37.5537	-84.2405	Madison	Amblyomma americanum	Kentucky
22684129	2019-04-18	4	https://www.inaturalist.org/observations/22684129	37.5618	-84.286	Madison	Amblyomma americanum	Kentucky
25677509	2019-05-24	5	https://www.inaturalist.org/observations/25677509	37.5531	-84.2408	Madison	Amblyomma americanum	Kentucky
26820974	2019-06-11	6	https://www.inaturalist.org/observations/26820974	37.5537	-84.2404	Madison	Amblyomma americanum	Kentucky
42709429	2020-04-20	4	https://www.inaturalist.org/observations/42709429	37.5552	-84.2381	Madison	Amblyomma americanum	Kentucky
41859581	2020-04-10	4	https://www.inaturalist.org/observations/41859581	32.4921	-90.075	Madison	Amblyomma americanum	Mississippi
12115940	2018-05-03	5	https://www.inaturalist.org/observations/12115940	35.6814	-88.8585	Madison	Amblyomma americanum	Tennessee
12310209	2018-05-09	5	https://www.inaturalist.org/observations/12310209	29.0197	-81.8458	Marion	Amblyomma americanum	Florida
39570930	2020-03-04	3	https://www.inaturalist.org/observations/39570930	29.1807	-81.7097	Marion	Amblyomma americanum	Florida
39571183	2020-03-05	3	https://www.inaturalist.org/observations/39571183	29.1806	-81.7097	Marion	Amblyomma americanum	Florida
64042061	2020-10-31	10	https://www.inaturalist.org/observations/64042061	29.2754	-81.6944	Marion	Amblyomma americanum	Florida
84766044	2021-06-18	6	https://www.inaturalist.org/observations/84766044	29.4534	-82.3059	Marion	Amblyomma americanum	Florida
88013899	2018-03-29	3	https://www.inaturalist.org/observations/88013899	29.1968	-81.9318	Marion	Amblyomma americanum	Florida
100049881	2021-11-02	11	https://www.inaturalist.org/observations/100049881	29.1741	-81.8605	Marion	Amblyomma americanum	Florida
101015023	2021-10-16	10	https://www.inaturalist.org/observations/101015023	29.1748	-82.1341	Marion	Amblyomma americanum	Florida
6112761	2017-05-06	5	https://www.inaturalist.org/observations/6112761	35.0817	-85.5874	Marion	Amblyomma americanum	Tennessee
40739094	2020-03-25	3	https://www.inaturalist.org/observations/40739094	35.0726	-85.4644	Marion	Amblyomma americanum	Tennessee
43478142	2020-04-25	4	https://www.inaturalist.org/observations/43478142	35.0743	-85.4689	Marion	Amblyomma americanum	Tennessee
44023295	2020-04-27	4	https://www.inaturalist.org/observations/44023295	35.1676	-85.4838	Marion	Amblyomma americanum	Tennessee
76355274	2021-05-01	5	https://www.inaturalist.org/observations/76355274	35.0743	-85.4689	Marion	Amblyomma americanum	Tennessee
43130542	2020-04-24	4	https://www.inaturalist.org/observations/43130542	37.5473	-84.233	Madison	Amblyomma americanum	Kentucky
44797841	2020-05-03	5	https://www.inaturalist.org/observations/44797841	37.5923	-84.2114	Madison	Amblyomma americanum	Kentucky
82949261	2021-06-13	6	https://www.inaturalist.org/observations/82949261	35.6373	-87.1254	Maury	Amblyomma americanum	Tennessee
82949344	2021-06-13	6	https://www.inaturalist.org/observations/82949344	35.6374	-87.1254	Maury	Amblyomma americanum	Tennessee
44797915	2020-05-03	5	https://www.inaturalist.org/observations/44797915	37.5936	-84.2133	Madison	Amblyomma americanum	Kentucky
26068371	2019-05-30	5	https://www.inaturalist.org/observations/26068371	33.52	-82.5147	McDuffie	Amblyomma americanum	Georgia
89431936	2021-07-31	7	https://www.inaturalist.org/observations/89431936	31.6301	-81.2862	McIntosh	Amblyomma americanum	Georgia
93949035	2021-06-19	6	https://www.inaturalist.org/observations/93949035	31.641	-81.2701	McIntosh	Amblyomma americanum	Georgia
45932074	2020-05-14	5	https://www.inaturalist.org/observations/45932074	37.5658	-84.2447	Madison	Amblyomma americanum	Kentucky
41876183	2020-04-10	4	https://www.inaturalist.org/observations/41876183	25.9383	-80.3008	Miami-Dade	Amblyomma americanum	Florida
84492876	2021-06-25	6	https://www.inaturalist.org/observations/84492876	25.8389	-80.1985	Miami-Dade	Amblyomma americanum	Florida
7320776	2017-04-24	4	https://www.inaturalist.org/observations/7320776	30.8008	-88.0225	Mobile	Amblyomma americanum	Alabama
26989484	2019-06-08	6	https://www.inaturalist.org/observations/26989484	35.5919	-84.2142	Monroe	Amblyomma americanum	Tennessee
21721878	2019-03-22	3	https://www.inaturalist.org/observations/21721878	32.2698	-86.2779	Montgomery	Amblyomma americanum	Alabama
22831114	2019-04-21	4	https://www.inaturalist.org/observations/22831114	32.2508	-86.0887	Montgomery	Amblyomma americanum	Alabama
75620796	2021-04-01	4	https://www.inaturalist.org/observations/75620796	32.3758	-86.2464	Montgomery	Amblyomma americanum	Alabama
11143644	2018-04-17	4	https://www.inaturalist.org/observations/11143644	36.6254	-87.6036	Montgomery	Amblyomma americanum	Tennessee
41399809	2020-04-04	4	https://www.inaturalist.org/observations/41399809	36.5682	-87.3099	Montgomery	Amblyomma americanum	Tennessee
53080419	2020-07-14	7	https://www.inaturalist.org/observations/53080419	36.5138	-87.4109	Montgomery	Amblyomma americanum	Tennessee
74691205	2021-04-20	4	https://www.inaturalist.org/observations/74691205	36.395	-87.2506	Montgomery	Amblyomma americanum	Tennessee
84210576	2021-06-23	6	https://www.inaturalist.org/observations/84210576	36.5145	-87.4059	Montgomery	Amblyomma americanum	Tennessee
24203026	2019-04-30	4	https://www.inaturalist.org/observations/24203026	35.338	-79.4256	Moore	Amblyomma americanum	N Carolina
41682665	2020-04-08	4	https://www.inaturalist.org/observations/41682665	35.221	-79.5454	Moore	Amblyomma americanum	N Carolina
10785492	2018-04-10	4	https://www.inaturalist.org/observations/10785492	34.521	-86.5591	Morgan	Amblyomma americanum	Alabama
75383279	2021-04-26	4	https://www.inaturalist.org/observations/75383279	34.5857	-87.0831	Morgan	Amblyomma americanum	Alabama
42493456	2020-04-16	4	https://www.inaturalist.org/observations/42493456	33.469	-83.5699	Morgan	Amblyomma americanum	Georgia
45932092	2020-05-14	5	https://www.inaturalist.org/observations/45932092	37.5669	-84.244	Madison	Amblyomma americanum	Kentucky
79067974	2021-05-16	5	https://www.inaturalist.org/observations/79067974	34.935	-84.6609	Murray	Amblyomma americanum	Georgia
9983252	2018-02-24	2	https://www.inaturalist.org/observations/9983252	32.5533	-85.0281	Muscogee	Amblyomma americanum	Georgia
10763416	2018-04-10	4	https://www.inaturalist.org/observations/10763416	32.5532	-85.0282	Muscogee	Amblyomma americanum	Georgia
46308743	2020-05-17	5	https://www.inaturalist.org/observations/46308743	33.9633	-77.9262	New Hanover	Amblyomma americanum	N Carolina
72903447	2021-03-27	3	https://www.inaturalist.org/observations/72903447	33.9637	-77.9212	New Hanover	Amblyomma americanum	N Carolina
97957491	2021-10-11	10	https://www.inaturalist.org/observations/97957491	33.5968	-83.8602	Newton	Amblyomma americanum	Georgia
14416181	2018-07-16	7	https://www.inaturalist.org/observations/14416181	33.2706	-88.7684	Noxubee	Amblyomma americanum	Mississippi
5937764	2017-04-20	4	https://www.inaturalist.org/observations/5937764	33.6257	-83.3711	Oconee	Amblyomma americanum	Georgia
13853407	2018-06-28	6	https://www.inaturalist.org/observations/13853407	33.8581	-83.3939	Oconee	Amblyomma americanum	Georgia
76286246	2021-05-01	5	https://www.inaturalist.org/observations/76286246	33.7648	-83.4461	Oconee	Amblyomma americanum	Georgia
27949117	2019-06-30	6	https://www.inaturalist.org/observations/27949117	33.8717	-83.1047	Oglethorpe	Amblyomma americanum	Georgia
12989326	2018-05-30	5	https://www.inaturalist.org/observations/12989326	30.6018	-86.7488	Okaloosa	Amblyomma americanum	Florida
22503575	2019-04-14	4	https://www.inaturalist.org/observations/22503575	30.7005	-86.567	Okaloosa	Amblyomma americanum	Florida
48183311	2019-07-31	7	https://www.inaturalist.org/observations/48183311	30.6671	-86.5552	Okaloosa	Amblyomma americanum	Florida
20412859	2016-05-14	5	https://www.inaturalist.org/observations/20412859	33.3866	-88.8034	Oktibbeha	Amblyomma americanum	Mississippi
47034607	2020-05-23	5	https://www.inaturalist.org/observations/47034607	33.5516	-88.8046	Oktibbeha	Amblyomma americanum	Mississippi
87033254	2021-06-25	6	https://www.inaturalist.org/observations/87033254	33.3803	-88.8282	Oktibbeha	Amblyomma americanum	Mississippi
93955893	2021-09-02	9	https://www.inaturalist.org/observations/93955893	33.4439	-88.8236	Oktibbeha	Amblyomma americanum	Mississippi
95578029	2021-09-20	9	https://www.inaturalist.org/observations/95578029	33.4508	-88.7915	Oktibbeha	Amblyomma americanum	Mississippi
47028769	2020-05-22	5	https://www.inaturalist.org/observations/47028769	37.5722	-84.2205	Madison	Amblyomma americanum	Kentucky
24868740	2019-05-08	5	https://www.inaturalist.org/observations/24868740	34.6786	-77.4606	Onslow	Amblyomma americanum	N Carolina
44534123	2020-05-01	5	https://www.inaturalist.org/observations/44534123	34.7143	-77.3089	Onslow	Amblyomma americanum	N Carolina
79071451	2021-05-16	5	https://www.inaturalist.org/observations/79071451	34.53	-77.382	Onslow	Amblyomma americanum	N Carolina
12080068	2018-05-02	5	https://www.inaturalist.org/observations/12080068	28.5837	-81.0006	Orange	Amblyomma americanum	Florida
13876444	2018-06-20	6	https://www.inaturalist.org/observations/13876444	28.5704	-80.9966	Orange	Amblyomma americanum	Florida
26338344	2016-06-24	6	https://www.inaturalist.org/observations/26338344	28.6029	-81.1926	Orange	Amblyomma americanum	Florida
37522172	2020-01-11	1	https://www.inaturalist.org/observations/37522172	28.5903	-81.1532	Orange	Amblyomma americanum	Florida
41270885	2020-04-02	4	https://www.inaturalist.org/observations/41270885	28.5772	-81.3848	Orange	Amblyomma americanum	Florida
50177356	2020-06-19	6	https://www.inaturalist.org/observations/50177356	28.5008	-81.3248	Orange	Amblyomma americanum	Florida
70176311	2021-02-25	2	https://www.inaturalist.org/observations/70176311	28.3521	-81.1906	Orange	Amblyomma americanum	Florida
75582268	2021-04-28	4	https://www.inaturalist.org/observations/75582268	28.479	-81.2675	Orange	Amblyomma americanum	Florida
84418332	2021-06-25	6	https://www.inaturalist.org/observations/84418332	28.5901	-81.1848	Orange	Amblyomma americanum	Florida
95624189	2021-08-28	8	https://www.inaturalist.org/observations/95624189	28.7092	-81.4734	Orange	Amblyomma americanum	Florida
6007260	2017-04-29	4	https://www.inaturalist.org/observations/6007260	35.8771	-79.0371	Orange	Amblyomma americanum	N Carolina
23628011	2019-04-26	4	https://www.inaturalist.org/observations/23628011	35.9557	-79.186	Orange	Amblyomma americanum	N Carolina
25968297	2019-05-28	5	https://www.inaturalist.org/observations/25968297	36.0525	-79.0245	Orange	Amblyomma americanum	N Carolina
27323115	2019-06-20	6	https://www.inaturalist.org/observations/27323115	35.8994	-79.0339	Orange	Amblyomma americanum	N Carolina
28079012	2019-07-01	7	https://www.inaturalist.org/observations/28079012	36.2008	-79.1093	Orange	Amblyomma americanum	N Carolina
47981856	2020-05-31	5	https://www.inaturalist.org/observations/47981856	35.8898	-79.0451	Orange	Amblyomma americanum	N Carolina
48623644	2020-06-06	6	https://www.inaturalist.org/observations/48623644	35.934	-79.0046	Orange	Amblyomma americanum	N Carolina
75250153	2021-04-25	4	https://www.inaturalist.org/observations/75250153	35.8885	-79.0155	Orange	Amblyomma americanum	N Carolina
79572386	2021-05-20	5	https://www.inaturalist.org/observations/79572386	36.0043	-79.1022	Orange	Amblyomma americanum	N Carolina
81883671	2021-06-06	6	https://www.inaturalist.org/observations/81883671	35.8855	-79.1934	Orange	Amblyomma americanum	N Carolina
82169094	2021-06-08	6	https://www.inaturalist.org/observations/82169094	35.9512	-79.0478	Orange	Amblyomma americanum	N Carolina
39647221	2020-03-07	3	https://www.inaturalist.org/observations/39647221	33.6351	-80.977	Orangeburg	Amblyomma americanum	S Carolina
77064144	2021-05-03	5	https://www.inaturalist.org/observations/77064144	36.4449	-85.4454	Overton	Amblyomma americanum	Tennessee
46780290	2020-05-20	5	https://www.inaturalist.org/observations/46780290	26.7214	-80.8419	Palm Beach	Amblyomma americanum	Florida
72368669	2021-03-27	3	https://www.inaturalist.org/observations/72368669	28.2507	-82.6353	Pasco	Amblyomma americanum	Florida
79063237	2021-05-16	5	https://www.inaturalist.org/observations/79063237	28.3759	-82.5334	Pasco	Amblyomma americanum	Florida
81803046	2020-04-25	4	https://www.inaturalist.org/observations/81803046	28.4175	-82.6584	Pasco	Amblyomma americanum	Florida
6600837	2017-06-11	6	https://www.inaturalist.org/observations/6600837	34.482	-78.1522	Pender	Amblyomma americanum	N Carolina
7442851	2017-08-09	8	https://www.inaturalist.org/observations/7442851	34.4888	-78.1086	Pender	Amblyomma americanum	N Carolina
42006248	2020-04-12	4	https://www.inaturalist.org/observations/42006248	32.6959	-87.2468	Perry	Amblyomma americanum	Alabama
82840161	2021-06-13	6	https://www.inaturalist.org/observations/82840161	36.3502	-78.9957	Person	Amblyomma americanum	N Carolina
82840469	2021-06-13	6	https://www.inaturalist.org/observations/82840469	36.3504	-78.9957	Person	Amblyomma americanum	N Carolina
27177732	2019-06-17	6	https://www.inaturalist.org/observations/27177732	34.3824	-84.2784	Pickens	Amblyomma americanum	Georgia
28023973	2019-07-01	7	https://www.inaturalist.org/observations/28023973	36.5501	-84.7969	Pickett	Amblyomma americanum	Tennessee
28027005	2019-06-29	6	https://www.inaturalist.org/observations/28027005	31.1214	-90.2607	Pike	Amblyomma americanum	Mississippi
78625871	2021-05-13	5	https://www.inaturalist.org/observations/78625871	27.8799	-82.6371	Pinellas	Amblyomma americanum	Florida
48497650	2020-05-23	5	https://www.inaturalist.org/observations/48497650	28.2906	-82.0437	Polk	Amblyomma americanum	Florida
76737559	2021-05-02	5	https://www.inaturalist.org/observations/76737559	29.6729	-82.0332	Putnam	Amblyomma americanum	Florida
76746947	2021-05-02	5	https://www.inaturalist.org/observations/76746947	29.673	-82.0326	Putnam	Amblyomma americanum	Florida
76766993	2021-05-02	5	https://www.inaturalist.org/observations/76766993	29.6729	-82.0332	Putnam	Amblyomma americanum	Florida
77038595	2021-05-03	5	https://www.inaturalist.org/observations/77038595	29.6729	-82.0328	Putnam	Amblyomma americanum	Florida
77512495	2021-05-05	5	https://www.inaturalist.org/observations/77512495	29.7381	-81.9819	Putnam	Amblyomma americanum	Florida
77769742	2021-05-03	5	https://www.inaturalist.org/observations/77769742	29.6713	-82.0254	Putnam	Amblyomma americanum	Florida
78127889	2021-05-09	5	https://www.inaturalist.org/observations/78127889	29.7138	-81.9687	Putnam	Amblyomma americanum	Florida
78136229	2021-05-09	5	https://www.inaturalist.org/observations/78136229	29.7234	-81.9854	Putnam	Amblyomma americanum	Florida
78140912	2021-05-09	5	https://www.inaturalist.org/observations/78140912	29.7142	-81.9979	Putnam	Amblyomma americanum	Florida
78147135	2021-05-09	5	https://www.inaturalist.org/observations/78147135	29.7142	-81.998	Putnam	Amblyomma americanum	Florida
78161495	2021-05-09	5	https://www.inaturalist.org/observations/78161495	29.6727	-82.0324	Putnam	Amblyomma americanum	Florida
78270776	2021-05-10	5	https://www.inaturalist.org/observations/78270776	29.6741	-82.0076	Putnam	Amblyomma americanum	Florida
78356170	2021-05-11	5	https://www.inaturalist.org/observations/78356170	29.7029	-81.9914	Putnam	Amblyomma americanum	Florida
78720909	2021-05-14	5	https://www.inaturalist.org/observations/78720909	29.6812	-82.0166	Putnam	Amblyomma americanum	Florida
78789900	2021-05-14	5	https://www.inaturalist.org/observations/78789900	29.6728	-82.0327	Putnam	Amblyomma americanum	Florida
93211116	2021-08-31	8	https://www.inaturalist.org/observations/93211116	29.7214	-81.9872	Putnam	Amblyomma americanum	Florida
23229438	2019-04-26	4	https://www.inaturalist.org/observations/23229438	33.3439	-83.1523	Putnam	Amblyomma americanum	Georgia
28261860	2019-04-07	4	https://www.inaturalist.org/observations/28261860	36.1296	-85.4369	Putnam	Amblyomma americanum	Tennessee
41581223	2020-04-06	4	https://www.inaturalist.org/observations/41581223	36.1298	-85.4367	Putnam	Amblyomma americanum	Tennessee
77653687	2021-05-06	5	https://www.inaturalist.org/observations/77653687	36.1777	-85.464	Putnam	Amblyomma americanum	Tennessee
79697578	2021-05-21	5	https://www.inaturalist.org/observations/79697578	33.2446	-85.4779	Randolph	Amblyomma americanum	Alabama
88249097	2021-05-15	5	https://www.inaturalist.org/observations/88249097	35.7447	-79.8297	Randolph	Amblyomma americanum	N Carolina
17202982	2018-10-04	10	https://www.inaturalist.org/observations/17202982	32.1407	-90.0934	Rankin	Amblyomma americanum	Mississippi
23895817	2019-04-29	4	https://www.inaturalist.org/observations/23895817	32.3509	-90.0126	Rankin	Amblyomma americanum	Mississippi
40800512	2020-03-26	3	https://www.inaturalist.org/observations/40800512	32.338	-89.9577	Rankin	Amblyomma americanum	Mississippi
23215803	2019-04-26	4	https://www.inaturalist.org/observations/23215803	34.1355	-81.1541	Richland	Amblyomma americanum	S Carolina
81106559	2021-05-31	5	https://www.inaturalist.org/observations/81106559	34.2173	-81.0893	Richland	Amblyomma americanum	S Carolina
97838609	2021-09-23	9	https://www.inaturalist.org/observations/97838609	33.3863	-82.0442	Richmond	Amblyomma americanum	Georgia
97839516	2021-09-23	9	https://www.inaturalist.org/observations/97839516	33.3863	-82.0442	Richmond	Amblyomma americanum	Georgia
100728740	2021-10-21	10	https://www.inaturalist.org/observations/100728740	33.3878	-82.0445	Richmond	Amblyomma americanum	Georgia
100728749	2021-10-21	10	https://www.inaturalist.org/observations/100728749	33.3885	-82.0449	Richmond	Amblyomma americanum	Georgia
81431017	2021-06-03	6	https://www.inaturalist.org/observations/81431017	35.7773	-84.6798	Roane	Amblyomma americanum	Tennessee
84171067	2021-06-23	6	https://www.inaturalist.org/observations/84171067	35.9264	-84.3937	Roane	Amblyomma americanum	Tennessee
84755972	2021-06-27	6	https://www.inaturalist.org/observations/84755972	35.9154	-84.4029	Roane	Amblyomma americanum	Tennessee
58229546	2020-09-01	9	https://www.inaturalist.org/observations/58229546	33.7007	-84.0447	Rockdale	Amblyomma americanum	Georgia
77681683	2021-04-30	4	https://www.inaturalist.org/observations/77681683	33.5861	-84.0666	Rockdale	Amblyomma americanum	Georgia
78401010	2021-05-08	5	https://www.inaturalist.org/observations/78401010	33.5865	-84.0662	Rockdale	Amblyomma americanum	Georgia
79704813	2021-05-21	5	https://www.inaturalist.org/observations/79704813	33.56	-84.0767	Rockdale	Amblyomma americanum	Georgia
81258146	2021-06-01	6	https://www.inaturalist.org/observations/81258146	33.6276	-84.1751	Rockdale	Amblyomma americanum	Georgia
46337906	2020-05-17	5	https://www.inaturalist.org/observations/46337906	36.2597	-79.8111	Rockingham	Amblyomma americanum	N Carolina
51793704	2020-07-03	7	https://www.inaturalist.org/observations/51793704	36.523	-79.791	Rockingham	Amblyomma americanum	N Carolina
47555697	2020-05-27	5	https://www.inaturalist.org/observations/47555697	37.5331	-84.238	Madison	Amblyomma americanum	Kentucky
47845609	2020-05-30	5	https://www.inaturalist.org/observations/47845609	37.577	-84.2803	Madison	Amblyomma americanum	Kentucky
48139611	2020-06-01	6	https://www.inaturalist.org/observations/48139611	37.5503	-84.2385	Madison	Amblyomma americanum	Kentucky
48139657	2020-06-01	6	https://www.inaturalist.org/observations/48139657	37.5469	-84.2369	Madison	Amblyomma americanum	Kentucky
48139694	2020-06-01	6	https://www.inaturalist.org/observations/48139694	37.5465	-84.2375	Madison	Amblyomma americanum	Kentucky
1380616	2015-04-09	4	http://www.inaturalist.org/observations/1380616	35.9975	-86.5988	Rutherford	Amblyomma americanum	Tennessee
23507852	2019-04-27	4	https://www.inaturalist.org/observations/23507852	36.0572	-86.4961	Rutherford	Amblyomma americanum	Tennessee
40996746	2020-03-29	3	https://www.inaturalist.org/observations/40996746	35.9	-86.349	Rutherford	Amblyomma americanum	Tennessee
48639098	2020-06-06	6	https://www.inaturalist.org/observations/48639098	36.0755	-86.5188	Rutherford	Amblyomma americanum	Tennessee
49369300	2020-06-11	6	https://www.inaturalist.org/observations/49369300	36.0577	-86.5217	Rutherford	Amblyomma americanum	Tennessee
81099858	2021-05-31	5	https://www.inaturalist.org/observations/81099858	35.9608	-86.4196	Rutherford	Amblyomma americanum	Tennessee
25555552	2019-05-21	5	https://www.inaturalist.org/observations/25555552	29.6698	-81.2599	Saint Johns	Amblyomma americanum	Florida
31129277	2019-08-17	8	https://www.inaturalist.org/observations/31129277	29.6754	-81.2584	Saint Johns	Amblyomma americanum	Florida
48048862	2020-05-31	5	https://www.inaturalist.org/observations/48048862	30.0134	-81.3265	Saint Johns	Amblyomma americanum	Florida
86327619	2021-07-09	7	https://www.inaturalist.org/observations/86327619	29.674	-81.2665	Saint Johns	Amblyomma americanum	Florida
35015056	2019-10-28	10	https://www.inaturalist.org/observations/35015056	27.5556	-80.4047	Saint Lucie	Amblyomma americanum	Florida
48139719	2020-06-01	6	https://www.inaturalist.org/observations/48139719	37.55	-84.2382	Madison	Amblyomma americanum	Kentucky
48342024	2020-06-03	6	https://www.inaturalist.org/observations/48342024	37.5542	-84.24	Madison	Amblyomma americanum	Kentucky
85348586	2021-07-02	7	https://www.inaturalist.org/observations/85348586	32.2692	-89.5075	Scott	Amblyomma americanum	Mississippi
42746969	2020-03-27	3	https://www.inaturalist.org/observations/42746969	36.4717	-84.6479	Scott	Amblyomma americanum	Tennessee
79089284	2021-05-16	5	https://www.inaturalist.org/observations/79089284	36.5609	-84.6743	Scott	Amblyomma americanum	Tennessee
3983549	2014-05-05	5	http://www.inaturalist.org/observations/3983549	28.6202	-81.0534	Seminole	Amblyomma americanum	Florida
12309217	2018-05-08	5	https://www.inaturalist.org/observations/12309217	28.6162	-81.1675	Seminole	Amblyomma americanum	Florida
24053993	2019-04-22	4	https://www.inaturalist.org/observations/24053993	28.7283	-81.1008	Seminole	Amblyomma americanum	Florida
26501979	2019-06-06	6	https://www.inaturalist.org/observations/26501979	28.7014	-81.1241	Seminole	Amblyomma americanum	Florida
47205897	2020-05-24	5	https://www.inaturalist.org/observations/47205897	28.6744	-81.1623	Seminole	Amblyomma americanum	Florida
51262740	2020-06-28	6	https://www.inaturalist.org/observations/51262740	28.6422	-81.271	Seminole	Amblyomma americanum	Florida
54737196	2020-07-27	7	https://www.inaturalist.org/observations/54737196	28.822	-81.4081	Seminole	Amblyomma americanum	Florida
73804337	2021-04-12	4	https://www.inaturalist.org/observations/73804337	28.6435	-81.3074	Seminole	Amblyomma americanum	Florida
75056490	2021-04-24	4	https://www.inaturalist.org/observations/75056490	28.8261	-81.3151	Seminole	Amblyomma americanum	Florida
51382025	2020-06-25	6	https://www.inaturalist.org/observations/51382025	35.8892	-83.6614	Sevier	Amblyomma americanum	Tennessee
6156856	2017-05-09	5	https://www.inaturalist.org/observations/6156856	33.2321	-86.8176	Shelby	Amblyomma americanum	Alabama
45898600	2020-05-14	5	https://www.inaturalist.org/observations/45898600	33.3255	-86.7568	Shelby	Amblyomma americanum	Alabama
81627529	2021-06-04	6	https://www.inaturalist.org/observations/81627529	33.1278	-86.8457	Shelby	Amblyomma americanum	Alabama
84436532	2021-06-22	6	https://www.inaturalist.org/observations/84436532	33.1675	-86.4942	Shelby	Amblyomma americanum	Alabama
85023118	2021-06-29	6	https://www.inaturalist.org/observations/85023118	33.1978	-86.9956	Shelby	Amblyomma americanum	Alabama
3106535	2016-04-08	4	http://www.inaturalist.org/observations/3106535	35.1187	-89.8061	Shelby	Amblyomma americanum	Tennessee
25095743	2019-05-13	5	https://www.inaturalist.org/observations/25095743	35.0938	-89.6971	Shelby	Amblyomma americanum	Tennessee
26041605	2019-05-29	5	https://www.inaturalist.org/observations/26041605	32.082	-89.6098	Smith	Amblyomma americanum	Mississippi
40899115	2020-03-28	3	https://www.inaturalist.org/observations/40899115	36.4232	-85.9552	Smith	Amblyomma americanum	Tennessee
49909904	2020-06-14	6	https://www.inaturalist.org/observations/49909904	35.3704	-80.1011	Stanly	Amblyomma americanum	N Carolina
56441568	2020-08-14	8	https://www.inaturalist.org/observations/56441568	35.4843	-80.2834	Stanly	Amblyomma americanum	N Carolina
54678499	2020-06-10	6	https://www.inaturalist.org/observations/54678499	36.6381	-87.9804	Stewart	Amblyomma americanum	Tennessee
80943363	2021-05-30	5	https://www.inaturalist.org/observations/80943363	36.6167	-87.955	Stewart	Amblyomma americanum	Tennessee
80943364	2021-05-30	5	https://www.inaturalist.org/observations/80943364	36.6169	-87.9556	Stewart	Amblyomma americanum	Tennessee
12029009	2018-04-18	4	https://www.inaturalist.org/observations/12029009	36.2991	-80.0606	Stokes	Amblyomma americanum	N Carolina
45898355	2020-05-14	5	https://www.inaturalist.org/observations/45898355	36.4152	-80.0821	Stokes	Amblyomma americanum	N Carolina
[truncated: 1,374 more rows]

## Sheet: A maculatum
id	observed_on	month	url	latitude	longitude	place_county_name	scientific_name	state
14480262	2018-07-18	7	https://www.inaturalist.org/observations/14480262	40.8583	-73.8273	Bronx	Amblyomma maculatum	New York
28256196	2019-07-05	7	https://www.inaturalist.org/observations/28256196	41.1797	-73.7946	Westchester	Amblyomma maculatum	New York
83461037	2021-04-19	4	https://www.inaturalist.org/observations/83461037	40.5743	-74.1717	Richmond	Amblyomma maculatum	New York
83461254	2021-06-07	6	https://www.inaturalist.org/observations/83461254	40.5659	-74.1635	Richmond	Amblyomma maculatum	New York
83535398	2021-06-17	6	https://www.inaturalist.org/observations/83535398	40.556	-74.1047	Richmond	Amblyomma maculatum	New York
84921584	2021-06-17	6	https://www.inaturalist.org/observations/84921584	40.4978	-74.2498	Richmond	Amblyomma maculatum	New York
85477991	2021-07-03	7	https://www.inaturalist.org/observations/85477991	40.5623	-74.1225	Richmond	Amblyomma maculatum	New York
85905137	2021-07-06	7	https://www.inaturalist.org/observations/85905137	40.5735	-74.1767	Richmond	Amblyomma maculatum	New York
86592469	2021-07-11	7	https://www.inaturalist.org/observations/86592469	40.5635	-74.1622	Richmond	Amblyomma maculatum	New York
86859682	2021-07-13	7	https://www.inaturalist.org/observations/86859682	40.742	-73.1032	Suffolk	Amblyomma maculatum	New York
86860362	2021-07-13	7	https://www.inaturalist.org/observations/86860362	40.742	-73.1032	Suffolk	Amblyomma maculatum	New York
87359116	2021-05-03	5	https://www.inaturalist.org/observations/87359116	40.581	-74.1726	Richmond	Amblyomma maculatum	New York
87638422	2021-07-18	7	https://www.inaturalist.org/observations/87638422	41.2018	-72.1193	Suffolk	Amblyomma maculatum	New York
87911222	2021-07-20	7	https://www.inaturalist.org/observations/87911222	40.579	-74.1871	Richmond	Amblyomma maculatum	New York
88079788	2021-05-07	5	https://www.inaturalist.org/observations/88079788	40.5792	-74.1722	Richmond	Amblyomma maculatum	New York
48275476	2020-05-30	5	https://www.inaturalist.org/observations/48275476	39.2583	-75.4649		Amblyomma maculatum	Delaware
84458742	2021-06-25	6	https://www.inaturalist.org/observations/84458742	39.6681	-75.7418		Amblyomma maculatum	Delaware
55234539	2020-08-02	8	https://www.inaturalist.org/observations/55234539	38.838	-76.9868	District of Columbia	Amblyomma maculatum	DC
47528221	2020-05-24	5	https://www.inaturalist.org/observations/47528221	38.9053	-76.3523	Queen Anne's	Amblyomma maculatum	Maryland
53192608	2020-07-15	7	https://www.inaturalist.org/observations/53192608	39.4648	-76.7337	Baltimore	Amblyomma maculatum	Maryland
84435107	2021-06-23	6	https://www.inaturalist.org/observations/84435107	39.1252	-76.6358	Anne Arundel	Amblyomma maculatum	Maryland
14848111	2018-07-28	7	https://www.inaturalist.org/observations/14848111	40.0138	-75.1909	Philadelphia	Amblyomma maculatum	Pennsylvania
25315808	2019-05-17	5	https://www.inaturalist.org/observations/25315808	39.9338	-75.2096	Philadelphia	Amblyomma maculatum	Pennsylvania
49375046	2020-06-12	6	https://www.inaturalist.org/observations/49375046	39.8931	-75.2485	Philadelphia	Amblyomma maculatum	Pennsylvania
3686472	2016-07-16	7	http://www.inaturalist.org/observations/3686472	38.8092	-77.525	Prince William	Amblyomma maculatum	Virginia
6853078	2017-06-29	6	https://www.inaturalist.org/observations/6853078	37.4694	-77.6693	Chesterfield	Amblyomma maculatum	Virginia
13063968	2018-06-02	6	https://www.inaturalist.org/observations/13063968	38.828	-77.6667	Prince William	Amblyomma maculatum	Virginia
25322855	2019-05-18	5	https://www.inaturalist.org/observations/25322855	38.8273	-77.6631	Prince William	Amblyomma maculatum	Virginia
30270790	2019-08-05	8	https://www.inaturalist.org/observations/30270790	36.5704	-76.1116		Amblyomma maculatum	Virginia
40758905	2020-03-26	3	https://www.inaturalist.org/observations/40758905	39.1851	-78.1964	Winchester	Amblyomma maculatum	Virginia
41558531	2020-04-06	4	https://www.inaturalist.org/observations/41558531	37.313	-77.4552	Chesterfield	Amblyomma maculatum	Virginia
52602783	2020-07-10	7	https://www.inaturalist.org/observations/52602783	38.7668	-77.1584	Fairfax	Amblyomma maculatum	Virginia
56753915	2020-08-17	8	https://www.inaturalist.org/observations/56753915	38.8593	-77.5008	Fairfax	Amblyomma maculatum	Virginia
82441979	2021-06-10	6	https://www.inaturalist.org/observations/82441979	36.9039	-76.0968		Amblyomma maculatum	Virginia
82860814	2021-06-13	6	https://www.inaturalist.org/observations/82860814	37.1894	-76.6856	Surry	Amblyomma maculatum	Virginia
82860962	2021-06-13	6	https://www.inaturalist.org/observations/82860962	37.1894	-76.6856	Surry	Amblyomma maculatum	Virginia
82867359	2021-06-13	6	https://www.inaturalist.org/observations/82867359	36.8306	-76.4048	Chesapeake	Amblyomma maculatum	Virginia
82890217	2021-06-13	6	https://www.inaturalist.org/observations/82890217	36.8488	-76.5288	Chesapeake	Amblyomma maculatum	Virginia
85149174	2021-06-30	6	https://www.inaturalist.org/observations/85149174	39.104	-77.6348	Loudoun	Amblyomma maculatum	Virginia
87205705	2021-07-15	7	https://www.inaturalist.org/observations/87205705	37.0333	-76.9578	Surry	Amblyomma maculatum	Virginia
88042335	2021-07-20	7	https://www.inaturalist.org/observations/88042335	37.376	-78.8586	Appomattox	Amblyomma maculatum	Virginia
88322940	2021-07-16	7	https://www.inaturalist.org/observations/88322940	37.3817	-77.5132	Chesterfield	Amblyomma maculatum	Virginia
89385180	2021-07-31	7	https://www.inaturalist.org/observations/89385180	36.6582	-76.656	Suffolk	Amblyomma maculatum	Virginia
89771758	2021-07-24	7	https://www.inaturalist.org/observations/89771758	37.8272	-79.009	Nelson	Amblyomma maculatum	Virginia
90314875	2021-08-07	8	https://www.inaturalist.org/observations/90314875	39.1762	-77.5874	Loudoun	Amblyomma maculatum	Virginia
73353043	2021-04-05	4	https://www.inaturalist.org/observations/73353043	34.1052	-82.595	Abbeville	Amblyomma maculatum	S Carolina
74579319	2021-04-19	4	https://www.inaturalist.org/observations/74579319	34.1052	-82.595	Abbeville	Amblyomma maculatum	S Carolina
74781682	2021-04-21	4	https://www.inaturalist.org/observations/74781682	34.1052	-82.595	Abbeville	Amblyomma maculatum	S Carolina
75487998	2021-04-27	4	https://www.inaturalist.org/observations/75487998	34.1052	-82.595	Abbeville	Amblyomma maculatum	S Carolina
78407285	2021-05-11	5	https://www.inaturalist.org/observations/78407285	34.1052	-82.595	Abbeville	Amblyomma maculatum	S Carolina
81366478	2021-06-02	6	https://www.inaturalist.org/observations/81366478	34.112	-82.5687	Abbeville	Amblyomma maculatum	S Carolina
83127170	2021-06-15	6	https://www.inaturalist.org/observations/83127170	33.5254	-81.9673	Aiken	Amblyomma maculatum	S Carolina
83127237	2021-06-15	6	https://www.inaturalist.org/observations/83127237	33.5255	-81.9673	Aiken	Amblyomma maculatum	S Carolina
85092907	2021-06-30	6	https://www.inaturalist.org/observations/85092907	33.5254	-81.9673	Aiken	Amblyomma maculatum	S Carolina
87087369	2021-07-15	7	https://www.inaturalist.org/observations/87087369	33.5253	-81.9675	Aiken	Amblyomma maculatum	S Carolina
7012687	2017-07-11	7	https://www.inaturalist.org/observations/7012687	29.6283	-82.354	Alachua	Amblyomma maculatum	Florida
50162728	2020-05-05	5	https://www.inaturalist.org/observations/50162728	29.6153	-82.3356	Alachua	Amblyomma maculatum	Florida
56279679	2020-08-12	8	https://www.inaturalist.org/observations/56279679	29.5861	-82.462	Alachua	Amblyomma maculatum	Florida
48155772	2020-06-01	6	https://www.inaturalist.org/observations/48155772	34.4426	-82.6877	Anderson	Amblyomma maculatum	S Carolina
83338740	2021-06-16	6	https://www.inaturalist.org/observations/83338740	34.4587	-82.7935	Anderson	Amblyomma maculatum	S Carolina
84739064	2021-06-27	6	https://www.inaturalist.org/observations/84739064	34.9934	-80.1621	Anson	Amblyomma maculatum	N Carolina
87573277	2021-07-18	7	https://www.inaturalist.org/observations/87573277	35.0718	-80.0739	Anson	Amblyomma maculatum	N Carolina
92421310	2021-08-24	8	https://www.inaturalist.org/observations/92421310	35.0259	-79.9725	Anson	Amblyomma maculatum	N Carolina
93813068	2021-09-05	9	https://www.inaturalist.org/observations/93813068	35.064	-80.0839	Anson	Amblyomma maculatum	N Carolina
16315984	2018-09-07	9	https://www.inaturalist.org/observations/16315984	31.0117	-87.6965	Baldwin	Amblyomma maculatum	Alabama
31744679	2019-08-29	8	https://www.inaturalist.org/observations/31744679	31.0242	-87.6777	Baldwin	Amblyomma maculatum	Alabama
32316137	2019-09-07	9	https://www.inaturalist.org/observations/32316137	31.1867	-87.6452	Baldwin	Amblyomma maculatum	Alabama
56550373	2020-08-11	8	https://www.inaturalist.org/observations/56550373	31.0245	-87.6856	Baldwin	Amblyomma maculatum	Alabama
62044880	2020-10-07	10	https://www.inaturalist.org/observations/62044880	30.2687	-87.6413	Baldwin	Amblyomma maculatum	Alabama
88996048	2021-07-28	7	https://www.inaturalist.org/observations/88996048	30.5051	-87.8346	Baldwin	Amblyomma maculatum	Alabama
92622025	2021-08-26	8	https://www.inaturalist.org/observations/92622025	30.4158	-87.8367	Baldwin	Amblyomma maculatum	Alabama
81559626	2021-06-04	6	https://www.inaturalist.org/observations/81559626	34.0257	-83.7586	Barrow	Amblyomma maculatum	Georgia
56528467	2020-08-09	8	https://www.inaturalist.org/observations/56528467	30.4174	-85.8671	Bay	Amblyomma maculatum	Florida
58333394	2020-08-17	8	https://www.inaturalist.org/observations/58333394	30.1385	-85.564	Bay	Amblyomma maculatum	Florida
92626309	2021-08-26	8	https://www.inaturalist.org/observations/92626309	32.1579	-80.9337	Beaufort	Amblyomma maculatum	S Carolina
55293077	2020-08-02	8	https://www.inaturalist.org/observations/55293077	32.9685	-87.4188	Bibb	Amblyomma maculatum	Alabama
83148992	2021-06-15	6	https://www.inaturalist.org/observations/83148992	32.8461	-83.5994	Bibb	Amblyomma maculatum	Georgia
88879643	2021-07-27	7	https://www.inaturalist.org/observations/88879643	32.9023	-83.6826	Bibb	Amblyomma maculatum	Georgia
71557071	2021-03-19	3	https://www.inaturalist.org/observations/71557071	33.9937	-86.4202	Blount	Amblyomma maculatum	Alabama
14425704	2018-07-12	7	https://www.inaturalist.org/observations/14425704	33.7273	-90.9508	Bolivar	Amblyomma maculatum	Mississippi
98335410	2021-10-15	10	https://www.inaturalist.org/observations/98335410	28.0789	-80.6996	Brevard	Amblyomma maculatum	Florida
99894183	2021-10-30	10	https://www.inaturalist.org/observations/99894183	26.0787	-80.3426	Broward	Amblyomma maculatum	Florida
27170986	2019-06-17	6	https://www.inaturalist.org/observations/27170986	32.0353	-85.4738	Bullock	Amblyomma maculatum	Alabama
78053307	2021-05-09	5	https://www.inaturalist.org/observations/78053307	35.3587	-80.5709	Cabarrus	Amblyomma maculatum	N Carolina
78771481	2021-05-14	5	https://www.inaturalist.org/observations/78771481	35.4087	-80.6674	Cabarrus	Amblyomma maculatum	N Carolina
88852171	2021-07-27	7	https://www.inaturalist.org/observations/88852171	35.3116	-80.5155	Cabarrus	Amblyomma maculatum	N Carolina
78528137	2019-06-13	6	https://www.inaturalist.org/observations/78528137	33.6981	-85.8181	Calhoun	Amblyomma maculatum	Alabama
62438631	2020-10-12	10	https://www.inaturalist.org/observations/62438631	30.7433	-81.5641	Camden	Amblyomma maculatum	Georgia
1895288	2015-07-26	7	http://www.inaturalist.org/observations/1895288	32.5675	-80.1813	Charleston	Amblyomma maculatum	S Carolina
15792146	2018-08-22	8	https://www.inaturalist.org/observations/15792146	32.7675	-80.2383	Charleston	Amblyomma maculatum	S Carolina
16261875	2018-09-06	9	https://www.inaturalist.org/observations/16261875	32.7397	-80.1789	Charleston	Amblyomma maculatum	S Carolina
15696690	2018-08-19	8	https://www.inaturalist.org/observations/15696690	35.6578	-79.0603	Chatham	Amblyomma maculatum	N Carolina
50047914	2020-06-18	6	https://www.inaturalist.org/observations/50047914	35.8602	-78.9898	Chatham	Amblyomma maculatum	N Carolina
54660978	2020-07-28	7	https://www.inaturalist.org/observations/54660978	35.7262	-79.2193	Chatham	Amblyomma maculatum	N Carolina
27348706	2019-06-20	6	https://www.inaturalist.org/observations/27348706	34.2368	-84.4908	Cherokee	Amblyomma maculatum	Georgia
51893216	2020-07-04	7	https://www.inaturalist.org/observations/51893216	34.7531	-81.0478	Chester	Amblyomma maculatum	S Carolina
63577886	2020-10-12	10	https://www.inaturalist.org/observations/63577886	34.7781	-80.9723	Chester	Amblyomma maculatum	S Carolina
52430135	2020-07-08	7	https://www.inaturalist.org/observations/52430135	33.4877	-89.2722	Choctaw	Amblyomma maculatum	Mississippi
79878547	2021-05-22	5	https://www.inaturalist.org/observations/79878547	33.4812	-89.262	Choctaw	Amblyomma maculatum	Mississippi
29995496	2019-08-01	8	https://www.inaturalist.org/observations/29995496	28.7487	-82.554	Citrus	Amblyomma maculatum	Florida
55221525	2020-08-01	8	https://www.inaturalist.org/observations/55221525	33.9519	-83.3576	Clarke	Amblyomma maculatum	Georgia
52060795	2020-06-28	6	https://www.inaturalist.org/observations/52060795	33.3356	-85.7033	Clay	Amblyomma maculatum	Alabama
54584056	2020-07-27	7	https://www.inaturalist.org/observations/54584056	33.8724	-84.6843	Cobb	Amblyomma maculatum	Georgia
58062936	2020-08-30	8	https://www.inaturalist.org/observations/58062936	33.8093	-84.518	Cobb	Amblyomma maculatum	Georgia
91012206	2021-08-13	8	https://www.inaturalist.org/observations/91012206	33.8209	-84.5169	Cobb	Amblyomma maculatum	Georgia
54862403	2020-07-30	7	https://www.inaturalist.org/observations/54862403	32.5928	-80.4733	Colleton	Amblyomma maculatum	S Carolina
73121981	2021-04-06	4	https://www.inaturalist.org/observations/73121981	32.59	-80.4782	Colleton	Amblyomma maculatum	S Carolina
80258052	2021-05-25	5	https://www.inaturalist.org/observations/80258052	32.6473	-80.4127	Colleton	Amblyomma maculatum	S Carolina
50915912	2020-06-25	6	https://www.inaturalist.org/observations/50915912	33.5006	-82.247	Columbia	Amblyomma maculatum	Georgia
85773410	2021-07-05	7	https://www.inaturalist.org/observations/85773410	33.4769	-82.3063	Columbia	Amblyomma maculatum	Georgia
89221073	2021-07-30	7	https://www.inaturalist.org/observations/89221073	33.5427	-82.1977	Columbia	Amblyomma maculatum	Georgia
25888617	2019-05-27	5	https://www.inaturalist.org/observations/25888617	33.435	-84.6518	Coweta	Amblyomma maculatum	Georgia
32655290	2019-09-13	9	https://www.inaturalist.org/observations/32655290	35.2013	-78.9644	Cumberland	Amblyomma maculatum	N Carolina
49994536	2020-06-17	6	https://www.inaturalist.org/observations/49994536	32.4533	-87.0292	Dallas	Amblyomma maculatum	Alabama
58276387	2020-09-01	9	https://www.inaturalist.org/observations/58276387	32.4658	-87.0491	Dallas	Amblyomma maculatum	Alabama
51751918	2020-07-02	7	https://www.inaturalist.org/observations/51751918	35.8389	-80.0314	Davidson	Amblyomma maculatum	N Carolina
13512847	2018-06-16	6	https://www.inaturalist.org/observations/13512847	36.1685	-86.7233	Davidson	Amblyomma maculatum	Tennessee
14065365	2018-06-25	6	https://www.inaturalist.org/observations/14065365	36.1782	-86.6611	Davidson	Amblyomma maculatum	Tennessee
52679195	2020-07-11	7	https://www.inaturalist.org/observations/52679195	36.0711	-86.9333	Davidson	Amblyomma maculatum	Tennessee
24661977	2019-05-06	5	https://www.inaturalist.org/observations/24661977	34.292	-85.8022	De Kalb	Amblyomma maculatum	Alabama
84082173	2021-06-22	6	https://www.inaturalist.org/observations/84082173	30.78	-84.6338	Decatur	Amblyomma maculatum	Georgia
90185730	2021-08-06	8	https://www.inaturalist.org/observations/90185730	30.8206	-84.7595	Decatur	Amblyomma maculatum	Georgia
52270501	2020-07-07	7	https://www.inaturalist.org/observations/52270501	33.8145	-84.3009	DeKalb	Amblyomma maculatum	Georgia
75273385	2021-04-25	4	https://www.inaturalist.org/observations/75273385	33.6677	-84.3404	DeKalb	Amblyomma maculatum	Georgia
31093187	2019-08-18	8	https://www.inaturalist.org/observations/31093187	35.9241	-78.9248	Durham	Amblyomma maculatum	N Carolina
77785218	2021-05-07	5	https://www.inaturalist.org/observations/77785218	35.9474	-78.7457	Durham	Amblyomma maculatum	N Carolina
85359703	2021-07-02	7	https://www.inaturalist.org/observations/85359703	30.1926	-81.8651	Duval	Amblyomma maculatum	Florida
53326347	2020-07-09	7	https://www.inaturalist.org/observations/53326347	33.6254	-81.9649	Edgefield	Amblyomma maculatum	S Carolina
75665315	2019-07-14	7	https://www.inaturalist.org/observations/75665315	34.2293	-82.9073	Elbert	Amblyomma maculatum	Georgia
51381181	2020-06-29	6	https://www.inaturalist.org/observations/51381181	32.5741	-85.9452	Elmore	Amblyomma maculatum	Alabama
95223116	2021-09-03	9	https://www.inaturalist.org/observations/95223116	32.7641	-85.9048	Elmore	Amblyomma maculatum	Alabama
87318700	2021-07-16	7	https://www.inaturalist.org/observations/87318700	31.1993	-86.757	Escambia	Amblyomma maculatum	Alabama
15864818	2018-08-22	8	https://www.inaturalist.org/observations/15864818	30.5167	-87.3672	Escambia	Amblyomma maculatum	Florida
56692905	2020-08-16	8	https://www.inaturalist.org/observations/56692905	30.5092	-87.2933	Escambia	Amblyomma maculatum	Florida
56841428	2020-08-18	8	https://www.inaturalist.org/observations/56841428	30.3197	-87.2635	Escambia	Amblyomma maculatum	Florida
61802017	2020-10-01	10	https://www.inaturalist.org/observations/61802017	30.5679	-87.3977	Escambia	Amblyomma maculatum	Florida
66739488	2020-09-27	9	https://www.inaturalist.org/observations/66739488	30.4433	-87.3269	Escambia	Amblyomma maculatum	Florida
89843597	2021-08-03	8	https://www.inaturalist.org/observations/89843597	30.3761	-87.4248	Escambia	Amblyomma maculatum	Florida
23697430	2019-04-28	4	https://www.inaturalist.org/observations/23697430	33.4102	-84.4698	Fayette	Amblyomma maculatum	Georgia
33037754	2019-09-19	9	https://www.inaturalist.org/observations/33037754	31.0551	-89.2055	Forrest	Amblyomma maculatum	Mississippi
89963848	2021-08-04	8	https://www.inaturalist.org/observations/89963848	31.3491	-89.3645	Forrest	Amblyomma maculatum	Mississippi
88751836	2021-07-26	7	https://www.inaturalist.org/observations/88751836	34.2868	-84.1945	Forsyth	Amblyomma maculatum	Georgia
14999580	2018-07-31	7	https://www.inaturalist.org/observations/14999580	29.7267	-84.9868	Franklin	Amblyomma maculatum	Florida
16461355	2018-09-12	9	https://www.inaturalist.org/observations/16461355	29.6789	-85.2059	Franklin	Amblyomma maculatum	Florida
47367213	2020-05-25	5	https://www.inaturalist.org/observations/47367213	33.6089	-79.4047	Georgetown	Amblyomma maculatum	S Carolina
91879671	2021-08-20	8	https://www.inaturalist.org/observations/91879671	33.6475	-79.3824	Georgetown	Amblyomma maculatum	S Carolina
29602773	2019-07-26	7	https://www.inaturalist.org/observations/29602773	35.3233	-83.8388	Graham	Amblyomma maculatum	N Carolina
62413088	2020-09-15	9	https://www.inaturalist.org/observations/62413088	32.6958	-87.9956	Greene	Amblyomma maculatum	Alabama
49655462	2020-06-10	6	https://www.inaturalist.org/observations/49655462	34.8962	-82.308	Greenville	Amblyomma maculatum	S Carolina
86912794	2021-07-13	7	https://www.inaturalist.org/observations/86912794	34.886	-82.4501	Greenville	Amblyomma maculatum	S Carolina
89928095	2021-08-04	8	https://www.inaturalist.org/observations/89928095	34.6873	-82.2426	Greenville	Amblyomma maculatum	S Carolina
82559368	2021-06-11	6	https://www.inaturalist.org/observations/82559368	34.1978	-82.2146	Greenwood	Amblyomma maculatum	S Carolina
83505847	2021-06-18	6	https://www.inaturalist.org/observations/83505847	34.2559	-82.0407	Greenwood	Amblyomma maculatum	S Carolina
55935355	2020-08-08	8	https://www.inaturalist.org/observations/55935355	30.1949	-85.1918	Gulf	Amblyomma maculatum	Florida
58023370	2020-08-30	8	https://www.inaturalist.org/observations/58023370	29.8568	-85.3385	Gulf	Amblyomma maculatum	Florida
37652359	2010-06-11	6	https://www.inaturalist.org/observations/37652359	34.0826	-84.0701	Gwinnett	Amblyomma maculatum	Georgia
95836920	2021-08-25	8	https://www.inaturalist.org/observations/95836920	34.0859	-84.0675	Gwinnett	Amblyomma maculatum	Georgia
77982901	2021-05-08	5	https://www.inaturalist.org/observations/77982901	32.8549	-87.6705	Hale	Amblyomma maculatum	Alabama
84256676	2021-06-23	6	https://www.inaturalist.org/observations/84256676	34.1529	-83.8851	Hall	Amblyomma maculatum	Georgia
102257887	2021-11-23	11	https://www.inaturalist.org/observations/102257887	34.3031	-83.8448	Hall	Amblyomma maculatum	Georgia
102257892	2021-11-23	11	https://www.inaturalist.org/observations/102257892	34.3054	-83.842	Hall	Amblyomma maculatum	Georgia
14209158	2018-07-09	7	https://www.inaturalist.org/observations/14209158	35.3684	-85.1268	Hamilton	Amblyomma maculatum	Tennessee
14897869	2018-07-29	7	https://www.inaturalist.org/observations/14897869	35.056	-85.3376	Hamilton	Amblyomma maculatum	Tennessee
84324769	2021-06-24	6	https://www.inaturalist.org/observations/84324769	35.1984	-85.1708	Hamilton	Amblyomma maculatum	Tennessee
80437184	2021-05-25	5	https://www.inaturalist.org/observations/80437184	33.1942	-82.9299	Hancock	Amblyomma maculatum	Georgia
88472381	2021-07-24	7	https://www.inaturalist.org/observations/88472381	32.7111	-84.8181	Harris	Amblyomma maculatum	Georgia
52700278	2020-07-11	7	https://www.inaturalist.org/observations/52700278	30.5986	-88.9392	Harrison	Amblyomma maculatum	Mississippi
57895235	2020-08-29	8	https://www.inaturalist.org/observations/57895235	30.3871	-89.0041	Harrison	Amblyomma maculatum	Mississippi
86941576	2021-07-13	7	https://www.inaturalist.org/observations/86941576	30.7404	-89.0511	Harrison	Amblyomma maculatum	Mississippi
83792810	2021-06-20	6	https://www.inaturalist.org/observations/83792810	35.7517	-83.1099	Haywood	Amblyomma maculatum	N Carolina
30289540	2019-08-05	8	https://www.inaturalist.org/observations/30289540	33.5305	-84.162	Henry	Amblyomma maculatum	Georgia
55671526	2020-08-06	8	https://www.inaturalist.org/observations/55671526	28.162	-82.1584	Hillsborough	Amblyomma maculatum	Florida
56541986	2020-08-15	8	https://www.inaturalist.org/observations/56541986	28.1289	-82.1549	Hillsborough	Amblyomma maculatum	Florida
90047083	2021-08-05	8	https://www.inaturalist.org/observations/90047083	27.9904	-82.3018	Hillsborough	Amblyomma maculatum	Florida
91314015	2021-08-15	8	https://www.inaturalist.org/observations/91314015	28.1439	-82.2297	Hillsborough	Amblyomma maculatum	Florida
95469441	2021-09-19	9	https://www.inaturalist.org/observations/95469441	27.8637	-82.2981	Hillsborough	Amblyomma maculatum	Florida
98629425	2021-09-17	9	https://www.inaturalist.org/observations/98629425	27.8474	-82.2973	Hillsborough	Amblyomma maculatum	Florida
92882423	2021-08-25	8	https://www.inaturalist.org/observations/92882423	32.3589	-90.2654	Hinds	Amblyomma maculatum	Mississippi
89261853	2021-07-30	7	https://www.inaturalist.org/observations/89261853	27.817	-80.8749	Indian River	Amblyomma maculatum	Florida
86924046	2021-07-13	7	https://www.inaturalist.org/observations/86924046	35.8356	-80.7541	Iredell	Amblyomma maculatum	N Carolina
48567443	2020-06-05	6	https://www.inaturalist.org/observations/48567443	34.6534	-86.3286	Jackson	Amblyomma maculatum	Alabama
81809707	2021-06-05	6	https://www.inaturalist.org/observations/81809707	34.8829	-86.007	Jackson	Amblyomma maculatum	Alabama
89955058	2021-08-04	8	https://www.inaturalist.org/observations/89955058	34.7656	-86.3068	Jackson	Amblyomma maculatum	Alabama
53956487	2020-07-22	7	https://www.inaturalist.org/observations/53956487	34.224	-83.4438	Jackson	Amblyomma maculatum	Georgia
78348316	2021-05-11	5	https://www.inaturalist.org/observations/78348316	34.0654	-83.3891	Jackson	Amblyomma maculatum	Georgia
7706530	2009-07-16	7	https://www.inaturalist.org/observations/7706530	30.4521	-88.6544	Jackson	Amblyomma maculatum	Mississippi
14357414	2018-07-13	7	https://www.inaturalist.org/observations/14357414	30.452	-88.6522	Jackson	Amblyomma maculatum	Mississippi
19047380	2018-12-15	12	https://www.inaturalist.org/observations/19047380	30.4514	-88.6553	Jackson	Amblyomma maculatum	Mississippi
29932041	2019-07-31	7	https://www.inaturalist.org/observations/29932041	30.4292	-88.4301	Jackson	Amblyomma maculatum	Mississippi
30737580	2019-08-12	8	https://www.inaturalist.org/observations/30737580	30.6156	-88.8542	Jackson	Amblyomma maculatum	Mississippi
53373718	2020-07-17	7	https://www.inaturalist.org/observations/53373718	30.6479	-88.8648	Jackson	Amblyomma maculatum	Mississippi
53541448	2020-07-18	7	https://www.inaturalist.org/observations/53541448	30.4524	-88.6526	Jackson	Amblyomma maculatum	Mississippi
53634763	2020-07-19	7	https://www.inaturalist.org/observations/53634763	30.4666	-88.4206	Jackson	Amblyomma maculatum	Mississippi
56078519	2020-08-10	8	https://www.inaturalist.org/observations/56078519	30.3695	-88.7676	Jackson	Amblyomma maculatum	Mississippi
56078685	2020-08-10	8	https://www.inaturalist.org/observations/56078685	30.369	-88.7698	Jackson	Amblyomma maculatum	Mississippi
58104914	2020-08-30	8	https://www.inaturalist.org/observations/58104914	30.3803	-88.6266	Jackson	Amblyomma maculatum	Mississippi
59580598	2020-09-13	9	https://www.inaturalist.org/observations/59580598	30.3986	-88.7561	Jackson	Amblyomma maculatum	Mississippi
60354617	2020-09-21	9	https://www.inaturalist.org/observations/60354617	30.4298	-88.8401	Jackson	Amblyomma maculatum	Mississippi
60757895	2020-09-10	9	https://www.inaturalist.org/observations/60757895	30.501	-88.7957	Jackson	Amblyomma maculatum	Mississippi
63130354	2020-10-20	10	https://www.inaturalist.org/observations/63130354	30.4297	-88.428	Jackson	Amblyomma maculatum	Mississippi
63130499	2020-10-20	10	https://www.inaturalist.org/observations/63130499	30.4297	-88.428	Jackson	Amblyomma maculatum	Mississippi
87451974	2021-07-17	7	https://www.inaturalist.org/observations/87451974	30.4308	-88.4277	Jackson	Amblyomma maculatum	Mississippi
81746538	2021-06-05	6	https://www.inaturalist.org/observations/81746538	33.4414	-86.877	Jefferson	Amblyomma maculatum	Alabama
94146765	2021-09-08	9	https://www.inaturalist.org/observations/94146765	33.4624	-86.7977	Jefferson	Amblyomma maculatum	Alabama
55647464	2020-08-06	8	https://www.inaturalist.org/observations/55647464	30.4856	-83.9803	Jefferson	Amblyomma maculatum	Florida
13364142	2018-06-12	6	https://www.inaturalist.org/observations/13364142	35.4525	-78.3105	Johnston	Amblyomma maculatum	N Carolina
57572079	2016-08-24	8	https://www.inaturalist.org/observations/57572079	35.5757	-78.0813	Johnston	Amblyomma maculatum	N Carolina
91899649	2021-08-20	8	https://www.inaturalist.org/observations/91899649	32.9574	-83.4433	Jones	Amblyomma maculatum	Georgia
16337746	2018-09-08	9	https://www.inaturalist.org/observations/16337746	31.513	-88.9705	Jones	Amblyomma maculatum	Mississippi
83433369	2021-06-17	6	https://www.inaturalist.org/observations/83433369	32.8721	-88.5306	Kemper	Amblyomma maculatum	Mississippi
83521617	2021-06-18	6	https://www.inaturalist.org/observations/83521617	32.8696	-88.5148	Kemper	Amblyomma maculatum	Mississippi
83940105	2021-06-21	6	https://www.inaturalist.org/observations/83940105	32.8658	-88.5376	Kemper	Amblyomma maculatum	Mississippi
85655370	2021-07-04	7	https://www.inaturalist.org/observations/85655370	35.9428	-83.6913	Knox	Amblyomma maculatum	Tennessee
15932891	2018-08-25	8	https://www.inaturalist.org/observations/15932891	29.0151	-81.4689	Lake	Amblyomma maculatum	Florida
32340264	2019-09-07	9	https://www.inaturalist.org/observations/32340264	28.368	-81.7281	Lake	Amblyomma maculatum	Florida
26899613	2019-06-12	6	https://www.inaturalist.org/observations/26899613	33.9541	-87.9661	Lamar	Amblyomma maculatum	Alabama
30095445	2019-08-03	8	https://www.inaturalist.org/observations/30095445	33.1261	-84.1392	Lamar	Amblyomma maculatum	Georgia
65099579	2017-06-01	6	https://www.inaturalist.org/observations/65099579	34.9387	-80.7905	Lancaster	Amblyomma maculatum	S Carolina
53104470	2020-07-14	7	https://www.inaturalist.org/observations/53104470	32.3442	-88.4683	Lauderdale	Amblyomma maculatum	Mississippi
28499418	2019-07-09	7	https://www.inaturalist.org/observations/28499418	32.5849	-85.4457	Lee	Amblyomma maculatum	Alabama
95397365	2021-09-19	9	https://www.inaturalist.org/observations/95397365	26.6184	-82.1208	Lee	Amblyomma maculatum	Florida
16025931	2018-08-28	8	https://www.inaturalist.org/observations/16025931	30.5237	-84.3523	Leon	Amblyomma maculatum	Florida
26411340	2019-06-04	6	https://www.inaturalist.org/observations/26411340	30.6582	-84.2354	Leon	Amblyomma maculatum	Florida
26411858	2019-06-04	6	https://www.inaturalist.org/observations/26411858	30.6613	-84.2353	Leon	Amblyomma maculatum	Florida
52798456	2020-07-12	7	https://www.inaturalist.org/observations/52798456	30.5742	-84.2446	Leon	Amblyomma maculatum	Florida
55551475	2020-08-05	8	https://www.inaturalist.org/observations/55551475	30.5187	-84.081	Leon	Amblyomma maculatum	Florida
55947935	2020-08-09	8	https://www.inaturalist.org/observations/55947935	30.5143	-84.3396	Leon	Amblyomma maculatum	Florida
58652676	2020-08-29	8	https://www.inaturalist.org/observations/58652676	30.336	-84.302	Leon	Amblyomma maculatum	Florida
89952291	2021-08-04	8	https://www.inaturalist.org/observations/89952291	30.5157	-84.2888	Leon	Amblyomma maculatum	Florida
90271006	2021-08-07	8	https://www.inaturalist.org/observations/90271006	30.4339	-84.2531	Leon	Amblyomma maculatum	Florida
92702806	2021-08-27	8	https://www.inaturalist.org/observations/92702806	30.4244	-84.3181	Leon	Amblyomma maculatum	Florida
94487661	2021-09-11	9	https://www.inaturalist.org/observations/94487661	30.5212	-84.3243	Leon	Amblyomma maculatum	Florida
30197912	2019-08-04	8	https://www.inaturalist.org/observations/30197912	30.1936	-84.8929	Liberty	Amblyomma maculatum	Florida
91022435	2021-08-13	8	https://www.inaturalist.org/observations/91022435	30.3559	-84.9857	Liberty	Amblyomma maculatum	Florida
57176044	2020-08-21	8	https://www.inaturalist.org/observations/57176044	31.6426	-90.5571	Lincoln	Amblyomma maculatum	Mississippi
3707983	2016-06-18	6	http://www.inaturalist.org/observations/3707983	35.886	-84.3104	Loudon	Amblyomma maculatum	Tennessee
60001910	2020-09-18	9	https://www.inaturalist.org/observations/60001910	30.7292	-83.2565	Lowndes	Amblyomma maculatum	Georgia
7017476	2017-07-11	7	https://www.inaturalist.org/observations/7017476	32.5143	-85.612	Macon	Amblyomma maculatum	Alabama
7159116	2017-07-22	7	https://www.inaturalist.org/observations/7159116	32.3883	-85.6134	Macon	Amblyomma maculatum	Alabama
58384442	2020-09-02	9	https://www.inaturalist.org/observations/58384442	34.5881	-86.4589	Madison	Amblyomma maculatum	Alabama
81087772	2021-05-31	5	https://www.inaturalist.org/observations/81087772	34.8169	-86.4895	Madison	Amblyomma maculatum	Alabama
142968	2012-07-25	7	http://www.inaturalist.org/observations/142968	27.35	-82.1626	Manatee	Amblyomma maculatum	Florida
90624196	2020-04-18	4	https://www.inaturalist.org/observations/90624196	35.0375	-85.5827	Marion	Amblyomma maculatum	Tennessee
13024971	2018-06-01	6	https://www.inaturalist.org/observations/13024971	33.379	-82.4202	McDuffie	Amblyomma maculatum	Georgia
93205337	2021-08-31	8	https://www.inaturalist.org/observations/93205337	31.5414	-81.523	McIntosh	Amblyomma maculatum	Georgia
27445233	2019-06-22	6	https://www.inaturalist.org/observations/27445233	35.5067	-80.8555	Mecklenburg	Amblyomma maculatum	N Carolina
45881976	2020-05-14	5	https://www.inaturalist.org/observations/45881976	35.3076	-80.9777	Mecklenburg	Amblyomma maculatum	N Carolina
48062367	2020-05-31	5	https://www.inaturalist.org/observations/48062367	35.503	-80.8288	Mecklenburg	Amblyomma maculatum	N Carolina
55591923	2020-08-05	8	https://www.inaturalist.org/observations/55591923	35.5003	-80.8088	Mecklenburg	Amblyomma maculatum	N Carolina
79401701	2021-05-18	5	https://www.inaturalist.org/observations/79401701	35.5049	-80.8286	Mecklenburg	Amblyomma maculatum	N Carolina
79435439	2021-05-19	5	https://www.inaturalist.org/observations/79435439	35.2544	-80.7766	Mecklenburg	Amblyomma maculatum	N Carolina
80397539	2021-05-26	5	https://www.inaturalist.org/observations/80397539	35.5053	-80.8297	Mecklenburg	Amblyomma maculatum	N Carolina
80613927	2021-05-27	5	https://www.inaturalist.org/observations/80613927	35.5052	-80.8297	Mecklenburg	Amblyomma maculatum	N Carolina
81337510	2021-06-02	6	https://www.inaturalist.org/observations/81337510	35.4993	-80.8446	Mecklenburg	Amblyomma maculatum	N Carolina
82171473	2021-06-08	6	https://www.inaturalist.org/observations/82171473	35.5053	-80.8295	Mecklenburg	Amblyomma maculatum	N Carolina
82693574	2021-06-11	6	https://www.inaturalist.org/observations/82693574	35.5053	-80.8295	Mecklenburg	Amblyomma maculatum	N Carolina
83037297	2021-06-14	6	https://www.inaturalist.org/observations/83037297	35.5054	-80.8296	Mecklenburg	Amblyomma maculatum	N Carolina
83284711	2021-06-15	6	https://www.inaturalist.org/observations/83284711	35.5051	-80.8296	Mecklenburg	Amblyomma maculatum	N Carolina
85502800	2021-07-03	7	https://www.inaturalist.org/observations/85502800	35.3886	-80.7954	Mecklenburg	Amblyomma maculatum	N Carolina
56875973	2020-08-18	8	https://www.inaturalist.org/observations/56875973	25.3886	-80.6828	Miami-Dade	Amblyomma maculatum	Florida
15693166	2018-08-19	8	https://www.inaturalist.org/observations/15693166	30.6103	-88.1699	Mobile	Amblyomma maculatum	Alabama
57375040	2020-08-23	8	https://www.inaturalist.org/observations/57375040	30.6107	-88.1697	Mobile	Amblyomma maculatum	Alabama
78404744	2021-05-11	5	https://www.inaturalist.org/observations/78404744	30.6405	-88.2315	Mobile	Amblyomma maculatum	Alabama
8026600	2017-09-21	9	https://www.inaturalist.org/observations/8026600	25.1773	-80.3716	Monroe	Amblyomma maculatum	Florida
48573379	2020-06-05	6	https://www.inaturalist.org/observations/48573379	32.25	-86.0889	Montgomery	Amblyomma maculatum	Alabama
50940630	2020-06-25	6	https://www.inaturalist.org/observations/50940630	32.2502	-86.0889	Montgomery	Amblyomma maculatum	Alabama
64968282	2020-08-04	8	https://www.inaturalist.org/observations/64968282	35.3103	-79.576	Moore	Amblyomma maculatum	N Carolina
52423413	2020-07-08	7	https://www.inaturalist.org/observations/52423413	36.0453	-77.8752	Nash	Amblyomma maculatum	N Carolina
82848406	2021-06-13	6	https://www.inaturalist.org/observations/82848406	33.6349	-83.8828	Newton	Amblyomma maculatum	Georgia
32810454	2017-08-23	8	https://www.inaturalist.org/observations/32810454	32.3217	-89.0037	Newton	Amblyomma maculatum	Mississippi
15723831	2018-08-20	8	https://www.inaturalist.org/observations/15723831	33.2537	-88.7725	Noxubee	Amblyomma maculatum	Mississippi
16907689	2018-07-22	7	https://www.inaturalist.org/observations/16907689	33.2825	-88.7801	Noxubee	Amblyomma maculatum	Mississippi
93982870	2021-08-22	8	https://www.inaturalist.org/observations/93982870	33.8815	-83.1172	Oglethorpe	Amblyomma maculatum	Georgia
3928335	2016-08-20	8	http://www.inaturalist.org/observations/3928335	30.5068	-86.4581	Okaloosa	Amblyomma maculatum	Florida
7389357	2017-08-07	8	https://www.inaturalist.org/observations/7389357	30.7038	-86.6134	Okaloosa	Amblyomma maculatum	Florida
60973947	2020-09-25	9	https://www.inaturalist.org/observations/60973947	30.5909	-86.7702	Okaloosa	Amblyomma maculatum	Florida
48256576	2020-06-02	6	https://www.inaturalist.org/observations/48256576	33.4785	-88.678	Oktibbeha	Amblyomma maculatum	Mississippi
95091648	2021-09-16	9	https://www.inaturalist.org/observations/95091648	33.4628	-88.7925	Oktibbeha	Amblyomma maculatum	Mississippi
14583861	2018-07-15	7	https://www.inaturalist.org/observations/14583861	36.0346	-79.0439	Orange	Amblyomma maculatum	N Carolina
41821062	2020-04-10	4	https://www.inaturalist.org/observations/41821062	28.2675	-81.6149	Osceola	Amblyomma maculatum	Florida
92478457	2021-08-25	8	https://www.inaturalist.org/observations/92478457	28.1247	-81.4333	Osceola	Amblyomma maculatum	Florida
93145638	2021-08-31	8	https://www.inaturalist.org/observations/93145638	26.3592	-80.6418	Palm Beach	Amblyomma maculatum	Florida
94704878	2021-09-13	9	https://www.inaturalist.org/observations/94704878	26.3564	-80.6366	Palm Beach	Amblyomma maculatum	Florida
30491821	2019-08-09	8	https://www.inaturalist.org/observations/30491821	28.2189	-82.4576	Pasco	Amblyomma maculatum	Florida
33900367	2019-10-05	10	https://www.inaturalist.org/observations/33900367	28.3238	-82.5713	Pasco	Amblyomma maculatum	Florida
51574799	2020-06-30	6	https://www.inaturalist.org/observations/51574799	32.6968	-87.2534	Perry	Amblyomma maculatum	Alabama
58056576	2020-08-30	8	https://www.inaturalist.org/observations/58056576	32.5344	-87.3858	Perry	Amblyomma maculatum	Alabama
59179989	2020-09-10	9	https://www.inaturalist.org/observations/59179989	32.6616	-87.3148	Perry	Amblyomma maculatum	Alabama
82513171	2021-06-10	6	https://www.inaturalist.org/observations/82513171	32.6976	-87.2603	Perry	Amblyomma maculatum	Alabama
87066580	2021-07-14	7	https://www.inaturalist.org/observations/87066580	32.6976	-87.2597	Perry	Amblyomma maculatum	Alabama
59168570	2020-09-10	9	https://www.inaturalist.org/observations/59168570	33.3038	-87.8789	Pickens	Amblyomma maculatum	Alabama
10227467	2015-09-04	9	https://www.inaturalist.org/observations/10227467	27.6464	-81.2789	Polk	Amblyomma maculatum	Florida
18912520	2018-09-27	9	https://www.inaturalist.org/observations/18912520	28.0763	-81.4847	Polk	Amblyomma maculatum	Florida
96479081	2021-09-28	9	https://www.inaturalist.org/observations/96479081	27.9286	-81.5694	Polk	Amblyomma maculatum	Florida
32810708	2019-09-14	9	https://www.inaturalist.org/observations/32810708	29.6833	-81.7447	Putnam	Amblyomma maculatum	Florida
15064923	2018-08-02	8	https://www.inaturalist.org/observations/15064923	35.8902	-79.7228	Randolph	Amblyomma maculatum	N Carolina
26802552	2019-06-05	6	https://www.inaturalist.org/observations/26802552	33.6396	-84.1561	Rockdale	Amblyomma maculatum	Georgia
26804129	2019-06-11	6	https://www.inaturalist.org/observations/26804129	33.6396	-84.1561	Rockdale	Amblyomma maculatum	Georgia
45963534	2020-05-15	5	https://www.inaturalist.org/observations/45963534	33.6396	-84.1561	Rockdale	Amblyomma maculatum	Georgia
45975143	2020-05-15	5	https://www.inaturalist.org/observations/45975143	33.6396	-84.1561	Rockdale	Amblyomma maculatum	Georgia
28813153	2019-07-13	7	https://www.inaturalist.org/observations/28813153	36.0562	-86.5521	Rutherford	Amblyomma maculatum	Tennessee
49871223	2020-06-16	6	https://www.inaturalist.org/observations/49871223	35.1599	-78.6197	Sampson	Amblyomma maculatum	N Carolina
93868832	2021-09-06	9	https://www.inaturalist.org/observations/93868832	27.3141	-82.3908	Sarasota	Amblyomma maculatum	Florida
52593184	2020-07-10	7	https://www.inaturalist.org/observations/52593184	32.3346	-89.4347	Scott	Amblyomma maculatum	Mississippi
89301222	2021-07-31	7	https://www.inaturalist.org/observations/89301222	35.3693	-85.3807	Sequatchie	Amblyomma maculatum	Tennessee
90659198	2021-07-31	7	https://www.inaturalist.org/observations/90659198	35.3693	-85.3807	Sequatchie	Amblyomma maculatum	Tennessee
45995020	2020-05-15	5	https://www.inaturalist.org/observations/45995020	35.9738	-83.6337	Sevier	Amblyomma maculatum	Tennessee
49981154	2020-06-17	6	https://www.inaturalist.org/observations/49981154	35.9682	-83.5463	Sevier	Amblyomma maculatum	Tennessee
3325619	2016-05-28	5	http://www.inaturalist.org/observations/3325619	33.1861	-86.7718	Shelby	Amblyomma maculatum	Alabama
6389947	2017-05-26	5	https://www.inaturalist.org/observations/6389947	33.1846	-86.7672	Shelby	Amblyomma maculatum	Alabama
6631130	2017-06-04	6	https://www.inaturalist.org/observations/6631130	33.1846	-86.7672	Shelby	Amblyomma maculatum	Alabama
94219346	2020-07-13	7	https://www.inaturalist.org/observations/94219346	33.1256	-86.8422	Shelby	Amblyomma maculatum	Alabama
86657812	2021-07-11	7	https://www.inaturalist.org/observations/86657812	35.1949	-89.7656	Shelby	Amblyomma maculatum	Tennessee
31415357	2019-08-24	8	https://www.inaturalist.org/observations/31415357	30.8265	-89.1286	Stone	Amblyomma maculatum	Mississippi
31415476	2019-08-24	8	https://www.inaturalist.org/observations/31415476	30.9054	-89.0285	Stone	Amblyomma maculatum	Mississippi
90577296	2021-08-07	8	https://www.inaturalist.org/observations/90577296	32.8695	-88.3024	Sumter	Amblyomma maculatum	Alabama
52858593	2014-05-29	5	https://www.inaturalist.org/observations/52858593	30.7813	-84.0641	Thomas	Amblyomma maculatum	Georgia
84560326	2021-06-23	6	https://www.inaturalist.org/observations/84560326	31.5022	-83.4562	Tift	Amblyomma maculatum	Georgia
87901004	2021-07-19	7	https://www.inaturalist.org/observations/87901004	31.4819	-83.5298	Tift	Amblyomma maculatum	Georgia
87951391	2021-07-19	7	https://www.inaturalist.org/observations/87951391	31.4831	-83.5302	Tift	Amblyomma maculatum	Georgia
84646919	2021-06-20	6	https://www.inaturalist.org/observations/84646919	33.228	-87.5247	Tuscaloosa	Amblyomma maculatum	Alabama
87154877	2021-07-15	7	https://www.inaturalist.org/observations/87154877	33.3135	-87.6173	Tuscaloosa	Amblyomma maculatum	Alabama
5872398	2017-04-18	4	https://www.inaturalist.org/observations/5872398	35.8119	-78.7168	Wake	Amblyomma maculatum	N Carolina
13423782	2018-06-14	6	https://www.inaturalist.org/observations/13423782	35.8114	-78.7141	Wake	Amblyomma maculatum	N Carolina
14361784	2018-07-14	7	https://www.inaturalist.org/observations/14361784	35.788	-78.7777	Wake	Amblyomma maculatum	N Carolina
23758051	2019-04-27	4	https://www.inaturalist.org/observations/23758051	35.7972	-78.6356	Wake	Amblyomma maculatum	N Carolina
29884256	2019-07-30	7	https://www.inaturalist.org/observations/29884256	35.8097	-78.7185	Wake	Amblyomma maculatum	N Carolina
29885282	2019-07-30	7	https://www.inaturalist.org/observations/29885282	35.7052	-78.9062	Wake	Amblyomma maculatum	N Carolina
78933177	2021-05-14	5	https://www.inaturalist.org/observations/78933177	35.811	-78.7149	Wake	Amblyomma maculatum	N Carolina
15178086	2018-08-06	8	https://www.inaturalist.org/observations/15178086	30.0467	-84.408	Wakulla	Amblyomma maculatum	Florida
31945957	2019-09-01	9	https://www.inaturalist.org/observations/31945957	30.1957	-84.1733	Wakulla	Amblyomma maculatum	Florida
100555625	2021-11-06	11	https://www.inaturalist.org/observations/100555625	30.1158	-84.3655	Wakulla	Amblyomma maculatum	Florida
29395374	2019-07-23	7	https://www.inaturalist.org/observations/29395374	30.3761	-86.1842	Walton	Amblyomma maculatum	Florida
97982100	2021-10-12	10	https://www.inaturalist.org/observations/97982100	30.6936	-85.9801	Walton	Amblyomma maculatum	Florida
54164468	2020-07-24	7	https://www.inaturalist.org/observations/54164468	33.8303	-83.6022	Walton	Amblyomma maculatum	Georgia
30953277	2019-08-16	8	https://www.inaturalist.org/observations/30953277	31.4784	-88.3419	Washington	Amblyomma maculatum	Alabama
56531132	2020-08-09	8	https://www.inaturalist.org/observations/56531132	30.4291	-85.8821	Washington	Amblyomma maculatum	Florida
56532729	2020-08-09	8	https://www.inaturalist.org/observations/56532729	30.4245	-85.8822	Washington	Amblyomma maculatum	Florida
56533071	2020-08-09	8	https://www.inaturalist.org/observations/56533071	30.4253	-85.8811	Washington	Amblyomma maculatum	Florida
85845928	2021-07-05	7	https://www.inaturalist.org/observations/85845928	35.9472	-86.7731	Williamson	Amblyomma maculatum	Tennessee
82352886	2021-06-09	6	https://www.inaturalist.org/observations/82352886	35.6915	-77.8675	Wilson	Amblyomma maculatum	N Carolina
15001695	2018-07-31	7	https://www.inaturalist.org/observations/15001695	34.8489	-80.83	York	Amblyomma maculatum	S Carolina
15711596	2018-08-19	8	https://www.inaturalist.org/observations/15711596	34.8251	-80.956	York	Amblyomma maculatum	S Carolina
27392817	2019-06-21	6	https://www.inaturalist.org/observations/27392817	35.0838	-81.0796	York	Amblyomma maculatum	S Carolina
81880445	2021-06-06	6	https://www.inaturalist.org/observations/81880445	34.9332	-81.1545	York	Amblyomma maculatum	S Carolina
84251248	2021-06-23	6	https://www.inaturalist.org/observations/84251248	35.1166	-81.0411	York	Amblyomma maculatum	S Carolina
89323151	2021-07-31	7	https://www.inaturalist.org/observations/89323151	36.6259	-88.3056		Amblyomma maculatum	Kentucky
92324717	2021-08-24	8	https://www.inaturalist.org/observations/92324717	36.8919	-88.5652		Amblyomma maculatum	Kentucky
94003148	2021-09-06	9	https://www.inaturalist.org/observations/94003148	37.1759	-89.0206		Amblyomma maculatum	Kentucky
88971125	2021-07-28	7	https://www.inaturalist.org/observations/88971125	42.562	-86.2294	Allegan	Amblyomma maculatum	Michigan
57077378	2020-08-20	8	https://www.inaturalist.org/observations/57077378	41.0603	-85.1972	Allen	Amblyomma maculatum	Indiana
96887326	2021-10-02	10	https://www.inaturalist.org/observations/96887326	39.9599	-86.3434	Boone	Amblyomma maculatum	Indiana
15362574	2015-08-23	8	https://www.inaturalist.org/observations/15362574	40.1319	-88.2903	Champaign	Amblyomma maculatum	Illinois
94514022	2021-09-11	9	https://www.inaturalist.org/observations/94514022	40.0803	-88.2046	Champaign	Amblyomma maculatum	Illinois
49389661	2020-06-12	6	https://www.inaturalist.org/observations/49389661	39.1372	-84.2886	Clermont	Amblyomma maculatum	Ohio
49389760	2020-06-12	6	https://www.inaturalist.org/observations/49389760	39.1372	-84.2886	Clermont	Amblyomma maculatum	Ohio
86346223	2021-07-09	7	https://www.inaturalist.org/observations/86346223	39.0672	-84.0379	Clermont	Amblyomma maculatum	Ohio
7231374	2017-07-27	7	https://www.inaturalist.org/observations/7231374	41.7811	-87.5723	Cook	Amblyomma maculatum	Illinois
7717385	2017-08-30	8	https://www.inaturalist.org/observations/7717385	41.9097	-87.6277	Cook	Amblyomma maculatum	Illinois
51950582	2020-07-04	7	https://www.inaturalist.org/observations/51950582	42.0119	-87.6769	Cook	Amblyomma maculatum	Illinois
89983498	2021-08-04	8	https://www.inaturalist.org/observations/89983498	42.1688	-87.7015	Cook	Amblyomma maculatum	Illinois
3723755	2016-07-22	7	http://www.inaturalist.org/observations/3723755	41.4562	-81.7972	Cuyahoga	Amblyomma maculatum	Ohio
89594091	2021-07-29	7	https://www.inaturalist.org/observations/89594091	41.3884	-81.6112	Cuyahoga	Amblyomma maculatum	Ohio
86501033	2021-07-10	7	https://www.inaturalist.org/observations/86501033	41.5585	-85.8333	Elkhart	Amblyomma maculatum	Indiana
52463348	2020-07-09	7	https://www.inaturalist.org/observations/52463348	39.9092	-82.8641	Franklin	Amblyomma maculatum	Ohio
7076745	2017-07-09	7	https://www.inaturalist.org/observations/7076745	38.9756	-87.1826	Greene	Amblyomma maculatum	Indiana
79804055	2021-05-22	5	https://www.inaturalist.org/observations/79804055	38.9887	-87.1676	Greene	Amblyomma maculatum	Indiana
30266375	2019-08-05	8	https://www.inaturalist.org/observations/30266375	39.3023	-84.6811	Hamilton	Amblyomma maculatum	Ohio
48338408	2020-06-03	6	https://www.inaturalist.org/observations/48338408	39.2938	-84.681	Hamilton	Amblyomma maculatum	Ohio
84815348	2021-06-27	6	https://www.inaturalist.org/observations/84815348	39.2927	-84.6852	Hamilton	Amblyomma maculatum	Ohio
84815358	2021-06-27	6	https://www.inaturalist.org/observations/84815358	39.2927	-84.6852	Hamilton	Amblyomma maculatum	Ohio
84815443	2021-06-27	6	https://www.inaturalist.org/observations/84815443	39.2909	-84.6845	Hamilton	Amblyomma maculatum	Ohio
84815448	2021-06-27	6	https://www.inaturalist.org/observations/84815448	39.2907	-84.6844	Hamilton	Amblyomma maculatum	Ohio
89733045	2021-08-02	8	https://www.inaturalist.org/observations/89733045	39.1913	-84.7211	Hamilton	Amblyomma maculatum	Ohio
86037254	2021-07-07	7	https://www.inaturalist.org/observations/86037254	37.8905	-89.2054	Jackson	Amblyomma maculatum	Illinois
86037267	2021-07-07	7	https://www.inaturalist.org/observations/86037267	37.8918	-89.2123	Jackson	Amblyomma maculatum	Illinois
86037458	2021-07-07	7	https://www.inaturalist.org/observations/86037458	37.8912	-89.2122	Jackson	Amblyomma maculatum	Illinois
88429835	2021-07-24	7	https://www.inaturalist.org/observations/88429835	41.8945	-89.3782	Lee	Amblyomma maculatum	Illinois
94037308	2021-09-07	9	https://www.inaturalist.org/observations/94037308	39.8223	-82.5234	Licking	Amblyomma maculatum	Ohio
92524908	2021-08-15	8	https://www.inaturalist.org/observations/92524908	42.5781	-82.8015	Macomb	Amblyomma maculatum	Michigan
88439994	2021-07-22	7	https://www.inaturalist.org/observations/88439994	39.915	-86.0974	Marion	Amblyomma maculatum	Indiana
93645881	2021-06-28	6	https://www.inaturalist.org/observations/93645881	39.7762	-86.121	Marion	Amblyomma maculatum	Indiana
15362575	2015-07-29	7	https://www.inaturalist.org/observations/15362575	40.4006	-89.8786	Mason	Amblyomma maculatum	Illinois
91653573	2021-08-18	8	https://www.inaturalist.org/observations/91653573	40.536	-89.0167	McLean	Amblyomma maculatum	Illinois
80538149	2021-05-27	5	https://www.inaturalist.org/observations/80538149	38.4654	-90.1543	St. Clair	Amblyomma maculatum	Illinois
84635561	2021-06-26	6	https://www.inaturalist.org/observations/84635561	38.0884	-87.4525	Warrick	Amblyomma maculatum	Indiana
92826436	2021-08-26	8	https://www.inaturalist.org/observations/92826436	41.2625	-88.1728	Will	Amblyomma maculatum	Illinois
13887143	2018-06-29	6	https://www.inaturalist.org/observations/13887143	35.7509	-94.6698	Adair	Amblyomma maculatum	Oklahoma
90618645	2021-08-09	8	https://www.inaturalist.org/observations/90618645	31.3576	-94.6389	Angelina	Amblyomma maculatum	Texas
6889680	2017-07-01	7	https://www.inaturalist.org/observations/6889680	29.8221	-96.1088	Austin	Amblyomma maculatum	Texas
16120340	2018-09-01	9	https://www.inaturalist.org/observations/16120340	29.7978	-96.146	Austin	Amblyomma maculatum	Texas
55634478	2020-08-06	8	https://www.inaturalist.org/observations/55634478	29.6819	-99.271	Bandera	Amblyomma maculatum	Texas
89114857	2021-07-29	7	https://www.inaturalist.org/observations/89114857	29.7594	-99.4378	Bandera	Amblyomma maculatum	Texas
93579404	2021-09-04	9	https://www.inaturalist.org/observations/93579404	29.7897	-99.034	Bandera	Amblyomma maculatum	Texas
14274214	2018-07-11	7	https://www.inaturalist.org/observations/14274214	30.1234	-97.3216	Bastrop	Amblyomma maculatum	Texas
29136189	2019-07-13	7	https://www.inaturalist.org/observations/29136189	30.1419	-97.4617	Bastrop	Amblyomma maculatum	Texas
49958018	2020-06-17	6	https://www.inaturalist.org/observations/49958018	30.0936	-97.2063	Bastrop	Amblyomma maculatum	Texas
94847364	2021-09-14	9	https://www.inaturalist.org/observations/94847364	30.0779	-97.2389	Bastrop	Amblyomma maculatum	Texas
16119303	2018-09-01	9	https://www.inaturalist.org/observations/16119303	30.8375	-97.3053	Bell	Amblyomma maculatum	Texas
28874923	2019-07-15	7	https://www.inaturalist.org/observations/28874923	31.0815	-97.363	Bell	Amblyomma maculatum	Texas
54286731	2020-07-25	7	https://www.inaturalist.org/observations/54286731	31.1875	-97.4643	Bell	Amblyomma maculatum	Texas
56660910	2020-08-16	8	https://www.inaturalist.org/observations/56660910	31.0652	-97.3958	Bell	Amblyomma maculatum	Texas
92241999	2021-08-23	8	https://www.inaturalist.org/observations/92241999	31.0878	-97.4703	Bell	Amblyomma maculatum	Texas
30514288	2019-08-09	8	https://www.inaturalist.org/observations/30514288	36.3115	-94.1698	Benton	Amblyomma maculatum	Arkansas
14277042	2018-07-11	7	https://www.inaturalist.org/observations/14277042	29.3414	-98.2501	Bexar	Amblyomma maculatum	Texas
34357558	2019-10-12	10	https://www.inaturalist.org/observations/34357558	29.6465	-98.5738	Bexar	Amblyomma maculatum	Texas
52288751	2020-07-07	7	https://www.inaturalist.org/observations/52288751	29.752	-98.5468	Bexar	Amblyomma maculatum	Texas
90153006	2021-08-06	8	https://www.inaturalist.org/observations/90153006	29.6465	-98.5739	Bexar	Amblyomma maculatum	Texas
90845436	2021-08-11	8	https://www.inaturalist.org/observations/90845436	29.7555	-98.586	Bexar	Amblyomma maculatum	Texas
92712373	2021-08-27	8	https://www.inaturalist.org/observations/92712373	29.495	-98.5758	Bexar	Amblyomma maculatum	Texas
18020969	2018-11-01	11	https://www.inaturalist.org/observations/18020969	30.3911	-98.316	Blanco	Amblyomma maculatum	Texas
4062883	2016-09-07	9	http://www.inaturalist.org/observations/4062883	29.2547	-95.6034	Brazoria	Amblyomma maculatum	Texas
4257286	2016-10-02	10	http://www.inaturalist.org/observations/4257286	29.1121	-95.7171	Brazoria	Amblyomma maculatum	Texas
18728133	2014-08-31	8	https://www.inaturalist.org/observations/18728133	29.2534	-95.5965	Brazoria	Amblyomma maculatum	Texas
30566904	2019-08-10	8	https://www.inaturalist.org/observations/30566904	29.4397	-95.2249	Brazoria	Amblyomma maculatum	Texas
32183304	2019-09-01	9	https://www.inaturalist.org/observations/32183304	29.4397	-95.2249	Brazoria	Amblyomma maculatum	Texas
35029684	2019-10-28	10	https://www.inaturalist.org/observations/35029684	29.3536	-95.4616	Brazoria	Amblyomma maculatum	Texas
54095905	2020-07-23	7	https://www.inaturalist.org/observations/54095905	29.2139	-95.6128	Brazoria	Amblyomma maculatum	Texas
56226696	2020-08-12	8	https://www.inaturalist.org/observations/56226696	28.9624	-95.451	Brazoria	Amblyomma maculatum	Texas
56824468	2020-08-17	8	https://www.inaturalist.org/observations/56824468	28.8826	-95.5855	Brazoria	Amblyomma maculatum	Texas
56970705	2020-08-19	8	https://www.inaturalist.org/observations/56970705	28.9415	-95.2999	Brazoria	Amblyomma maculatum	Texas
57179129	2020-08-21	8	https://www.inaturalist.org/observations/57179129	28.9156	-95.5919	Brazoria	Amblyomma maculatum	Texas
61241459	2020-09-29	9	https://www.inaturalist.org/observations/61241459	28.9133	-95.5774	Brazoria	Amblyomma maculatum	Texas
93935487	2021-09-06	9	https://www.inaturalist.org/observations/93935487	29.5822	-95.417	Brazoria	Amblyomma maculatum	Texas
58915689	2020-09-07	9	https://www.inaturalist.org/observations/58915689	30.7094	-96.4516	Brazos	Amblyomma maculatum	Texas
59639661	2020-09-14	9	https://www.inaturalist.org/observations/59639661	30.6655	-96.3473	Brazos	Amblyomma maculatum	Texas
61512361	2020-10-02	10	https://www.inaturalist.org/observations/61512361	30.5714	-96.3626	Brazos	Amblyomma maculatum	Texas
87337112	2021-06-29	6	https://www.inaturalist.org/observations/87337112	30.598	-96.3132	Brazos	Amblyomma maculatum	Texas
88684909	2021-07-24	7	https://www.inaturalist.org/observations/88684909	29.2603	-103.307	Brewster	Amblyomma maculatum	Texas
4096369	2010-10-01	10	http://www.inaturalist.org/observations/4096369	30.6535	-98.0418	Burnet	Amblyomma maculatum	Texas
7853907	2017-09-09	9	https://www.inaturalist.org/observations/7853907	30.6162	-98.0679	Burnet	Amblyomma maculatum	Texas
29125034	2019-07-19	7	https://www.inaturalist.org/observations/29125034	30.619	-98.0657	Burnet	Amblyomma maculatum	Texas
10738404	2018-04-09	4	https://www.inaturalist.org/observations/10738404	35.0074	-98.5328	Caddo	Amblyomma maculatum	Oklahoma
92163563	2021-08-21	8	https://www.inaturalist.org/observations/92163563	29.9436	-97.6448	Caldwell	Amblyomma maculatum	Texas
93820027	2021-09-05	9	https://www.inaturalist.org/observations/93820027	29.8976	-97.6856	Caldwell	Amblyomma maculatum	Texas
14761195	2018-07-26	7	https://www.inaturalist.org/observations/14761195	28.6037	-96.8866	Calhoun	Amblyomma maculatum	Texas
12484280	2018-05-15	5	https://www.inaturalist.org/observations/12484280	35.4135	-97.854	Canadian	Amblyomma maculatum	Oklahoma
403432	2013-09-08	9	http://www.inaturalist.org/observations/403432	29.6103	-94.4491	Chambers	Amblyomma maculatum	Texas
86903932	2021-07-13	7	https://www.inaturalist.org/observations/86903932	29.8043	-94.8358	Chambers	Amblyomma maculatum	Texas
5452906	2017-03-25	3	https://www.inaturalist.org/observations/5452906	33.7551	-98.3917	Clay	Amblyomma maculatum	Texas
49153470	2020-06-10	6	https://www.inaturalist.org/observations/49153470	33.7546	-98.3882	Clay	Amblyomma maculatum	Texas
78774039	2021-05-14	5	https://www.inaturalist.org/observations/78774039	33.7611	-98.3878	Clay	Amblyomma maculatum	Texas
92485753	2021-08-24	8	https://www.inaturalist.org/observations/92485753	33.768	-98.3854	Clay	Amblyomma maculatum	Texas
20166678	2017-06-04	6	https://www.inaturalist.org/observations/20166678	35.2685	-97.4904	Cleveland	Amblyomma maculatum	Oklahoma
22582112	2019-04-16	4	https://www.inaturalist.org/observations/22582112	35.2008	-97.4075	Cleveland	Amblyomma maculatum	Oklahoma
41956146	2020-04-11	4	https://www.inaturalist.org/observations/41956146	35.2466	-97.4285	Cleveland	Amblyomma maculatum	Oklahoma
74881135	2021-04-22	4	https://www.inaturalist.org/observations/74881135	35.2432	-97.4099	Cleveland	Amblyomma maculatum	Oklahoma
5764975	2017-04-16	4	https://www.inaturalist.org/observations/5764975	33.0857	-96.7026	Collin	Amblyomma maculatum	Texas
7918259	2017-09-14	9	https://www.inaturalist.org/observations/7918259	33.0178	-96.5673	Collin	Amblyomma maculatum	Texas
12308767	2018-05-09	5	https://www.inaturalist.org/observations/12308767	33.055	-96.6629	Collin	Amblyomma maculatum	Texas
42438965	2020-04-17	4	https://www.inaturalist.org/observations/42438965	33.2753	-96.2977	Collin	Amblyomma maculatum	Texas
45386832	2020-05-09	5	https://www.inaturalist.org/observations/45386832	33.22	-96.7019	Collin	Amblyomma maculatum	Texas
56851834	2020-08-18	8	https://www.inaturalist.org/observations/56851834	33.1539	-96.5397	Collin	Amblyomma maculatum	Texas
57359161	2020-08-23	8	https://www.inaturalist.org/observations/57359161	33.055	-96.5615	Collin	Amblyomma maculatum	Texas
59381332	2020-09-10	9	https://www.inaturalist.org/observations/59381332	33.2764	-96.3007	Collin	Amblyomma maculatum	Texas
59966947	2020-09-10	9	https://www.inaturalist.org/observations/59966947	33.2708	-96.3035	Collin	Amblyomma maculatum	Texas
77353551	2021-05-01	5	https://www.inaturalist.org/observations/77353551	33.1603	-96.6147	Collin	Amblyomma maculatum	Texas
78990578	2021-05-16	5	https://www.inaturalist.org/observations/78990578	33.2314	-96.7125	Collin	Amblyomma maculatum	Texas
80563155	2021-05-26	5	https://www.inaturalist.org/observations/80563155	33.1584	-96.6152	Collin	Amblyomma maculatum	Texas
82882076	2021-06-13	6	https://www.inaturalist.org/observations/82882076	33.3411	-96.2556	Collin	Amblyomma maculatum	Texas
25610226	2019-05-23	5	https://www.inaturalist.org/observations/25610226	29.9432	-98.342	Comal	Amblyomma maculatum	Texas
43530835	2020-04-25	4	https://www.inaturalist.org/observations/43530835	29.8176	-98.5459	Comal	Amblyomma maculatum	Texas
57584399	2020-08-25	8	https://www.inaturalist.org/observations/57584399	29.8536	-98.0589	Comal	Amblyomma maculatum	Texas
90071968	2021-07-13	7	https://www.inaturalist.org/observations/90071968	29.6812	-98.3089	Comal	Amblyomma maculatum	Texas
98114475	2021-10-13	10	https://www.inaturalist.org/observations/98114475	29.8661	-98.1907	Comal	Amblyomma maculatum	Texas
13724884	2018-06-22	6	https://www.inaturalist.org/observations/13724884	33.7086	-97.053	Cooke	Amblyomma maculatum	Texas
14428217	2018-07-15	7	https://www.inaturalist.org/observations/14428217	33.7088	-97.0516	Cooke	Amblyomma maculatum	Texas
6876307	2017-07-01	7	https://www.inaturalist.org/observations/6876307	31.15	-97.7671	Coryell	Amblyomma maculatum	Texas
78289882	2021-05-10	5	https://www.inaturalist.org/observations/78289882	31.1208	-97.9284	Coryell	Amblyomma maculatum	Texas
88851355	2021-07-27	7	https://www.inaturalist.org/observations/88851355	33.604	-101.017	Crosby	Amblyomma maculatum	Texas
5855932	2017-04-14	4	https://www.inaturalist.org/observations/5855932	32.569	-96.7752	Dallas	Amblyomma maculatum	Texas
5875702	2017-04-14	4	https://www.inaturalist.org/observations/5875702	32.5658	-96.7759	Dallas	Amblyomma maculatum	Texas
6274648	2017-05-19	5	https://www.inaturalist.org/observations/6274648	32.7994	-96.719	Dallas	Amblyomma maculatum	Texas
7011343	2017-07-11	7	https://www.inaturalist.org/observations/7011343	32.9515	-96.5486	Dallas	Amblyomma maculatum	Texas
9513367	2017-08-10	8	https://www.inaturalist.org/observations/9513367	32.8885	-96.9447	Dallas	Amblyomma maculatum	Texas
14975970	2018-07-30	7	https://www.inaturalist.org/observations/14975970	32.9754	-96.7466	Dallas	Amblyomma maculatum	Texas
15092943	2018-08-03	8	https://www.inaturalist.org/observations/15092943	32.9755	-96.7467	Dallas	Amblyomma maculatum	Texas
27114773	2019-06-16	6	https://www.inaturalist.org/observations/27114773	32.8016	-96.9297	Dallas	Amblyomma maculatum	Texas
27597320	2019-06-14	6	https://www.inaturalist.org/observations/27597320	32.8878	-96.8704	Dallas	Amblyomma maculatum	Texas
29486578	2019-07-24	7	https://www.inaturalist.org/observations/29486578	32.8866	-96.7451	Dallas	Amblyomma maculatum	Texas
35653875	2018-10-29	10	https://www.inaturalist.org/observations/35653875	32.7758	-96.7603	Dallas	Amblyomma maculatum	Texas
41663422	2020-04-07	4	https://www.inaturalist.org/observations/41663422	32.8218	-96.8548	Dallas	Amblyomma maculatum	Texas
54584640	2018-08-14	8	https://www.inaturalist.org/observations/54584640	32.8253	-96.9494	Dallas	Amblyomma maculatum	Texas
92928213	2021-08-29	8	https://www.inaturalist.org/observations/92928213	32.6111	-96.9884	Dallas	Amblyomma maculatum	Texas
7371706	2017-08-05	8	https://www.inaturalist.org/observations/7371706	33.3061	-95.7503	Delta	Amblyomma maculatum	Texas
7693333	2017-08-28	8	https://www.inaturalist.org/observations/7693333	33.3196	-95.729	Delta	Amblyomma maculatum	Texas
6002482	2017-04-22	4	https://www.inaturalist.org/observations/6002482	33.0647	-96.9629	Denton	Amblyomma maculatum	Texas
6735923	2017-06-20	6	https://www.inaturalist.org/observations/6735923	33.0432	-96.8068	Denton	Amblyomma maculatum	Texas
11641522	2018-04-28	4	https://www.inaturalist.org/observations/11641522	33.2473	-97.1439	Denton	Amblyomma maculatum	Texas
15119797	2018-08-01	8	https://www.inaturalist.org/observations/15119797	33.0611	-96.9866	Denton	Amblyomma maculatum	Texas
15754827	2018-08-21	8	https://www.inaturalist.org/observations/15754827	33.1191	-96.8811	Denton	Amblyomma maculatum	Texas
15785992	2018-08-22	8	https://www.inaturalist.org/observations/15785992	33.0675	-96.9647	Denton	Amblyomma maculatum	Texas
25139700	2019-05-14	5	https://www.inaturalist.org/observations/25139700	33.2633	-97.0642	Denton	Amblyomma maculatum	Texas
32655599	2019-09-13	9	https://www.inaturalist.org/observations/32655599	33.2717	-97.0556	Denton	Amblyomma maculatum	Texas
40389131	2020-03-21	3	https://www.inaturalist.org/observations/40389131	33.0689	-96.8273	Denton	Amblyomma maculatum	Texas
43651234	2020-04-26	4	https://www.inaturalist.org/observations/43651234	33.0908	-96.8858	Denton	Amblyomma maculatum	Texas
53078358	2020-07-14	7	https://www.inaturalist.org/observations/53078358	33.4205	-97.2133	Denton	Amblyomma maculatum	Texas
57222832	2020-08-22	8	https://www.inaturalist.org/observations/57222832	32.9231	-96.9961	Denton	Amblyomma maculatum	Texas
59267830	2020-09-10	9	https://www.inaturalist.org/observations/59267830	33.0544	-97.0272	Denton	Amblyomma maculatum	Texas
72479834	2021-03-30	3	https://www.inaturalist.org/observations/72479834	33.0553	-96.9357	Denton	Amblyomma maculatum	Texas
72498059	2021-03-30	3	https://www.inaturalist.org/observations/72498059	33.301	-97.0538	Denton	Amblyomma maculatum	Texas
72569847	2021-03-31	3	https://www.inaturalist.org/observations/72569847	33.2241	-96.942	Denton	Amblyomma maculatum	Texas
73924367	2021-04-13	4	https://www.inaturalist.org/observations/73924367	33.0587	-96.9749	Denton	Amblyomma maculatum	Texas
80440702	2021-05-26	5	https://www.inaturalist.org/observations/80440702	33.0266	-96.8887	Denton	Amblyomma maculatum	Texas
80443560	2021-05-26	5	https://www.inaturalist.org/observations/80443560	33.1251	-96.8781	Denton	Amblyomma maculatum	Texas
81229739	2021-06-01	6	https://www.inaturalist.org/observations/81229739	33.0584	-96.885	Denton	Amblyomma maculatum	Texas
84097535	2021-06-22	6	https://www.inaturalist.org/observations/84097535	33.0538	-96.9218	Denton	Amblyomma maculatum	Texas
84455478	2021-06-25	6	https://www.inaturalist.org/observations/84455478	33.1003	-96.997	Denton	Amblyomma maculatum	Texas
86156366	2021-07-08	7	https://www.inaturalist.org/observations/86156366	33.1862	-97.0782	Denton	Amblyomma maculatum	Texas
86300201	2021-07-05	7	https://www.inaturalist.org/observations/86300201	33.0613	-96.9882	Denton	Amblyomma maculatum	Texas
87447885	2021-07-17	7	https://www.inaturalist.org/observations/87447885	33.0243	-96.8703	Denton	Amblyomma maculatum	Texas
87794631	2021-06-22	6	https://www.inaturalist.org/observations/87794631	33.0606	-96.9374	Denton	Amblyomma maculatum	Texas
87799565	2021-07-19	7	https://www.inaturalist.org/observations/87799565	33.0707	-96.8927	Denton	Amblyomma maculatum	Texas
89484116	2021-08-01	8	https://www.inaturalist.org/observations/89484116	33.0793	-96.966	Denton	Amblyomma maculatum	Texas
92530120	2021-08-25	8	https://www.inaturalist.org/observations/92530120	33.0534	-96.9308	Denton	Amblyomma maculatum	Texas
92704777	2021-08-23	8	https://www.inaturalist.org/observations/92704777	33.0596	-96.9911	Denton	Amblyomma maculatum	Texas
94350557	2021-09-09	9	https://www.inaturalist.org/observations/94350557	33.0544	-96.9352	Denton	Amblyomma maculatum	Texas
94459422	2021-09-11	9	https://www.inaturalist.org/observations/94459422	33.0622	-96.9885	Denton	Amblyomma maculatum	Texas
94534307	2021-09-09	9	https://www.inaturalist.org/observations/94534307	33.0545	-96.9352	Denton	Amblyomma maculatum	Texas
95281902	2021-09-18	9	https://www.inaturalist.org/observations/95281902	33.1251	-96.8782	Denton	Amblyomma maculatum	Texas
95290625	2021-09-18	9	https://www.inaturalist.org/observations/95290625	33.1252	-96.8782	Denton	Amblyomma maculatum	Texas
95335683	2021-09-17	9	https://www.inaturalist.org/observations/95335683	33.0644	-96.9401	Denton	Amblyomma maculatum	Texas
96820071	2021-09-24	9	https://www.inaturalist.org/observations/96820071	33.0596	-96.9311	Denton	Amblyomma maculatum	Texas
26988211	2019-06-14	6	https://www.inaturalist.org/observations/26988211	33.5538	-91.9608	Drew	Amblyomma maculatum	Arkansas
90404556	2021-08-08	8	https://www.inaturalist.org/observations/90404556	29.8781	-100.107	Edwards	Amblyomma maculatum	Texas
7153213	2017-07-20	7	https://www.inaturalist.org/observations/7153213	32.2047	-96.64	Ellis	Amblyomma maculatum	Texas
54573398	2020-07-16	7	https://www.inaturalist.org/observations/54573398	32.4965	-96.877	Ellis	Amblyomma maculatum	Texas
28049775	2019-07-01	7	https://www.inaturalist.org/observations/28049775	32.0756	-98.3967	Erath	Amblyomma maculatum	Texas
87236471	2021-07-16	7	https://www.inaturalist.org/observations/87236471	32.3637	-98.1352	Erath	Amblyomma maculatum	Texas
88037754	2021-07-16	7	https://www.inaturalist.org/observations/88037754	29.8534	-96.9159	Fayette	Amblyomma maculatum	Texas
89931082	2021-08-04	8	https://www.inaturalist.org/observations/89931082	29.7325	-96.9291	Fayette	Amblyomma maculatum	Texas
29096686	2019-07-18	7	https://www.inaturalist.org/observations/29096686	29.7411	-95.7533	Fort Bend	Amblyomma maculatum	Texas
58321927	2020-09-02	9	https://www.inaturalist.org/observations/58321927	29.3626	-95.6251	Fort Bend	Amblyomma maculatum	Texas
96482302	2021-09-28	9	https://www.inaturalist.org/observations/96482302	29.6927	-95.8866	Fort Bend	Amblyomma maculatum	Texas
83435769	2021-06-12	6	https://www.inaturalist.org/observations/83435769	33.2444	-95.1521	Franklin County, US, TX	Amblyomma maculatum	Texas
1838548	2015-08-06	8	http://www.inaturalist.org/observations/1838548	29.223	-94.9171	Galveston	Amblyomma maculatum	Texas
4215646	2016-09-27	9	http://www.inaturalist.org/observations/4215646	29.3705	-94.9723	Galveston	Amblyomma maculatum	Texas
16017016	2018-08-28	8	https://www.inaturalist.org/observations/16017016	29.1995	-94.9624	Galveston	Amblyomma maculatum	Texas
16146437	2018-09-02	9	https://www.inaturalist.org/observations/16146437	29.1999	-94.9565	Galveston	Amblyomma maculatum	Texas
17243393	2018-10-06	10	https://www.inaturalist.org/observations/17243393	29.2256	-94.9264	Galveston	Amblyomma maculatum	Texas
17251394	2018-10-06	10	https://www.inaturalist.org/observations/17251394	29.2238	-94.9289	Galveston	Amblyomma maculatum	Texas
30191303	2019-08-04	8	https://www.inaturalist.org/observations/30191303	29.5566	-94.3928	Galveston	Amblyomma maculatum	Texas
31590904	2019-08-26	8	https://www.inaturalist.org/observations/31590904	29.2238	-94.9291	Galveston	Amblyomma maculatum	Texas
31632680	2019-08-27	8	https://www.inaturalist.org/observations/31632680	29.4323	-94.956	Galveston	Amblyomma maculatum	Texas
33801004	2019-10-03	10	https://www.inaturalist.org/observations/33801004	29.4299	-94.9559	Galveston	Amblyomma maculatum	Texas
41060679	2020-03-30	3	https://www.inaturalist.org/observations/41060679	29.3473	-95.0899	Galveston	Amblyomma maculatum	Texas
53205864	2020-07-15	7	https://www.inaturalist.org/observations/53205864	29.446	-94.9442	Galveston	Amblyomma maculatum	Texas
59014415	2020-09-08	9	https://www.inaturalist.org/observations/59014415	29.5316	-95.1908	Galveston	Amblyomma maculatum	Texas
59267055	2020-09-11	9	https://www.inaturalist.org/observations/59267055	29.202	-94.9625	Galveston	Amblyomma maculatum	Texas
73461714	2021-04-09	4	https://www.inaturalist.org/observations/73461714	29.4461	-94.6559	Galveston	Amblyomma maculatum	Texas
94416617	2021-09-11	9	https://www.inaturalist.org/observations/94416617	29.5035	-95.1728	Galveston	Amblyomma maculatum	Texas
95657075	2021-09-21	9	https://www.inaturalist.org/observations/95657075	29.5307	-95.0127	Galveston	Amblyomma maculatum	Texas
15680344	2018-08-18	8	https://www.inaturalist.org/observations/15680344	28.6544	-97.3898	Goliad	Amblyomma maculatum	Texas
15775092	2018-08-18	8	https://www.inaturalist.org/observations/15775092	28.6554	-97.3898	Goliad	Amblyomma maculatum	Texas
28580346	2019-07-10	7	https://www.inaturalist.org/observations/28580346	29.5458	-97.4362	Gonzales	Amblyomma maculatum	Texas
28298713	2019-07-06	7	https://www.inaturalist.org/observations/28298713	33.4482	-96.7091	Grayson	Amblyomma maculatum	Texas
47696306	2020-05-28	5	https://www.inaturalist.org/observations/47696306	33.5128	-96.4223	Grayson	Amblyomma maculatum	Texas
81742125	2021-06-05	6	https://www.inaturalist.org/observations/81742125	33.6952	-96.7793	Grayson	Amblyomma maculatum	Texas
83448488	2021-06-17	6	https://www.inaturalist.org/observations/83448488	33.4834	-96.4369	Grayson	Amblyomma maculatum	Texas
4068702	2016-08-31	8	http://www.inaturalist.org/observations/4068702	30.7338	-96.0216	Grimes	Amblyomma maculatum	Texas
58308720	2020-09-01	9	https://www.inaturalist.org/observations/58308720	30.3005	-95.8045	Grimes	Amblyomma maculatum	Texas
3836205	2016-08-08	8	http://www.inaturalist.org/observations/3836205	29.9249	-95.2241	Harris	Amblyomma maculatum	Texas
7951019	2017-09-16	9	https://www.inaturalist.org/observations/7951019	29.7652	-95.452	Harris	Amblyomma maculatum	Texas
8298469	2017-10-07	10	https://www.inaturalist.org/observations/8298469	29.8983	-95.8176	Harris	Amblyomma maculatum	Texas
14487585	2018-07-18	7	https://www.inaturalist.org/observations/14487585	29.6696	-95.1073	Harris	Amblyomma maculatum	Texas
14605129	2018-07-19	7	https://www.inaturalist.org/observations/14605129	30.0229	-95.2946	Harris	Amblyomma maculatum	Texas
16236475	2018-09-05	9	https://www.inaturalist.org/observations/16236475	29.9399	-95.6458	Harris	Amblyomma maculatum	Texas
16890799	2018-09-24	9	https://www.inaturalist.org/observations/16890799	29.6689	-95.1082	Harris	Amblyomma maculatum	Texas
18066081	2018-11-03	11	https://www.inaturalist.org/observations/18066081	30.0317	-95.5087	Harris	Amblyomma maculatum	Texas
26310444	2012-08-04	8	https://www.inaturalist.org/observations/26310444	29.6712	-95.1087	Harris	Amblyomma maculatum	Texas
28181505	2019-07-04	7	https://www.inaturalist.org/observations/28181505	29.9908	-95.8339	Harris	Amblyomma maculatum	Texas
29062870	2019-07-18	7	https://www.inaturalist.org/observations/29062870	29.6718	-95.1103	Harris	Amblyomma maculatum	Texas
29894810	2019-07-30	7	https://www.inaturalist.org/observations/29894810	30.023	-95.2949	Harris	Amblyomma maculatum	Texas
30390819	2019-08-07	8	https://www.inaturalist.org/observations/30390819	29.6008	-95.0717	Harris	Amblyomma maculatum	Texas
30834853	2019-08-13	8	https://www.inaturalist.org/observations/30834853	29.9616	-95.8545	Harris	Amblyomma maculatum	Texas
32168427	2019-09-05	9	https://www.inaturalist.org/observations/32168427	29.8471	-95.5	Harris	Amblyomma maculatum	Texas
34141199	2019-10-09	10	https://www.inaturalist.org/observations/34141199	29.6732	-95.1075	Harris	Amblyomma maculatum	Texas
52306720	2020-07-03	7	https://www.inaturalist.org/observations/52306720	29.964	-95.1978	Harris	Amblyomma maculatum	Texas
53181500	2020-07-15	7	https://www.inaturalist.org/observations/53181500	29.6718	-95.1103	Harris	Amblyomma maculatum	Texas
55075849	2020-08-01	8	https://www.inaturalist.org/observations/55075849	30.0677	-95.6507	Harris	Amblyomma maculatum	Texas
55998332	2020-07-29	7	https://www.inaturalist.org/observations/55998332	29.9639	-95.1976	Harris	Amblyomma maculatum	Texas
58793527	2020-09-06	9	https://www.inaturalist.org/observations/58793527	30.1453	-95.5451	Harris	Amblyomma maculatum	Texas
62248645	2020-10-10	10	https://www.inaturalist.org/observations/62248645	30.0219	-95.0512	Harris	Amblyomma maculatum	Texas
77355157	2021-05-04	5	https://www.inaturalist.org/observations/77355157	30.0626	-95.9197	Harris	Amblyomma maculatum	Texas
89598569	2021-08-01	8	https://www.inaturalist.org/observations/89598569	29.5917	-95.0622	Harris	Amblyomma maculatum	Texas
89996551	2021-08-03	8	https://www.inaturalist.org/observations/89996551	29.5956	-95.0717	Harris	Amblyomma maculatum	Texas
90286999	2021-08-01	8	https://www.inaturalist.org/observations/90286999	29.5944	-95.0686	Harris	Amblyomma maculatum	Texas
90295990	2021-08-01	8	https://www.inaturalist.org/observations/90295990	29.596	-95.0645	Harris	Amblyomma maculatum	Texas
90295993	2021-08-01	8	https://www.inaturalist.org/observations/90295993	29.596	-95.0645	Harris	Amblyomma maculatum	Texas
91144786	2021-08-14	8	https://www.inaturalist.org/observations/91144786	29.7317	-95.0677	Harris	Amblyomma maculatum	Texas
97051416	2021-10-02	10	https://www.inaturalist.org/observations/97051416	29.5922	-95.0705	Harris	Amblyomma maculatum	Texas
99926917	2021-10-31	10	https://www.inaturalist.org/observations/99926917	29.9411	-95.6062	Harris	Amblyomma maculatum	Texas
22414071	2019-04-05	4	https://www.inaturalist.org/observations/22414071	32.6847	-94.1258	Harrison	Amblyomma maculatum	Texas
29669710	2019-07-27	7	https://www.inaturalist.org/observations/29669710	32.5327	-94.6042	Harrison	Amblyomma maculatum	Texas
84622700	2021-06-26	6	https://www.inaturalist.org/observations/84622700	32.4632	-94.1943	Harrison	Amblyomma maculatum	Texas
16130269	2018-09-02	9	https://www.inaturalist.org/observations/16130269	30.1485	-97.8053	Hays	Amblyomma maculatum	Texas
16501981	2018-09-13	9	https://www.inaturalist.org/observations/16501981	30.0828	-97.8724	Hays	Amblyomma maculatum	Texas
16658603	2018-09-13	9	https://www.inaturalist.org/observations/16658603	29.9621	-97.8403	Hays	Amblyomma maculatum	Texas
30486176	2019-08-09	8	https://www.inaturalist.org/observations/30486176	30.1014	-98.1048	Hays	Amblyomma maculatum	Texas
49477348	2020-06-13	6	https://www.inaturalist.org/observations/49477348	29.8678	-97.99	Hays	Amblyomma maculatum	Texas
86114448	2021-07-02	7	https://www.inaturalist.org/observations/86114448	29.8775	-97.8103	Hays	Amblyomma maculatum	Texas
88757016	2021-07-24	7	https://www.inaturalist.org/observations/88757016	30.048	-97.9887	Hays	Amblyomma maculatum	Texas
82373321	2021-06-09	6	https://www.inaturalist.org/observations/82373321	32.3569	-95.8746	Henderson	Amblyomma maculatum	Texas
24133102	2019-04-29	4	https://www.inaturalist.org/observations/24133102	26.1827	-98.3305	Hidalgo	Amblyomma maculatum	Texas
59164978	2020-09-10	9	https://www.inaturalist.org/observations/59164978	26.2909	-98.1354	Hidalgo	Amblyomma maculatum	Texas
71087746	2021-03-11	3	https://www.inaturalist.org/observations/71087746	32.2073	-97.7039	Hood	Amblyomma maculatum	Texas
71575964	2021-03-19	3	https://www.inaturalist.org/observations/71575964	32.3131	-97.7053	Hood	Amblyomma maculatum	Texas
92277950	2021-08-23	8	https://www.inaturalist.org/observations/92277950	32.4	-97.78	Hood	Amblyomma maculatum	Texas
12400929	2018-05-12	5	https://www.inaturalist.org/observations/12400929	33.3124	-96.2469	Hunt	Amblyomma maculatum	Texas
59088200	2020-09-09	9	https://www.inaturalist.org/observations/59088200	33.0971	-96.1131	Hunt	Amblyomma maculatum	Texas
83019539	2021-06-13	6	https://www.inaturalist.org/observations/83019539	33.1694	-96.239	Hunt	Amblyomma maculatum	Texas
93159538	2021-08-31	8	https://www.inaturalist.org/observations/93159538	28.9579	-96.5423	Jackson	Amblyomma maculatum	Texas
392921	2013-09-09	9	http://www.inaturalist.org/observations/392921	30.6606	-104.055	Jeff Davis	Amblyomma maculatum	Texas
14047087	2018-06-27	6	https://www.inaturalist.org/observations/14047087	30.5673	-103.611	Jeff Davis	Amblyomma maculatum	Texas
28299823	2019-07-06	7	https://www.inaturalist.org/observations/28299823	30.0826	-94.1351	Jefferson	Amblyomma maculatum	Texas
90561745	2021-08-09	8	https://www.inaturalist.org/observations/90561745	30.0793	-94.1689	Jefferson	Amblyomma maculatum	Texas
90566055	2021-08-09	8	https://www.inaturalist.org/observations/90566055	30.037	-94.2225	Jefferson	Amblyomma maculatum	Texas
5386137	2017-03-17	3	https://www.inaturalist.org/observations/5386137	32.4066	-97.4424	Johnson	Amblyomma maculatum	Texas
12054302	2018-04-27	4	https://www.inaturalist.org/observations/12054302	32.5288	-97.3594	Johnson	Amblyomma maculatum	Texas
15270485	2018-08-09	8	https://www.inaturalist.org/observations/15270485	32.2711	-97.1819	Johnson	Amblyomma maculatum	Texas
48017062	2020-05-31	5	https://www.inaturalist.org/observations/48017062	32.5217	-97.3023	Johnson	Amblyomma maculatum	Texas
58886296	2020-09-07	9	https://www.inaturalist.org/observations/58886296	32.5035	-97.4355	Johnson	Amblyomma maculatum	Texas
92064507	2021-07-14	7	https://www.inaturalist.org/observations/92064507	32.4918	-97.415	Johnson	Amblyomma maculatum	Texas
93583666	2021-09-03	9	https://www.inaturalist.org/observations/93583666	32.5032	-97.4348	Johnson	Amblyomma maculatum	Texas
80500895	2021-05-26	5	https://www.inaturalist.org/observations/80500895	34.4529	-96.6409	Johnston	Amblyomma maculatum	Oklahoma
59399547	2020-09-12	9	https://www.inaturalist.org/observations/59399547	29.1416	-97.8016	Karnes	Amblyomma maculatum	Texas
65625563	2020-11-24	11	https://www.inaturalist.org/observations/65625563	28.9796	-98.0163	Karnes	Amblyomma maculatum	Texas
103919939	2020-04-25	4	https://www.inaturalist.org/observations/103919939	32.5931	-96.2843	Kaufman	Amblyomma maculatum	Texas
32546576	2019-09-11	9	https://www.inaturalist.org/observations/32546576	29.7569	-98.6522	Kendall	Amblyomma maculatum	Texas
59061700	2020-09-09	9	https://www.inaturalist.org/observations/59061700	29.8079	-98.7641	Kendall	Amblyomma maculatum	Texas
60291098	2020-09-20	9	https://www.inaturalist.org/observations/60291098	29.7846	-98.7266	Kendall	Amblyomma maculatum	Texas
87274403	2021-07-13	7	https://www.inaturalist.org/observations/87274403	29.7542	-98.6554	Kendall	Amblyomma maculatum	Texas
59042921	2020-09-09	9	https://www.inaturalist.org/observations/59042921	30.0397	-99.1467	Kerr	Amblyomma maculatum	Texas
15736593	2018-08-20	8	https://www.inaturalist.org/observations/15736593	28.5278	-99.3552	La Salle	Amblyomma maculatum	Texas
6233871	2017-05-12	5	https://www.inaturalist.org/observations/6233871	33.8117	-95.6842	Lamar	Amblyomma maculatum	Texas
6328378	2017-05-14	5	https://www.inaturalist.org/observations/6328378	33.7893	-95.6284	Lamar	Amblyomma maculatum	Texas
6466496	2017-05-12	5	https://www.inaturalist.org/observations/6466496	33.7001	-95.6507	Lamar	Amblyomma maculatum	Texas
77650636	2021-05-04	5	https://www.inaturalist.org/observations/77650636	33.6633	-95.5262	Lamar	Amblyomma maculatum	Texas
25298114	2019-05-17	5	https://www.inaturalist.org/observations/25298114	34.98	-95.3648	Latimer	Amblyomma maculatum	Oklahoma
17128884	2018-10-02	10	https://www.inaturalist.org/observations/17128884	30.4167	-96.9577	Lee	Amblyomma maculatum	Texas
59189698	2020-09-10	9	https://www.inaturalist.org/observations/59189698	30.3837	-97.0258	Lee	Amblyomma maculatum	Texas
60448950	2020-09-22	9	https://www.inaturalist.org/observations/60448950	30.3837	-97.0258	Lee	Amblyomma maculatum	Texas
10764889	2018-04-10	4	https://www.inaturalist.org/observations/10764889	35.9271	-96.8821	Lincoln	Amblyomma maculatum	Oklahoma
11830550	2018-04-28	4	https://www.inaturalist.org/observations/11830550	35.8143	-96.8281	Lincoln	Amblyomma maculatum	Oklahoma
14910951	2018-07-29	7	https://www.inaturalist.org/observations/14910951	35.9311	-96.8982	Lincoln	Amblyomma maculatum	Oklahoma
22776712	2019-04-20	4	https://www.inaturalist.org/observations/22776712	35.8812	-96.9036	Lincoln	Amblyomma maculatum	Oklahoma
22793509	2019-04-20	4	https://www.inaturalist.org/observations/22793509	35.8265	-96.9653	Lincoln	Amblyomma maculatum	Oklahoma
23220236	2019-04-26	4	https://www.inaturalist.org/observations/23220236	35.9029	-96.9826	Lincoln	Amblyomma maculatum	Oklahoma
23817231	2019-04-28	4	https://www.inaturalist.org/observations/23817231	35.965	-96.8709	Lincoln	Amblyomma maculatum	Oklahoma
41648108	2020-04-07	4	https://www.inaturalist.org/observations/41648108	35.9092	-96.8335	Lincoln	Amblyomma maculatum	Oklahoma
54458765	2020-07-26	7	https://www.inaturalist.org/observations/54458765	35.8539	-96.6435	Lincoln	Amblyomma maculatum	Oklahoma
55198361	2020-08-02	8	https://www.inaturalist.org/observations/55198361	36.2292	-95.2261	Mayes	Amblyomma maculatum	Oklahoma
20086385	2016-06-26	6	https://www.inaturalist.org/observations/20086385	33.7226	-94.7109	McCurtain	Amblyomma maculatum	Oklahoma
75277660	2021-04-24	4	https://www.inaturalist.org/observations/75277660	33.7396	-94.6535	McCurtain	Amblyomma maculatum	Oklahoma
21974689	2019-04-03	4	https://www.inaturalist.org/observations/21974689	31.5975	-97.2266	McLennan	Amblyomma maculatum	Texas
31365562	2019-08-21	8	https://www.inaturalist.org/observations/31365562	31.5647	-97.1929	McLennan	Amblyomma maculatum	Texas
61612065	2020-10-03	10	https://www.inaturalist.org/observations/61612065	31.2952	-97.2525	McLennan	Amblyomma maculatum	Texas
86359643	2021-07-09	7	https://www.inaturalist.org/observations/86359643	31.4442	-97.1919	McLennan	Amblyomma maculatum	Texas
93899952	2021-09-04	9	https://www.inaturalist.org/observations/93899952	31.627	-97.2447	McLennan	Amblyomma maculatum	Texas
94777632	2021-09-13	9	https://www.inaturalist.org/observations/94777632	31.6394	-97.2948	McLennan	Amblyomma maculatum	Texas
57628119	2020-08-24	8	https://www.inaturalist.org/observations/57628119	30.7229	-97.2454	Milam	Amblyomma maculatum	Texas
7029655	2017-07-12	7	https://www.inaturalist.org/observations/7029655	30.3063	-95.6936	Montgomery	Amblyomma maculatum	Texas
14604689	2018-07-22	7	https://www.inaturalist.org/observations/14604689	30.1677	-95.4735	Montgomery	Amblyomma maculatum	Texas
14800032	2018-07-27	7	https://www.inaturalist.org/observations/14800032	30.0934	-95.4	Montgomery	Amblyomma maculatum	Texas
54732753	2020-07-24	7	https://www.inaturalist.org/observations/54732753	30.3315	-95.4911	Montgomery	Amblyomma maculatum	Texas
57518252	2020-08-22	8	https://www.inaturalist.org/observations/57518252	30.4668	-95.609	Montgomery	Amblyomma maculatum	Texas
74795607	2021-04-21	4	https://www.inaturalist.org/observations/74795607	30.2924	-95.3201	Montgomery	Amblyomma maculatum	Texas
80544881	2021-05-27	5	https://www.inaturalist.org/observations/80544881	30.2924	-95.3201	Montgomery	Amblyomma maculatum	Texas
80829028	2021-05-29	5	https://www.inaturalist.org/observations/80829028	30.2924	-95.3201	Montgomery	Amblyomma maculatum	Texas
82032553	2021-06-07	6	https://www.inaturalist.org/observations/82032553	30.2923	-95.3201	Montgomery	Amblyomma maculatum	Texas
83310925	2021-06-16	6	https://www.inaturalist.org/observations/83310925	30.2924	-95.3201	Montgomery	Amblyomma maculatum	Texas
91779883	2021-08-19	8	https://www.inaturalist.org/observations/91779883	30.129	-95.3679	Montgomery	Amblyomma maculatum	Texas
99673916	2021-10-28	10	https://www.inaturalist.org/observations/99673916	30.2092	-95.7645	Montgomery	Amblyomma maculatum	Texas
33567120	2019-09-28	9	https://www.inaturalist.org/observations/33567120	31.5832	-94.7445	Nacogdoches	Amblyomma maculatum	Texas
102247330	2021-09-01	9	https://www.inaturalist.org/observations/102247330	31.6194	-94.6468	Nacogdoches	Amblyomma maculatum	Texas
57728211	2020-08-27	8	https://www.inaturalist.org/observations/57728211	31.8683	-96.6991	Navarro	Amblyomma maculatum	Texas
4109217	2016-09-14	9	http://www.inaturalist.org/observations/4109217	27.8359	-97.0695	Nueces	Amblyomma maculatum	Texas
4317362	2016-09-09	9	http://www.inaturalist.org/observations/4317362	27.6677	-97.3286	Nueces	Amblyomma maculatum	Texas
8060395	2017-09-23	9	https://www.inaturalist.org/observations/8060395	27.6684	-97.3281	Nueces	Amblyomma maculatum	Texas
31417077	2019-08-24	8	https://www.inaturalist.org/observations/31417077	27.6074	-97.2339	Nueces	Amblyomma maculatum	Texas
57843559	2020-08-28	8	https://www.inaturalist.org/observations/57843559	27.716	-97.1434	Nueces	Amblyomma maculatum	Texas
58165453	2020-08-30	8	https://www.inaturalist.org/observations/58165453	27.8662	-97.6087	Nueces	Amblyomma maculatum	Texas
58273100	2020-09-01	9	https://www.inaturalist.org/observations/58273100	27.8332	-97.0499	Nueces	Amblyomma maculatum	Texas
60721386	2020-09-25	9	https://www.inaturalist.org/observations/60721386	27.6582	-97.3932	Nueces	Amblyomma maculatum	Texas
63843242	2020-10-29	10	https://www.inaturalist.org/observations/63843242	27.6581	-97.3546	Nueces	Amblyomma maculatum	Texas
73846550	2021-04-12	4	https://www.inaturalist.org/observations/73846550	27.8168	-97.0762	Nueces	Amblyomma maculatum	Texas
90786828	2021-08-11	8	https://www.inaturalist.org/observations/90786828	27.6719	-97.2994	Nueces	Amblyomma maculatum	Texas
92730297	2021-08-27	8	https://www.inaturalist.org/observations/92730297	27.6669	-97.3272	Nueces	Amblyomma maculatum	Texas
21431831	2019-03-20	3	https://www.inaturalist.org/observations/21431831	35.6248	-97.5293	Oklahoma	Amblyomma maculatum	Oklahoma
45277424	2020-05-03	5	https://www.inaturalist.org/observations/45277424	35.6652	-97.5653	Oklahoma	Amblyomma maculatum	Oklahoma
48713043	2020-06-06	6	https://www.inaturalist.org/observations/48713043	35.5356	-97.6674	Oklahoma	Amblyomma maculatum	Oklahoma
6502582	2017-06-03	6	https://www.inaturalist.org/observations/6502582	36.8443	-96.4322	Osage	Amblyomma maculatum	Oklahoma
79800687	2021-05-22	5	https://www.inaturalist.org/observations/79800687	32.7156	-97.8178	Parker	Amblyomma maculatum	Texas
87319098	2021-07-15	7	https://www.inaturalist.org/observations/87319098	32.7816	-97.6611	Parker	Amblyomma maculatum	Texas
101920469	2021-09-26	9	https://www.inaturalist.org/observations/101920469	32.5865	-97.5522	Parker	Amblyomma maculatum	Texas
4213239	2012-04-17	4	http://www.inaturalist.org/observations/4213239	36.1548	-97.0779	Payne	Amblyomma maculatum	Oklahoma
26765352	2019-06-09	6	https://www.inaturalist.org/observations/26765352	36.1129	-97.067	Payne	Amblyomma maculatum	Oklahoma
73441038	2021-04-08	4	https://www.inaturalist.org/observations/73441038	36.1001	-97.0803	Payne	Amblyomma maculatum	Oklahoma
13303003	2018-06-09	6	https://www.inaturalist.org/observations/13303003	35.4441	-97.1377	Pottawatomie	Amblyomma maculatum	Oklahoma
24700471	2019-05-04	5	https://www.inaturalist.org/observations/24700471	35.4453	-97.1375	Pottawatomie	Amblyomma maculatum	Oklahoma
51934153	2020-07-04	7	https://www.inaturalist.org/observations/51934153	35.3303	-96.8175	Pottawatomie	Amblyomma maculatum	Oklahoma
72175943	2021-03-26	3	https://www.inaturalist.org/observations/72175943	34.6813	-92.4638	Pulaski	Amblyomma maculatum	Arkansas
41865695	2020-04-10	4	https://www.inaturalist.org/observations/41865695	32.8515	-95.8128	Rains	Amblyomma maculatum	Texas
91142559	2021-08-14	8	https://www.inaturalist.org/observations/91142559	32.8637	-95.7525	Rains	Amblyomma maculatum	Texas
7940100	2017-09-15	9	https://www.inaturalist.org/observations/7940100	32.9535	-96.4691	Rockwall	Amblyomma maculatum	Texas
31523532	2019-08-25	8	https://www.inaturalist.org/observations/31523532	36.2967	-95.6223	Rogers	Amblyomma maculatum	Oklahoma
93200966	2021-08-26	8	https://www.inaturalist.org/observations/93200966	32.258	-94.7608	Rusk	Amblyomma maculatum	Texas
95889493	2021-09-23	9	https://www.inaturalist.org/observations/95889493	31.8919	-94.8521	Rusk	Amblyomma maculatum	Texas
88714434	2021-07-26	7	https://www.inaturalist.org/observations/88714434	31.6067	-94.181	San Augustine	Amblyomma maculatum	Texas
88721577	2021-07-26	7	https://www.inaturalist.org/observations/88721577	31.6067	-94.1809	San Augustine	Amblyomma maculatum	Texas
84257507	2021-06-23	6	https://www.inaturalist.org/observations/84257507	34.0749	-94.4696	Sevier	Amblyomma maculatum	Arkansas
55523037	2020-07-24	7	https://www.inaturalist.org/observations/55523037	32.259	-95.3825	Smith	Amblyomma maculatum	Texas
55523502	2020-07-24	7	https://www.inaturalist.org/observations/55523502	32.2883	-95.4212	Smith	Amblyomma maculatum	Texas
16468204	2018-09-12	9	https://www.inaturalist.org/observations/16468204	32.3179	-97.7723	Somervell	Amblyomma maculatum	Texas
908016	2014-10-03	10	http://www.inaturalist.org/observations/908016	32.5895	-97.0978	Tarrant	Amblyomma maculatum	Texas
2681858	2014-10-03	10	http://www.inaturalist.org/observations/2681858	32.5896	-97.0978	Tarrant	Amblyomma maculatum	Texas
3108687	2016-05-03	5	http://www.inaturalist.org/observations/3108687	32.8867	-97.2813	Tarrant	Amblyomma maculatum	Texas
4212459	2016-09-12	9	http://www.inaturalist.org/observations/4212459	32.8914	-97.2772	Tarrant	Amblyomma maculatum	Texas
7052042	2017-07-14	7	https://www.inaturalist.org/observations/7052042	32.6671	-97.4294	Tarrant	Amblyomma maculatum	Texas
7580418	2017-08-18	8	https://www.inaturalist.org/observations/7580418	32.7811	-97.1267	Tarrant	Amblyomma maculatum	Texas
8959051	2017-04-13	4	https://www.inaturalist.org/observations/8959051	32.8633	-97.3181	Tarrant	Amblyomma maculatum	Texas
11410964	2018-04-24	4	https://www.inaturalist.org/observations/11410964	32.8927	-97.4014	Tarrant	Amblyomma maculatum	Texas
11889506	2018-04-29	4	https://www.inaturalist.org/observations/11889506	32.9434	-97.011	Tarrant	Amblyomma maculatum	Texas
11899274	2018-04-30	4	https://www.inaturalist.org/observations/11899274	32.5695	-97.4701	Tarrant	Amblyomma maculatum	Texas
11977415	2018-04-30	4	https://www.inaturalist.org/observations/11977415	32.9226	-97.4905	Tarrant	Amblyomma maculatum	Texas
13488539	2017-06-29	6	https://www.inaturalist.org/observations/13488539	32.8702	-97.4665	Tarrant	Amblyomma maculatum	Texas
13652120	2018-06-01	6	https://www.inaturalist.org/observations/13652120	32.733	-97.4908	Tarrant	Amblyomma maculatum	Texas
15409847	2018-08-13	8	https://www.inaturalist.org/observations/15409847	32.7709	-97.3749	Tarrant	Amblyomma maculatum	Texas
15859347	2018-08-24	8	https://www.inaturalist.org/observations/15859347	32.8783	-97.2787	Tarrant	Amblyomma maculatum	Texas
16451795	2018-09-11	9	https://www.inaturalist.org/observations/16451795	32.7703	-97.3754	Tarrant	Amblyomma maculatum	Texas
22357641	2019-04-11	4	https://www.inaturalist.org/observations/22357641	32.8761	-97.2815	Tarrant	Amblyomma maculatum	Texas
22490032	2019-04-14	4	https://www.inaturalist.org/observations/22490032	32.8599	-97.4947	Tarrant	Amblyomma maculatum	Texas
24451632	2019-04-27	4	https://www.inaturalist.org/observations/24451632	32.958	-97.0368	Tarrant	Amblyomma maculatum	Texas
25540159	2019-05-21	5	https://www.inaturalist.org/observations/25540159	32.9109	-97.1258	Tarrant	Amblyomma maculatum	Texas
28841977	2019-05-24	5	https://www.inaturalist.org/observations/28841977	32.9839	-97.0636	Tarrant	Amblyomma maculatum	Texas
28841995	2019-05-24	5	https://www.inaturalist.org/observations/28841995	32.9839	-97.0624	Tarrant	Amblyomma maculatum	Texas
60145311	2020-09-12	9	https://www.inaturalist.org/observations/60145311	32.6257	-97.4294	Tarrant	Amblyomma maculatum	Texas
61259939	2020-09-26	9	https://www.inaturalist.org/observations/61259939	32.5834	-97.4436	Tarrant	Amblyomma maculatum	Texas
75342046	2021-04-26	4	https://www.inaturalist.org/observations/75342046	32.9097	-97.119	Tarrant	Amblyomma maculatum	Texas
75998666	2021-04-30	4	https://www.inaturalist.org/observations/75998666	32.8737	-97.2365	Tarrant	Amblyomma maculatum	Texas
76266282	2021-05-01	5	https://www.inaturalist.org/observations/76266282	32.9095	-97.1191	Tarrant	Amblyomma maculatum	Texas
92390020	2021-08-24	8	https://www.inaturalist.org/observations/92390020	32.8888	-97.2861	Tarrant	Amblyomma maculatum	Texas
92789065	2021-08-28	8	https://www.inaturalist.org/observations/92789065	32.7785	-97.1266	Tarrant	Amblyomma maculatum	Texas
94173171	2021-09-08	9	https://www.inaturalist.org/observations/94173171	32.8517	-97.2226	Tarrant	Amblyomma maculatum	Texas
94768766	2021-09-09	9	https://www.inaturalist.org/observations/94768766	32.8523	-97.2215	Tarrant	Amblyomma maculatum	Texas
96490689	2021-09-28	9	https://www.inaturalist.org/observations/96490689	32.7838	-97.1267	Tarrant	Amblyomma maculatum	Texas
81512420	2021-06-03	6	https://www.inaturalist.org/observations/81512420	32.3757	-99.7275	Taylor	Amblyomma maculatum	Texas
92283598	2021-08-23	8	https://www.inaturalist.org/observations/92283598	32.4332	-99.6486	Taylor	Amblyomma maculatum	Texas
15818524	2018-05-07	5	https://www.inaturalist.org/observations/15818524	34.3848	-99.0167	Tillman	Amblyomma maculatum	Oklahoma
14301251	2018-07-12	7	https://www.inaturalist.org/observations/14301251	33.2049	-94.8754	Titus	Amblyomma maculatum	Texas
1390715	2013-09-16	9	http://www.inaturalist.org/observations/1390715	30.418	-97.7586	Travis	Amblyomma maculatum	Texas
3961546	2016-08-25	8	http://www.inaturalist.org/observations/3961546	30.3117	-97.6151	Travis	Amblyomma maculatum	Texas
7976383	2017-09-02	9	https://www.inaturalist.org/observations/7976383	30.389	-97.5031	Travis	Amblyomma maculatum	Texas
14333310	2018-07-13	7	https://www.inaturalist.org/observations/14333310	30.4185	-97.7368	Travis	Amblyomma maculatum	Texas
14720629	2018-07-25	7	https://www.inaturalist.org/observations/14720629	30.3031	-97.9096	Travis	Amblyomma maculatum	Texas
22387567	2019-04-12	4	https://www.inaturalist.org/observations/22387567	30.3624	-98.0705	Travis	Amblyomma maculatum	Texas
30254088	2019-08-05	8	https://www.inaturalist.org/observations/30254088	30.261	-97.9391	Travis	Amblyomma maculatum	Texas
30373504	2019-08-07	8	https://www.inaturalist.org/observations/30373504	30.3006	-97.6877	Travis	Amblyomma maculatum	Texas
32281079	2019-09-07	9	https://www.inaturalist.org/observations/32281079	30.2313	-97.669	Travis	Amblyomma maculatum	Texas
53111213	2020-07-14	7	https://www.inaturalist.org/observations/53111213	30.1797	-97.8535	Travis	Amblyomma maculatum	Texas
55512239	2020-08-05	8	https://www.inaturalist.org/observations/55512239	30.1126	-97.6615	Travis	Amblyomma maculatum	Texas
58040999	2020-08-30	8	https://www.inaturalist.org/observations/58040999	30.3625	-98.0704	Travis	Amblyomma maculatum	Texas
85266754	2021-07-01	7	https://www.inaturalist.org/observations/85266754	30.3324	-97.6026	Travis	Amblyomma maculatum	Texas
86149545	2021-07-07	7	https://www.inaturalist.org/observations/86149545	30.207	-97.9034	Travis	Amblyomma maculatum	Texas
86604655	2021-07-11	7	https://www.inaturalist.org/observations/86604655	30.3005	-97.6881	Travis	Amblyomma maculatum	Texas
88247901	2021-07-23	7	https://www.inaturalist.org/observations/88247901	30.4218	-97.964	Travis	Amblyomma maculatum	Texas
88312947	2021-07-11	7	https://www.inaturalist.org/observations/88312947	30.3392	-97.8928	Travis	Amblyomma maculatum	Texas
90097071	2021-08-05	8	https://www.inaturalist.org/observations/90097071	30.5118	-97.9644	Travis	Amblyomma maculatum	Texas
92171201	2021-08-22	8	https://www.inaturalist.org/observations/92171201	30.3797	-97.6586	Travis	Amblyomma maculatum	Texas
93485928	2021-09-03	9	https://www.inaturalist.org/observations/93485928	30.4742	-97.9743	Travis	Amblyomma maculatum	Texas
95931364	2021-08-27	8	https://www.inaturalist.org/observations/95931364	30.278	-97.7041	Travis	Amblyomma maculatum	Texas
84783372	2021-06-27	6	https://www.inaturalist.org/observations/84783372	36.1963	-95.8158	Tulsa	Amblyomma maculatum	Oklahoma
85095910	2021-06-26	6	https://www.inaturalist.org/observations/85095910	36.0499	-95.8723	Tulsa	Amblyomma maculatum	Oklahoma
58791991	2020-09-07	9	https://www.inaturalist.org/observations/58791991	30.7636	-94.4821	Tyler	Amblyomma maculatum	Texas
14955883	2018-07-30	7	https://www.inaturalist.org/observations/14955883	28.6814	-96.7348	Victoria	Amblyomma maculatum	Texas
31260821	2019-08-21	8	https://www.inaturalist.org/observations/31260821	28.8739	-96.9964	Victoria	Amblyomma maculatum	Texas
	2021-07-30	7	https://www.inaturalist.org/observations/106220239	28.8173	-96.96	Victoria	Amblyomma maculatum	Texas
12314698	2018-05-09	5	https://www.inaturalist.org/observations/12314698	36.1088	-95.7555	Wagoner	Amblyomma maculatum	Oklahoma
25458072	2019-05-20	5	https://www.inaturalist.org/observations/25458072	30.7214	-95.5515	Walker	Amblyomma maculatum	Texas
28557252	2019-07-10	7	https://www.inaturalist.org/observations/28557252	29.9952	-95.9479	Waller	Amblyomma maculatum	Texas
90552902	2021-08-09	8	https://www.inaturalist.org/observations/90552902	30.0605	-95.9226	Waller	Amblyomma maculatum	Texas
2954990	2016-04-16	4	http://www.inaturalist.org/observations/2954990	36.7473	-95.9808	Washington	Amblyomma maculatum	Oklahoma
91580524	2021-08-17	8	https://www.inaturalist.org/observations/91580524	27.3852	-99.4763	Webb	Amblyomma maculatum	Texas
53428398	2020-07-18	7	https://www.inaturalist.org/observations/53428398	29.1957	-96.2775	Wharton	Amblyomma maculatum	Texas
29581715	2019-07-26	7	https://www.inaturalist.org/observations/29581715	35.2624	-91.8467	White	Amblyomma maculatum	Arkansas
48508449	2020-06-04	6	https://www.inaturalist.org/observations/48508449	35.098	-91.93	White	Amblyomma maculatum	Arkansas
58905318	2020-09-07	9	https://www.inaturalist.org/observations/58905318	33.912	-98.514	Wichita	Amblyomma maculatum	Texas
72316243	2021-03-28	3	https://www.inaturalist.org/observations/72316243	33.8563	-98.4794	Wichita	Amblyomma maculatum	Texas
79546315	2021-05-20	5	https://www.inaturalist.org/observations/79546315	33.9444	-98.5546	Wichita	Amblyomma maculatum	Texas
63621027	2020-10-25	10	https://www.inaturalist.org/observations/63621027	26.5559	-97.4317	Willacy	Amblyomma maculatum	Texas
15466524	2018-08-15	8	https://www.inaturalist.org/observations/15466524	30.6183	-97.8648	Williamson	Amblyomma maculatum	Texas
17881131	2018-10-27	10	https://www.inaturalist.org/observations/17881131	30.6488	-97.6859	Williamson	Amblyomma maculatum	Texas
28714164	2019-07-12	7	https://www.inaturalist.org/observations/28714164	30.5014	-97.729	Williamson	Amblyomma maculatum	Texas
52174445	2020-07-06	7	https://www.inaturalist.org/observations/52174445	30.5781	-97.788	Williamson	Amblyomma maculatum	Texas
82573537	2021-06-11	6	https://www.inaturalist.org/observations/82573537	30.5345	-97.8018	Williamson	Amblyomma maculatum	Texas
90846116	2021-08-11	8	https://www.inaturalist.org/observations/90846116	30.5074	-97.8178	Williamson	Amblyomma maculatum	Texas
92938519	2021-08-29	8	https://www.inaturalist.org/observations/92938519	30.5964	-97.8417	Williamson	Amblyomma maculatum	Texas
99321987	2021-09-11	9	https://www.inaturalist.org/observations/99321987	30.6923	-97.64	Williamson	Amblyomma maculatum	Texas
61357227	2020-09-30	9	https://www.inaturalist.org/observations/61357227	29.1606	-98.1299	Wilson	Amblyomma maculatum	Texas
69500073	2020-10-04	10	https://www.inaturalist.org/observations/69500073	29.017	-98.1223	Wilson	Amblyomma maculatum	Texas
5737992	2017-04-14	4	https://www.inaturalist.org/observations/5737992	33.1256	-97.4508	Wise	Amblyomma maculatum	Texas
42799715	2020-04-21	4	https://www.inaturalist.org/observations/42799715	36.4366	-99.4204	Woodward	Amblyomma maculatum	Oklahoma
47327111	2020-05-25	5	https://www.inaturalist.org/observations/47327111	36.4365	-99.4204	Woodward	Amblyomma maculatum	Oklahoma
3626475	2016-07-02	7	http://www.inaturalist.org/observations/3626475	30.6206	-92.0796		Amblyomma maculatum	Louisiana
5561276	2017-04-03	4	https://www.inaturalist.org/observations/5561276	30.9981	-92.2258		Amblyomma maculatum	Louisiana
14151569	2018-07-07	7	https://www.inaturalist.org/observations/14151569	30.2167	-92.9595		Amblyomma maculatum	Louisiana
14393569	2018-07-15	7	https://www.inaturalist.org/observations/14393569	32.543	-93.9808		Amblyomma maculatum	Louisiana
14987480	2018-07-30	7	https://www.inaturalist.org/observations/14987480	30.5702	-93.1497		Amblyomma maculatum	Louisiana
15380581	2018-08-10	8	https://www.inaturalist.org/observations/15380581	32.9748	-93.4312		Amblyomma maculatum	Louisiana
15381003	2018-08-13	8	https://www.inaturalist.org/observations/15381003	32.9738	-93.4325		Amblyomma maculatum	Louisiana
15888367	2018-08-25	8	https://www.inaturalist.org/observations/15888367	32.1347	-93.477		Amblyomma maculatum	Louisiana
15895657	2018-08-25	8	https://www.inaturalist.org/observations/15895657	30.5345	-90.166		Amblyomma maculatum	Louisiana
17443226	2018-10-11	10	https://www.inaturalist.org/observations/17443226	30.417	-90.5841		Amblyomma maculatum	Louisiana
25600675	2017-07-03	7	https://www.inaturalist.org/observations/25600675	30.259	-91.9851		Amblyomma maculatum	Louisiana
29416141	2019-07-22	7	https://www.inaturalist.org/observations/29416141	31.0044	-92.5987		Amblyomma maculatum	Louisiana
30457694	2019-08-08	8	https://www.inaturalist.org/observations/30457694	30.2272	-92.1303		Amblyomma maculatum	Louisiana
30819492	2019-08-14	8	https://www.inaturalist.org/observations/30819492	31.0299	-93.2119		Amblyomma maculatum	Louisiana
30878737	2019-08-15	8	https://www.inaturalist.org/observations/30878737	30.2679	-92.151		Amblyomma maculatum	Louisiana
31572951	2019-08-26	8	https://www.inaturalist.org/observations/31572951	31.03	-93.2119		Amblyomma maculatum	Louisiana
51189814	2020-06-27	6	https://www.inaturalist.org/observations/51189814	32.4804	-92.2549		Amblyomma maculatum	Louisiana
51657020	2020-06-30	6	https://www.inaturalist.org/observations/51657020	29.9546	-90.0064		Amblyomma maculatum	Louisiana
53276341	2020-07-15	7	https://www.inaturalist.org/observations/53276341	30.6707	-90.9591		Amblyomma maculatum	Louisiana
54229788	2020-07-24	7	https://www.inaturalist.org/observations/54229788	30.6549	-93.2103		Amblyomma maculatum	Louisiana
54744446	2020-07-29	7	https://www.inaturalist.org/observations/54744446	29.7595	-93.1243		Amblyomma maculatum	Louisiana
56071008	2020-08-10	8	https://www.inaturalist.org/observations/56071008	29.9737	-90.0486		Amblyomma maculatum	Louisiana
56800111	2020-08-17	8	https://www.inaturalist.org/observations/56800111	29.837	-90.9489		Amblyomma maculatum	Louisiana
59351943	2020-09-12	9	https://www.inaturalist.org/observations/59351943	30.2738	-91.0461		Amblyomma maculatum	Louisiana
59591405	2020-09-14	9	https://www.inaturalist.org/observations/59591405	30.5979	-91.2501		Amblyomma maculatum	Louisiana
78582176	2021-05-13	5	https://www.inaturalist.org/observations/78582176	30.3531	-91.1518		Amblyomma maculatum	Louisiana
78585910	2021-05-13	5	https://www.inaturalist.org/observations/78585910	30.3464	-91.1513		Amblyomma maculatum	Louisiana
87182970	2021-07-15	7	https://www.inaturalist.org/observations/87182970	30.1795	-93.2374		Amblyomma maculatum	Louisiana
87858273	2021-07-19	7	https://www.inaturalist.org/observations/87858273	32.6877	-93.961		Amblyomma maculatum	Louisiana
88761335	2021-07-26	7	https://www.inaturalist.org/observations/88761335	30.8505	-93.3433		Amblyomma maculatum	Louisiana
89976903	2021-08-04	8	https://www.inaturalist.org/observations/89976903	30.5982	-91.2401		Amblyomma maculatum	Louisiana
90482457	2021-08-08	8	https://www.inaturalist.org/observations/90482457	30.5852	-93.2744		Amblyomma maculatum	Louisiana
90551849	2021-08-08	8	https://www.inaturalist.org/observations/90551849	32.455	-93.9618		Amblyomma maculatum	Louisiana
92022341	2021-08-21	8	https://www.inaturalist.org/observations/92022341	30.122	-89.7041		Amblyomma maculatum	Louisiana
70988146	2020-06-24	6	https://www.inaturalist.org/observations/70988146	37.5208	-94.5576	Barton	Amblyomma maculatum	Missouri
78879900	2021-05-15	5	https://www.inaturalist.org/observations/78879900	38.2545	-94.3248	Bates	Amblyomma maculatum	Missouri
7753630	2017-08-29	8	https://www.inaturalist.org/observations/7753630	38.9462	-92.4466	Boone	Amblyomma maculatum	Missouri
15250510	2018-08-08	8	https://www.inaturalist.org/observations/15250510	38.9415	-92.3875	Boone	Amblyomma maculatum	Missouri
80374563	2021-05-26	5	https://www.inaturalist.org/observations/80374563	37.8975	-93.9939	Cedar	Amblyomma maculatum	Missouri
26936634	2019-06-13	6	https://www.inaturalist.org/observations/26936634	38.4274	-95.7275	Coffey	Amblyomma maculatum	Kansas
88350498	2021-04-19	4	https://www.inaturalist.org/observations/88350498	37.3606	-96.837	Cowley	Amblyomma maculatum	Kansas
55058660	2020-07-27	7	https://www.inaturalist.org/observations/55058660	37.4967	-93.99	Dade	Amblyomma maculatum	Missouri
85791452	2021-07-05	7	https://www.inaturalist.org/observations/85791452	39.0652	-97.2188	Dickinson	Amblyomma maculatum	Kansas
55348886	2020-08-02	8	https://www.inaturalist.org/observations/55348886	38.9019	-95.496	Douglas	Amblyomma maculatum	Kansas
56020015	2020-08-08	8	https://www.inaturalist.org/observations/56020015	41.1933	-96.2986	Douglas	Amblyomma maculatum	Nebraska
90576332	2021-08-03	8	https://www.inaturalist.org/observations/90576332	40.2913	-96.8356	Gage	Amblyomma maculatum	Nebraska
29585155	2019-07-26	7	https://www.inaturalist.org/observations/29585155	41.8499	-99.2143	Garfield	Amblyomma maculatum	Nebraska
57483122	2020-08-24	8	https://www.inaturalist.org/observations/57483122	37.658	-96.0732	Greenwood	Amblyomma maculatum	Kansas
31841292	2019-08-30	8	https://www.inaturalist.org/observations/31841292	36.6471	-91.775	Howell	Amblyomma maculatum	Missouri
92161675	2021-08-22	8	https://www.inaturalist.org/observations/92161675	41.596	-93.2358	Jasper	Amblyomma maculatum	Iowa
6949942	2017-06-14	6	https://www.inaturalist.org/observations/6949942	38.9202	-94.7077	Johnson	Amblyomma maculatum	Kansas
14518865	2018-07-19	7	https://www.inaturalist.org/observations/14518865	37.6692	-97.9217	Kingman	Amblyomma maculatum	Kansas
14587157	2018-07-19	7	https://www.inaturalist.org/observations/14587157	37.678	-97.9491	Kingman	Amblyomma maculatum	Kansas
775042	2014-07-08	7	http://www.inaturalist.org/observations/775042	40.8206	-96.6474	Lancaster	Amblyomma maculatum	Nebraska
53220666	2020-07-15	7	https://www.inaturalist.org/observations/53220666	40.9126	-96.6866	Lancaster	Amblyomma maculatum	Nebraska
40915707	2020-03-28	3	https://www.inaturalist.org/observations/40915707	38.4684	-97.471	McPherson	Amblyomma maculatum	Kansas
13143148	2018-06-03	6	https://www.inaturalist.org/observations/13143148	37.0173	-94.3905	Newton	Amblyomma maculatum	Missouri
13143150	2018-06-03	6	https://www.inaturalist.org/observations/13143150	37.0173	-94.3905	Newton	Amblyomma maculatum	Missouri
27249891	2019-05-25	5	https://www.inaturalist.org/observations/27249891	38.1189	-97.8562	Reno	Amblyomma maculatum	Kansas
13099716	2018-05-26	5	https://www.inaturalist.org/observations/13099716	39.0872	-96.5686	Riley	Amblyomma maculatum	Kansas
50297781	2020-06-20	6	https://www.inaturalist.org/observations/50297781	39.2189	-96.582	Riley	Amblyomma maculatum	Kansas
59826794	2020-09-16	9	https://www.inaturalist.org/observations/59826794	39.202	-96.5651	Riley	Amblyomma maculatum	Kansas
84860696	2021-06-28	6	https://www.inaturalist.org/observations/84860696	38.7415	-90.5282	Saint Charles	Amblyomma maculatum	Missouri
6692841	2017-06-16	6	https://www.inaturalist.org/observations/6692841	38.5276	-90.5606	Saint Louis	Amblyomma maculatum	Missouri
28013130	2019-07-01	7	https://www.inaturalist.org/observations/28013130	38.625	-90.3802	Saint Louis	Amblyomma maculatum	Missouri
15119891	2018-08-04	8	https://www.inaturalist.org/observations/15119891	37.7974	-97.2011	Sedgwick	Amblyomma maculatum	Kansas
84336044	2021-06-24	6	https://www.inaturalist.org/observations/84336044	37.7164	-97.4091	Sedgwick	Amblyomma maculatum	Kansas
32380723	2019-09-08	9	https://www.inaturalist.org/observations/32380723	38.9052	-95.5007	Shawnee	Amblyomma maculatum	Kansas
50652470	2020-06-22	6	https://www.inaturalist.org/observations/50652470	37.9057	-93.9929	St. Clair	Amblyomma maculatum	Missouri
55565588	2020-08-05	8	https://www.inaturalist.org/observations/55565588	37.9038	-94.0077	St. Clair	Amblyomma maculatum	Missouri
70995910	2020-07-30	7	https://www.inaturalist.org/observations/70995910	37.908	-93.9877	St. Clair	Amblyomma maculatum	Missouri
13122776	2018-06-02	6	https://www.inaturalist.org/observations/13122776	37.651	-94.3462	Vernon	Amblyomma maculatum	Missouri
80021355	2021-05-23	5	https://www.inaturalist.org/observations/80021355	38.0243	-94.3947	Vernon	Amblyomma maculatum	Missouri
90592603	2021-05-09	5	https://www.inaturalist.org/observations/90592603	37.7444	-94.3296	Vernon	Amblyomma maculatum	Missouri
30360738	2019-08-07	8	https://www.inaturalist.org/observations/30360738	37.4229	-107.823	La Plata	Amblyomma maculatum	Colorado
15105874	2018-08-04	8	https://www.inaturalist.org/observations/15105874	43.8585	-79.8012		Amblyomma maculatum	Ontario
93593783	2021-09-04	9	https://www.inaturalist.org/observations/93593783	42.5829	-80.3986		Amblyomma maculatum	Ontario

## Sheet: Dermacentor
id	observed_on	month	url	latitude	longitude	place_county_name	scientific_name	state
20636	2011-06-07	6	http://www.inaturalist.org/observations/20636	41.3197	-72.0492	New London	Dermacentor variabilis	Connecticut
1182988	2013-05-05	5	http://www.inaturalist.org/observations/1182988	41.5125	-72.8125	New Haven	Dermacentor variabilis	Connecticut
3187779	2016-05-14	5	http://www.inaturalist.org/observations/3187779	41.2542	-72.5426	New Haven	Dermacentor variabilis	Connecticut
3187812	2016-05-14	5	http://www.inaturalist.org/observations/3187812	41.2542	-72.5426	New Haven	Dermacentor variabilis	Connecticut
3379350	2016-06-04	6	http://www.inaturalist.org/observations/3379350	41.7581	-72.6554	Hartford	Dermacentor variabilis	Connecticut
3399725	2016-06-04	6	http://www.inaturalist.org/observations/3399725	41.7573	-72.655	Hartford	Dermacentor variabilis	Connecticut
6059053	2017-04-23	4	https://www.inaturalist.org/observations/6059053	41.9173	-72.4582	Tolland	Dermacentor variabilis	Connecticut
6323717	2017-05-21	5	https://www.inaturalist.org/observations/6323717	41.7301	-72.9689	Hartford	Dermacentor variabilis	Connecticut
6753462	2017-06-22	6	https://www.inaturalist.org/observations/6753462	41.2959	-72.3279	New London	Dermacentor variabilis	Connecticut
6858261	2017-06-30	6	https://www.inaturalist.org/observations/6858261	41.8342	-72.8629	Hartford	Dermacentor variabilis	Connecticut
7177920	2017-07-21	7	https://www.inaturalist.org/observations/7177920	41.6906	-73.0131	Litchfield	Dermacentor variabilis	Connecticut
10684033	2018-04-05	4	https://www.inaturalist.org/observations/10684033	41.455	-72.7886	New Haven	Dermacentor variabilis	Connecticut
11735912	2018-04-28	4	https://www.inaturalist.org/observations/11735912	41.8234	-72.3113	Tolland	Dermacentor variabilis	Connecticut
12117966	2018-05-03	5	https://www.inaturalist.org/observations/12117966	41.6584	-72.3636	Tolland	Dermacentor variabilis	Connecticut
12328813	2018-05-10	5	https://www.inaturalist.org/observations/12328813	42.0266	-73.1368	Litchfield	Dermacentor variabilis	Connecticut
12362069	2018-05-11	5	https://www.inaturalist.org/observations/12362069	41.7566	-73.184	Litchfield	Dermacentor variabilis	Connecticut
12457466	2018-05-14	5	https://www.inaturalist.org/observations/12457466	41.4161	-73.3076	Fairfield	Dermacentor variabilis	Connecticut
12481477	2018-05-15	5	https://www.inaturalist.org/observations/12481477	41.4201	-73.2768	Fairfield	Dermacentor variabilis	Connecticut
12481776	2018-05-15	5	https://www.inaturalist.org/observations/12481776	41.4198	-73.2774	Fairfield	Dermacentor variabilis	Connecticut
12481895	2018-05-15	5	https://www.inaturalist.org/observations/12481895	41.4198	-73.2773	Fairfield	Dermacentor variabilis	Connecticut
12502007	2018-05-15	5	https://www.inaturalist.org/observations/12502007	41.3792	-72.4951	Middlesex	Dermacentor variabilis	Connecticut
12531894	2018-05-16	5	https://www.inaturalist.org/observations/12531894	41.8424	-72.5663	Hartford	Dermacentor variabilis	Connecticut
12841713	2018-05-26	5	https://www.inaturalist.org/observations/12841713	41.7667	-72.7489	Hartford	Dermacentor variabilis	Connecticut
13458924	2018-06-15	6	https://www.inaturalist.org/observations/13458924	41.8059	-72.254	Tolland	Dermacentor variabilis	Connecticut
14025762	2018-07-03	7	https://www.inaturalist.org/observations/14025762	41.8937	-72.6344	Hartford	Dermacentor variabilis	Connecticut
14190026	2018-07-08	7	https://www.inaturalist.org/observations/14190026	41.41	-72.4513	Middlesex	Dermacentor variabilis	Connecticut
14480790	2018-07-18	7	https://www.inaturalist.org/observations/14480790	41.4613	-73.2588	New Haven	Dermacentor variabilis	Connecticut
14483846	2018-07-18	7	https://www.inaturalist.org/observations/14483846	41.7856	-72.9386	Hartford	Dermacentor variabilis	Connecticut
14582259	2018-07-21	7	https://www.inaturalist.org/observations/14582259	41.9463	-72.1201	Windham	Dermacentor variabilis	Connecticut
22603073	2019-04-17	4	https://www.inaturalist.org/observations/22603073	41.4542	-72.8003	New Haven	Dermacentor variabilis	Connecticut
23073069	2019-04-25	4	https://www.inaturalist.org/observations/23073069	41.6129	-72.8827	Hartford	Dermacentor variabilis	Connecticut
24840465	2019-05-09	5	https://www.inaturalist.org/observations/24840465	41.5807	-72.5218	Middlesex	Dermacentor variabilis	Connecticut
25439399	2019-05-19	5	https://www.inaturalist.org/observations/25439399	41.4096	-73.2853	Fairfield	Dermacentor variabilis	Connecticut
25511738	2019-05-21	5	https://www.inaturalist.org/observations/25511738	41.8147	-72.2396	Tolland	Dermacentor variabilis	Connecticut
25515228	2019-05-21	5	https://www.inaturalist.org/observations/25515228	41.8148	-72.2396	Tolland	Dermacentor variabilis	Connecticut
25563940	2019-05-22	5	https://www.inaturalist.org/observations/25563940	41.2096	-73.3768	Fairfield	Dermacentor variabilis	Connecticut
25564241	2019-05-22	5	https://www.inaturalist.org/observations/25564241	41.2097	-73.3766	Fairfield	Dermacentor variabilis	Connecticut
25585253	2019-05-22	5	https://www.inaturalist.org/observations/25585253	41.86	-72.8137	Hartford	Dermacentor variabilis	Connecticut
25898744	2019-05-18	5	https://www.inaturalist.org/observations/25898744	41.4887	-73.5068	Fairfield	Dermacentor variabilis	Connecticut
26468401	2019-06-05	6	https://www.inaturalist.org/observations/26468401	41.7714	-73.1744	Litchfield	Dermacentor variabilis	Connecticut
26564845	2019-06-07	6	https://www.inaturalist.org/observations/26564845	41.2882	-73.5108	Fairfield	Dermacentor variabilis	Connecticut
26580258	2019-06-07	6	https://www.inaturalist.org/observations/26580258	41.756	-72.2286	Tolland	Dermacentor variabilis	Connecticut
26582383	2019-06-07	6	https://www.inaturalist.org/observations/26582383	41.288	-73.5136	Fairfield	Dermacentor variabilis	Connecticut
27017953	2019-06-15	6	https://www.inaturalist.org/observations/27017953	42.1487	-72.7445	Hartford	Dermacentor	Connecticut
27180560	2019-06-17	6	https://www.inaturalist.org/observations/27180560	42.034	-73.1458	Litchfield	Dermacentor variabilis	Connecticut
27281644	2019-06-19	6	https://www.inaturalist.org/observations/27281644	41.5092	-73.3168	Litchfield	Dermacentor variabilis	Connecticut
27405959	2019-06-21	6	https://www.inaturalist.org/observations/27405959	41.9892	-73.1945	Litchfield	Dermacentor variabilis	Connecticut
27598896	2019-06-17	6	https://www.inaturalist.org/observations/27598896	41.5259	-73.4881	Fairfield	Dermacentor variabilis	Connecticut
27698102	2019-06-26	6	https://www.inaturalist.org/observations/27698102	41.3531	-72.2217	New London	Dermacentor variabilis	Connecticut
27822113	2019-06-28	6	https://www.inaturalist.org/observations/27822113	41.5091	-73.3168	Litchfield	Dermacentor variabilis	Connecticut
28212353	2019-07-04	7	https://www.inaturalist.org/observations/28212353	41.5089	-73.3173	Litchfield	Dermacentor variabilis	Connecticut
28553277	2019-07-10	7	https://www.inaturalist.org/observations/28553277	41.3359	-72.8387	New Haven	Dermacentor variabilis	Connecticut
29533213	2019-07-25	7	https://www.inaturalist.org/observations/29533213	41.3687	-72.222	New London	Dermacentor variabilis	Connecticut
30052969	2019-08-02	8	https://www.inaturalist.org/observations/30052969	41.6482	-72.9609	Hartford	Dermacentor variabilis	Connecticut
30878002	2019-08-15	8	https://www.inaturalist.org/observations/30878002	41.5804	-72.5218	Middlesex	Dermacentor variabilis	Connecticut
36597508	2019-09-08	9	https://www.inaturalist.org/observations/36597508	41.8191	-72.2372	Tolland	Dermacentor variabilis	Connecticut
42126958	2020-04-13	4	https://www.inaturalist.org/observations/42126958	41.3167	-72.9674	New Haven	Dermacentor variabilis	Connecticut
42252104	2020-04-13	4	https://www.inaturalist.org/observations/42252104	41.3167	-72.9673	New Haven	Dermacentor variabilis	Connecticut
42682139	2020-04-20	4	https://www.inaturalist.org/observations/42682139	41.8939	-72.6344	Hartford	Dermacentor variabilis	Connecticut
44507415	2020-05-01	5	https://www.inaturalist.org/observations/44507415	41.5664	-72.0563	New London	Dermacentor variabilis	Connecticut
45744405	2020-05-12	5	https://www.inaturalist.org/observations/45744405	41.8045	-71.9112	Windham	Dermacentor variabilis	Connecticut
45767474	2020-05-12	5	https://www.inaturalist.org/observations/45767474	41.4858	-72.9783	New Haven	Dermacentor variabilis	Connecticut
46024324	2020-05-15	5	https://www.inaturalist.org/observations/46024324	41.0694	-73.5568	Fairfield	Dermacentor variabilis	Connecticut
46854142	2020-05-22	5	https://www.inaturalist.org/observations/46854142	41.4433	-73.0533	New Haven	Dermacentor variabilis	Connecticut
47043056	2020-05-22	5	https://www.inaturalist.org/observations/47043056	41.7704	-73.3375	Litchfield	Dermacentor variabilis	Connecticut
47284577	2020-05-25	5	https://www.inaturalist.org/observations/47284577	41.8944	-73.2806	Litchfield	Dermacentor variabilis	Connecticut
47952426	2020-05-31	5	https://www.inaturalist.org/observations/47952426	41.1362	-73.4551	Fairfield	Dermacentor variabilis	Connecticut
48248773	2020-06-02	6	https://www.inaturalist.org/observations/48248773	41.3693	-72.9989	New Haven	Dermacentor variabilis	Connecticut
48269078	2020-06-02	6	https://www.inaturalist.org/observations/48269078	41.2741	-72.6443	New Haven	Dermacentor variabilis	Connecticut
48287835	2020-06-02	6	https://www.inaturalist.org/observations/48287835	41.4472	-72.7031	Middlesex	Dermacentor variabilis	Connecticut
48800896	2020-06-07	6	https://www.inaturalist.org/observations/48800896	41.5646	-72.5712	Middlesex	Dermacentor variabilis	Connecticut
48932671	2020-06-07	6	https://www.inaturalist.org/observations/48932671	41.9239	-72.652	Hartford	Dermacentor variabilis	Connecticut
49757343	2020-06-15	6	https://www.inaturalist.org/observations/49757343	41.5308	-72.2407	New London	Dermacentor variabilis	Connecticut
50202634	2020-06-19	6	https://www.inaturalist.org/observations/50202634	41.8046	-71.911	Windham	Dermacentor variabilis	Connecticut
51659980	2020-07-01	7	https://www.inaturalist.org/observations/51659980	41.7893	-72.2613	Tolland	Dermacentor variabilis	Connecticut
51863637	2020-07-04	7	https://www.inaturalist.org/observations/51863637	41.7316	-73.4454	Litchfield	Dermacentor variabilis	Connecticut
55079361	2020-08-01	8	https://www.inaturalist.org/observations/55079361	41.7958	-73.3951	Litchfield	Dermacentor variabilis	Connecticut
56079432	2020-04-25	4	https://www.inaturalist.org/observations/56079432	41.1156	-73.3202	Fairfield	Dermacentor variabilis	Connecticut
73222385	2021-04-07	4	https://www.inaturalist.org/observations/73222385	41.4476	-72.7024	Middlesex	Dermacentor variabilis	Connecticut
73230174	2021-04-07	4	https://www.inaturalist.org/observations/73230174	41.8939	-72.6345	Hartford	Dermacentor variabilis	Connecticut
74666473	2021-04-20	4	https://www.inaturalist.org/observations/74666473	41.3009	-72.1161	New London	Dermacentor variabilis	Connecticut
75028245	2021-04-24	4	https://www.inaturalist.org/observations/75028245	41.9734	-72.8236	Hartford	Dermacentor variabilis	Connecticut
75271523	2021-04-25	4	https://www.inaturalist.org/observations/75271523	41.4544	-72.9018	New Haven	Dermacentor variabilis	Connecticut
75351336	2021-04-26	4	https://www.inaturalist.org/observations/75351336	41.7617	-72.7175	Hartford	Dermacentor variabilis	Connecticut
75551502	2021-04-23	4	https://www.inaturalist.org/observations/75551502	41.532	-72.8691	New Haven	Dermacentor variabilis	Connecticut
76024805	2021-04-30	4	https://www.inaturalist.org/observations/76024805	41.7257	-72.2191	Windham	Dermacentor variabilis	Connecticut
76771296	2021-05-02	5	https://www.inaturalist.org/observations/76771296	41.4094	-73.2893	Fairfield	Dermacentor variabilis	Connecticut
77036839	2021-05-03	5	https://www.inaturalist.org/observations/77036839	41.8286	-72.5399	Hartford	Dermacentor variabilis	Connecticut
77441024	2021-05-05	5	https://www.inaturalist.org/observations/77441024	41.3208	-72.9092	New Haven	Dermacentor variabilis	Connecticut
77749047	2021-05-04	5	https://www.inaturalist.org/observations/77749047	41.5837	-72.857	New Haven	Dermacentor variabilis	Connecticut
78228785	2021-05-10	5	https://www.inaturalist.org/observations/78228785	41.7872	-72.2408	Tolland	Dermacentor variabilis	Connecticut
78466526	2021-05-12	5	https://www.inaturalist.org/observations/78466526	42.0036	-73.2037	Litchfield	Dermacentor variabilis	Connecticut
78519708	2021-05-12	5	https://www.inaturalist.org/observations/78519708	41.3273	-73.5039	Fairfield	Dermacentor variabilis	Connecticut
78620432	2021-05-13	5	https://www.inaturalist.org/observations/78620432	41.5661	-72.0561	New London	Dermacentor variabilis	Connecticut
78666018	2021-05-14	5	https://www.inaturalist.org/observations/78666018	41.8395	-72.3019	Tolland	Dermacentor variabilis	Connecticut
78713476	2021-05-14	5	https://www.inaturalist.org/observations/78713476	41.6912	-72.5347	Hartford	Dermacentor variabilis	Connecticut
79272178	2021-05-18	5	https://www.inaturalist.org/observations/79272178	41.782	-72.5512	Hartford	Dermacentor variabilis	Connecticut
79398119	2021-05-19	5	https://www.inaturalist.org/observations/79398119	41.7932	-73.0657	Litchfield	Dermacentor variabilis	Connecticut
79591806	2021-05-20	5	https://www.inaturalist.org/observations/79591806	41.4236	-72.3879	New London	Dermacentor variabilis	Connecticut
79829650	2021-05-22	5	https://www.inaturalist.org/observations/79829650	41.3541	-72.0033	New London	Dermacentor variabilis	Connecticut
80238061	2021-05-25	5	https://www.inaturalist.org/observations/80238061	41.6447	-73.4804	Litchfield	Dermacentor variabilis	Connecticut
80306209	2021-05-25	5	https://www.inaturalist.org/observations/80306209	41.3256	-72.604	New Haven	Dermacentor variabilis	Connecticut
80564797	2021-05-25	5	https://www.inaturalist.org/observations/80564797	41.6443	-73.4841	Litchfield	Dermacentor variabilis	Connecticut
80820624	2021-05-29	5	https://www.inaturalist.org/observations/80820624	41.6367	-73.2975	Litchfield	Dermacentor variabilis	Connecticut
81575882	2021-06-04	6	https://www.inaturalist.org/observations/81575882	41.5406	-72.6222	Middlesex	Dermacentor variabilis	Connecticut
81600005	2021-06-04	6	https://www.inaturalist.org/observations/81600005	41.455	-72.5208	Middlesex	Dermacentor variabilis	Connecticut
81747261	2021-06-05	6	https://www.inaturalist.org/observations/81747261	41.4688	-73.2589	New Haven	Dermacentor variabilis	Connecticut
81754384	2021-06-05	6	https://www.inaturalist.org/observations/81754384	41.9735	-72.8235	Hartford	Dermacentor variabilis	Connecticut
82219131	2021-06-08	6	https://www.inaturalist.org/observations/82219131	41.8003	-72.8997	Hartford	Dermacentor variabilis	Connecticut
82362547	2021-06-09	6	https://www.inaturalist.org/observations/82362547	41.4233	-72.3882	New London	Dermacentor variabilis	Connecticut
82988470	2021-06-13	6	https://www.inaturalist.org/observations/82988470	41.4627	-72.1605	New London	Dermacentor variabilis	Connecticut
83197792	2021-06-15	6	https://www.inaturalist.org/observations/83197792	41.3799	-73.2854	Fairfield	Dermacentor variabilis	Connecticut
83414344	2021-06-17	6	https://www.inaturalist.org/observations/83414344	41.1439	-73.2541	Fairfield	Dermacentor variabilis	Connecticut
83594930	2021-06-18	6	https://www.inaturalist.org/observations/83594930	41.0826	-73.5615	Fairfield	Dermacentor variabilis	Connecticut
83793023	2021-06-20	6	https://www.inaturalist.org/observations/83793023	40.9965	-73.6567	Fairfield	Dermacentor variabilis	Connecticut
83918843	2021-06-21	6	https://www.inaturalist.org/observations/83918843	41.0363	-73.5566	Fairfield	Dermacentor variabilis	Connecticut
83926885	2021-06-21	6	https://www.inaturalist.org/observations/83926885	41.3973	-72.0148	New London	Dermacentor variabilis	Connecticut
84171303	2021-06-23	6	https://www.inaturalist.org/observations/84171303	41.5663	-72.056	New London	Dermacentor variabilis	Connecticut
84176391	2021-06-23	6	https://www.inaturalist.org/observations/84176391	41.7571	-72.6542	Hartford	Dermacentor variabilis	Connecticut
84200195	2021-06-23	6	https://www.inaturalist.org/observations/84200195	41.4718	-73.2249	New Haven	Dermacentor variabilis	Connecticut
84552828	2021-06-26	6	https://www.inaturalist.org/observations/84552828	41.9663	-72.8218	Hartford	Dermacentor variabilis	Connecticut
84861659	2021-06-28	6	https://www.inaturalist.org/observations/84861659	41.6064	-73.211	Litchfield	Dermacentor variabilis	Connecticut
85144157	2021-06-30	6	https://www.inaturalist.org/observations/85144157	41.179	-73.486	Fairfield	Dermacentor variabilis	Connecticut
85852417	2021-07-05	7	https://www.inaturalist.org/observations/85852417	41.3017	-72.9888	New Haven	Dermacentor variabilis	Connecticut
85901247	2021-07-05	7	https://www.inaturalist.org/observations/85901247	41.8439	-72.9561	Litchfield	Dermacentor variabilis	Connecticut
87576693	2021-07-18	7	https://www.inaturalist.org/observations/87576693	41.3582	-71.963	New London	Dermacentor variabilis	Connecticut
88025197	2021-07-21	7	https://www.inaturalist.org/observations/88025197	41.4476	-72.7025	Middlesex	Dermacentor variabilis	Connecticut
88672970	2021-07-26	7	https://www.inaturalist.org/observations/88672970	41.3582	-71.9634	New London	Dermacentor variabilis	Connecticut
89192236	2021-07-30	7	https://www.inaturalist.org/observations/89192236	41.7175	-72.1765	Windham	Dermacentor variabilis	Connecticut
89378108	2021-07-31	7	https://www.inaturalist.org/observations/89378108	41.825	-72.8288	Hartford	Dermacentor variabilis	Connecticut
90358745	2021-08-08	8	https://www.inaturalist.org/observations/90358745	41.2933	-72.7878	New Haven	Dermacentor variabilis	Connecticut
90656408	2021-08-10	8	https://www.inaturalist.org/observations/90656408	41.455	-72.7758	New Haven	Dermacentor variabilis	Connecticut
91313390	2021-08-15	8	https://www.inaturalist.org/observations/91313390	41.2466	-73.4533	Fairfield	Dermacentor variabilis	Connecticut
1770899	2015-07-04	7	http://www.inaturalist.org/observations/1770899	43.8021	-69.7524	Sagadahoc	Dermacentor variabilis	Maine
2049852	2015-07-24	7	http://www.inaturalist.org/observations/2049852	44.2705	-69.1699	Knox	Dermacentor variabilis	Maine
2394518	2015-06-30	6	http://www.inaturalist.org/observations/2394518	44.3351	-69.177	Waldo	Dermacentor variabilis	Maine
3272149	2016-05-22	5	http://inaturalist.ca/observations/3272149	44.402	-70.8612	Oxford	Dermacentor variabilis	Maine
3272154	2016-05-22	5	http://inaturalist.ca/observations/3272154	44.402	-70.8612	Oxford	Dermacentor variabilis	Maine
3272686	2016-05-22	5	http://inaturalist.ca/observations/3272686	44.402	-70.8612	Oxford	Dermacentor variabilis	Maine
3272691	2016-05-22	5	http://inaturalist.ca/observations/3272691	44.402	-70.8612	Oxford	Dermacentor	Maine
3296332	2016-05-23	5	http://inaturalist.ca/observations/3296332	44.402	-70.8612	Oxford	Dermacentor variabilis	Maine
6479716	2017-06-03	6	https://www.inaturalist.org/observations/6479716	43.6941	-70.9812	York	Dermacentor variabilis	Maine
7198063	2017-06-27	6	https://www.inaturalist.org/observations/7198063	44.343	-69.5826	Kennebec	Dermacentor variabilis	Maine
11690935	2018-04-28	4	https://www.inaturalist.org/observations/11690935	44.1013	-69.6088	Lincoln	Dermacentor variabilis	Maine
12145108	2018-05-04	5	https://www.inaturalist.org/observations/12145108	43.4134	-70.5732	York	Dermacentor variabilis	Maine
12645561	2018-05-20	5	https://www.inaturalist.org/observations/12645561	43.908	-70.0901	Cumberland	Dermacentor variabilis	Maine
12892451	2018-05-23	5	https://www.inaturalist.org/observations/12892451	43.5412	-70.4821	York	Dermacentor variabilis	Maine
13912653	2018-06-30	6	https://www.inaturalist.org/observations/13912653	44.4673	-70.8472	Oxford	Dermacentor variabilis	Maine
13979414	2018-07-02	7	https://www.inaturalist.org/observations/13979414	44.2329	-69.9571	Kennebec	Dermacentor variabilis	Maine
14142099	2018-07-07	7	https://www.inaturalist.org/observations/14142099	44.0825	-69.6237	Lincoln	Dermacentor variabilis	Maine
14277571	2018-07-10	7	https://www.inaturalist.org/observations/14277571	44.4226	-70.3227	Oxford	Dermacentor variabilis	Maine
14773125	2018-06-02	6	https://www.inaturalist.org/observations/14773125	43.9113	-70.0908	Cumberland	Dermacentor variabilis	Maine
15026990	2018-08-01	8	https://www.inaturalist.org/observations/15026990	44.5226	-68.5416	Hancock	Dermacentor variabilis	Maine
24974631	2019-05-11	5	https://www.inaturalist.org/observations/24974631	44.0435	-70.8176	Oxford	Dermacentor variabilis	Maine
25673809	2019-05-22	5	https://www.inaturalist.org/observations/25673809	43.9355	-69.5794	Lincoln	Dermacentor variabilis	Maine
25763910	2019-05-25	5	https://www.inaturalist.org/observations/25763910	43.8352	-69.9516	Cumberland	Dermacentor variabilis	Maine
25763927	2019-05-25	5	https://www.inaturalist.org/observations/25763927	43.834	-69.9612	Cumberland	Dermacentor variabilis	Maine
25779578	2019-05-25	5	https://www.inaturalist.org/observations/25779578	44.2318	-69.0925	Knox	Dermacentor variabilis	Maine
26443433	2019-06-05	6	https://www.inaturalist.org/observations/26443433	43.403	-70.6226	York	Dermacentor variabilis	Maine
26613490	2019-06-08	6	https://www.inaturalist.org/observations/26613490	43.8281	-70.4861	Cumberland	Dermacentor variabilis	Maine
26702085	2019-06-09	6	https://www.inaturalist.org/observations/26702085	44.4852	-69.3381	Waldo	Dermacentor variabilis	Maine
26706767	2019-06-09	6	https://www.inaturalist.org/observations/26706767	42.9879	-70.6144	York	Dermacentor variabilis	Maine
26938645	2019-06-11	6	https://www.inaturalist.org/observations/26938645	43.9786	-69.4169	Lincoln	Dermacentor variabilis	Maine
26974295	2019-06-14	6	https://www.inaturalist.org/observations/26974295	43.3277	-70.5556	York	Dermacentor variabilis	Maine
27048413	2019-06-15	6	https://www.inaturalist.org/observations/27048413	44.0797	-69.1759	Knox	Dermacentor variabilis	Maine
27143544	2019-06-16	6	https://www.inaturalist.org/observations/27143544	43.9828	-69.7799	Sagadahoc	Dermacentor variabilis	Maine
27160107	2019-06-17	6	https://www.inaturalist.org/observations/27160107	43.8282	-70.2345	Cumberland	Dermacentor variabilis	Maine
27183651	2019-06-17	6	https://www.inaturalist.org/observations/27183651	44.1014	-69.609	Lincoln	Dermacentor variabilis	Maine
27280648	2019-06-19	6	https://www.inaturalist.org/observations/27280648	43.5822	-70.2676	Cumberland	Dermacentor variabilis	Maine
27283498	2019-06-19	6	https://www.inaturalist.org/observations/27283498	44.0821	-69.5589	Lincoln	Dermacentor variabilis	Maine
27541801	2019-06-22	6	https://www.inaturalist.org/observations/27541801	44.0791	-69.1418	Knox	Dermacentor variabilis	Maine
27542550	2019-06-09	6	https://www.inaturalist.org/observations/27542550	44.1413	-69.2867	Knox	Dermacentor variabilis	Maine
28024481	2019-07-01	7	https://www.inaturalist.org/observations/28024481	43.7332	-70.4169	Cumberland	Dermacentor variabilis	Maine
28187086	2019-07-04	7	https://www.inaturalist.org/observations/28187086	44.1885	-70.8882	Oxford	Dermacentor variabilis	Maine
28324990	2019-07-03	7	https://www.inaturalist.org/observations/28324990	43.6795	-70.4442	Cumberland	Dermacentor variabilis	Maine
28732921	2019-07-13	7	https://www.inaturalist.org/observations/28732921	44.0149	-70.6165	Cumberland	Dermacentor variabilis	Maine
28734895	2019-07-13	7	https://www.inaturalist.org/observations/28734895	44.2327	-69.9569	Kennebec	Dermacentor variabilis	Maine
29035335	2019-07-16	7	https://www.inaturalist.org/observations/29035335	44.9352	-68.6469	Penobscot	Dermacentor variabilis	Maine
29174629	2019-07-20	7	https://www.inaturalist.org/observations/29174629	44.259	-69.0219	Waldo	Dermacentor variabilis	Maine
29645064	2019-06-21	6	https://www.inaturalist.org/observations/29645064	43.9841	-70.4662	Cumberland	Dermacentor variabilis	Maine
32272316	2019-05-28	5	https://www.inaturalist.org/observations/32272316	44.4073	-69.7164	Kennebec	Dermacentor variabilis	Maine
34286690	2017-05-25	5	https://www.inaturalist.org/observations/34286690	44.2727	-69.3872	Knox	Dermacentor variabilis	Maine
36813076	2019-05-25	5	https://www.inaturalist.org/observations/36813076	44.2326	-69.0923	Knox	Dermacentor variabilis	Maine
37635503	2016-06-28	6	https://www.inaturalist.org/observations/37635503	43.2913	-70.6947	York	Dermacentor variabilis	Maine
41957826	2020-04-11	4	https://www.inaturalist.org/observations/41957826	44.9475	-68.6166	Penobscot	Dermacentor albipictus	Maine
43415360	2020-04-25	4	https://www.inaturalist.org/observations/43415360	45.1248	-69.0895	Piscataquis	Dermacentor variabilis	Maine
45130180	2017-05-18	5	https://www.inaturalist.org/observations/45130180	43.9299	-69.926	Sagadahoc	Dermacentor variabilis	Maine
46644662	2020-05-20	5	https://www.inaturalist.org/observations/46644662	43.6766	-70.3194	Cumberland	Dermacentor variabilis	Maine
46645082	2020-05-20	5	https://www.inaturalist.org/observations/46645082	44.0331	-70.1169	Androscoggin	Dermacentor variabilis	Maine
46925612	2020-05-22	5	https://www.inaturalist.org/observations/46925612	43.7332	-70.417	Cumberland	Dermacentor variabilis	Maine
47109454	2020-05-24	5	https://www.inaturalist.org/observations/47109454	45.0152	-69.189	Penobscot	Dermacentor variabilis	Maine
47572820	2020-05-28	5	https://www.inaturalist.org/observations/47572820	44.461	-69.5758	Kennebec	Dermacentor variabilis	Maine
47848229	2020-05-30	5	https://www.inaturalist.org/observations/47848229	44.4614	-69.5758	Kennebec	Dermacentor variabilis	Maine
48116229	2020-06-01	6	https://www.inaturalist.org/observations/48116229	44.4139	-69.7274	Kennebec	Dermacentor variabilis	Maine
48128710	2020-06-01	6	https://www.inaturalist.org/observations/48128710	43.9299	-69.9261	Sagadahoc	Dermacentor variabilis	Maine
48196590	2020-06-01	6	https://www.inaturalist.org/observations/48196590	44.1683	-69.1023	Knox	Dermacentor variabilis	Maine
48488414	2020-06-04	6	https://www.inaturalist.org/observations/48488414	44.0146	-70.9806	Oxford	Dermacentor variabilis	Maine
48488442	2020-06-04	6	https://www.inaturalist.org/observations/48488442	44.0146	-70.9806	Oxford	Dermacentor variabilis	Maine
51009614	2020-06-26	6	https://www.inaturalist.org/observations/51009614	44.9776	-68.5147	Penobscot	Dermacentor variabilis	Maine
51036315	2020-06-26	6	https://www.inaturalist.org/observations/51036315	44.546	-69.6203	Kennebec	Dermacentor variabilis	Maine
52059075	2020-07-05	7	https://www.inaturalist.org/observations/52059075	43.3368	-70.5549	York	Dermacentor variabilis	Maine
52077459	2020-07-05	7	https://www.inaturalist.org/observations/52077459	44.5287	-69.8842	Kennebec	Dermacentor variabilis	Maine
52201020	2020-07-06	7	https://www.inaturalist.org/observations/52201020	44.7761	-68.7054	Penobscot	Dermacentor variabilis	Maine
52573169	2020-07-10	7	https://www.inaturalist.org/observations/52573169	44.1417	-68.8542	Knox	Dermacentor variabilis	Maine
53516315	2020-07-18	7	https://www.inaturalist.org/observations/53516315	44.9794	-68.5206	Penobscot	Dermacentor variabilis	Maine
55351480	2020-07-31	7	https://www.inaturalist.org/observations/55351480	43.7681	-69.7596	Sagadahoc	Dermacentor variabilis	Maine
56257129	2020-08-12	8	https://www.inaturalist.org/observations/56257129	44.8773	-68.8124	Penobscot	Dermacentor variabilis	Maine
63842409	2020-07-18	7	https://www.inaturalist.org/observations/63842409	44.2082	-70.7531	Oxford	Dermacentor variabilis	Maine
63842421	2020-07-18	7	https://www.inaturalist.org/observations/63842421	44.2082	-70.7531	Oxford	Dermacentor variabilis	Maine
63842423	2020-07-18	7	https://www.inaturalist.org/observations/63842423	44.2082	-70.7531	Oxford	Dermacentor variabilis	Maine
63842429	2020-07-18	7	https://www.inaturalist.org/observations/63842429	44.2082	-70.7531	Oxford	Dermacentor variabilis	Maine
63842433	2020-07-18	7	https://www.inaturalist.org/observations/63842433	44.2082	-70.7531	Oxford	Dermacentor variabilis	Maine
63842435	2020-07-18	7	https://www.inaturalist.org/observations/63842435	44.2082	-70.7531	Oxford	Dermacentor variabilis	Maine
63842464	2020-07-18	7	https://www.inaturalist.org/observations/63842464	44.2082	-70.7531	Oxford	Dermacentor variabilis	Maine
63842565	2020-07-18	7	https://www.inaturalist.org/observations/63842565	44.2082	-70.7531	Oxford	Dermacentor variabilis	Maine
64087505	2019-05-22	5	https://www.inaturalist.org/observations/64087505	43.6699	-70.6631	York	Dermacentor variabilis	Maine
64087511	2019-05-22	5	https://www.inaturalist.org/observations/64087511	43.6699	-70.6631	York	Dermacentor variabilis	Maine
66394547	2020-12-09	12	https://www.inaturalist.org/observations/66394547	44.8943	-70.3153	Franklin	Dermacentor	Maine
71534109	2019-04-30	4	https://www.inaturalist.org/observations/71534109	43.0919	-70.754	York	Dermacentor variabilis	Maine
73394567	2021-04-09	4	https://www.inaturalist.org/observations/73394567	43.9368	-69.9879	Sagadahoc	Dermacentor variabilis	Maine
73654699	2021-04-11	4	https://www.inaturalist.org/observations/73654699	44.7696	-69.22	Somerset	Dermacentor variabilis	Maine
73702254	2021-04-11	4	https://www.inaturalist.org/observations/73702254	43.8397	-69.959	Cumberland	Dermacentor	Maine
73972103	2021-04-14	4	https://www.inaturalist.org/observations/73972103	44.1953	-68.7051	Hancock	Dermacentor variabilis	Maine
74376407	2021-04-18	4	https://www.inaturalist.org/observations/74376407	43.8392	-69.9588	Cumberland	Dermacentor variabilis	Maine
74564667	2021-04-19	4	https://www.inaturalist.org/observations/74564667	44.8771	-68.8114	Penobscot	Dermacentor variabilis	Maine
74604590	2021-04-19	4	https://www.inaturalist.org/observations/74604590	43.4759	-70.4882	York	Dermacentor variabilis	Maine
74750162	2021-04-21	4	https://www.inaturalist.org/observations/74750162	43.8833	-69.9771	Sagadahoc	Dermacentor variabilis	Maine
74876217	2021-04-21	4	https://www.inaturalist.org/observations/74876217	43.4229	-70.7089	York	Dermacentor variabilis	Maine
74946494	2021-04-10	4	https://www.inaturalist.org/observations/74946494	44.8054	-68.7758	Penobscot	Dermacentor variabilis	Maine
75178406	2021-04-25	4	https://www.inaturalist.org/observations/75178406	44.835	-69.271	Penobscot	Dermacentor variabilis	Maine
75252266	2021-04-25	4	https://www.inaturalist.org/observations/75252266	44.8773	-68.8121	Penobscot	Dermacentor variabilis	Maine
75583041	2021-04-28	4	https://www.inaturalist.org/observations/75583041	43.9355	-69.919	Sagadahoc	Dermacentor variabilis	Maine
75583186	2021-04-28	4	https://www.inaturalist.org/observations/75583186	43.9357	-69.919	Sagadahoc	Dermacentor variabilis	Maine
75662432	2021-04-29	4	https://www.inaturalist.org/observations/75662432	44.7867	-69.3771	Somerset	Dermacentor variabilis	Maine
76011623	2021-04-29	4	https://www.inaturalist.org/observations/76011623	44.6499	-68.8235	Hancock	Dermacentor variabilis	Maine
76189018	2021-04-26	4	https://www.inaturalist.org/observations/76189018	43.5643	-70.2298	Cumberland	Dermacentor variabilis	Maine
76563173	2021-05-02	5	https://www.inaturalist.org/observations/76563173	44.494	-68.9926	Waldo	Dermacentor variabilis	Maine
[truncated: 7,355 more rows]

## Sheet: I scapularis
id	observed_on	month	url	latitude	longitude	place_county_name	scientific_name	state
[truncated: 4,362 more rows]
