# Supplementary material for: Monitoring Trends in Distribution and Seasonality of Medically Important Ticks in North America Using Online Crowdsourced Records from iNaturalist
Source: Insects. 2022 Apr 22;13(5):404. doi: 10.3390/insects13050404 (PMC9145093; doi:10.3390/insects13050404)
Supplement: Supplementary file 1 [file insects-13-00404-s001.zip › Table S3.xlsx]

## Sheet: I scapularis
Ixodes scapularis and Ixodes pacificus status by continental United States county, 2020
FIPSCode	State	County	Ixodes_scapularis_CDC	Ixodes_scapularis_Kopsco2021	Ixodes_scapularis_Tanner2021	Ixodes_scapularis_iNaturalist
01001	AL	Autauga County	Established	Reported		P
01003	AL	Baldwin County	Established	Reported		P
01005	AL	Barbour County	Established		P
01007	AL	Bibb County	Established
01009	AL	Blount County	No records
01011	AL	Bullock County	Established	Reported
01013	AL	Butler County	Established			P
01015	AL	Calhoun County	No records	Reported
01017	AL	Chambers County	Established
01019	AL	Cherokee County	No records
01021	AL	Chilton County	Reported
01023	AL	Choctaw County	Established
01025	AL	Clarke County	Established
01027	AL	Clay County	Reported
01029	AL	Cleburne County	Reported
01031	AL	Coffee County	Reported	Reported		P
01033	AL	Colbert County	Established	Reported
01035	AL	Conecuh County	Established
01037	AL	Coosa County	Established
01039	AL	Covington County	Established
01041	AL	Crenshaw County	Reported
01043	AL	Cullman County	No records
01045	AL	Dale County	Reported	Reported
01047	AL	Dallas County	Established
01049	AL	DeKalb County	No records			P
01051	AL	Elmore County	Established			P
01053	AL	Escambia County	Established	Reported
01055	AL	Etowah County	No records			P
01057	AL	Fayette County	Established
01059	AL	Franklin County	Established
01061	AL	Geneva County	Reported
01063	AL	Greene County	No records
01065	AL	Hale County	Established
01067	AL	Henry County	Established
01069	AL	Houston County	Reported	Reported		P
01071	AL	Jackson County	Established
01073	AL	Jefferson County	Reported	Reported	P	P
01075	AL	Lamar County	No records
01077	AL	Lauderdale County	No records
01079	AL	Lawrence County	Reported			P
01081	AL	Lee County	Established	Reported	P	P
01083	AL	Limestone County	No records
01085	AL	Lowndes County	Reported		P
01087	AL	Macon County	No records
01089	AL	Madison County	Reported	Established	P	P
01091	AL	Marengo County	Reported
01093	AL	Marion County	No records
01095	AL	Marshall County	No records
01097	AL	Mobile County	Established	Reported		P
01099	AL	Monroe County	Established
01101	AL	Montgomery County	Reported	Reported	P	P
01103	AL	Morgan County	No records			P
01105	AL	Perry County	No records
01107	AL	Pickens County	Established
01109	AL	Pike County	No records			P
01111	AL	Randolph County	Reported
01113	AL	Russell County	Established	Reported
01115	AL	St. Clair County	No records			P
01117	AL	Shelby County	No records	Reported	P
01119	AL	Sumter County	Reported
01121	AL	Talladega County	Reported
01123	AL	Tallapoosa County	Established	Reported
01125	AL	Tuscaloosa County	Reported	Reported		P
01127	AL	Walker County	No records	Reported		P
01129	AL	Washington County	Reported
01131	AL	Wilcox County	Reported		P
01133	AL	Winston County	Established
04001	AZ	Apache County	No records
04003	AZ	Cochise County	No records
04005	AZ	Coconino County	No records
04007	AZ	Gila County	No records
04009	AZ	Graham County	No records
04011	AZ	Greenlee County	No records
04012	AZ	La Paz County	No records
04013	AZ	Maricopa County	No records
04015	AZ	Mohave County	No records
04017	AZ	Navajo County	No records
04019	AZ	Pima County	No records		P
04021	AZ	Pinal County	No records
04023	AZ	Santa Cruz County	No records
04025	AZ	Yavapai County	No records
04027	AZ	Yuma County	No records
05001	AR	Arkansas County	No records
05003	AR	Ashley County	Established
05005	AR	Baxter County	Established
05007	AR	Benton County	Established	Reported	P	P
05009	AR	Boone County	Established	Reported
05011	AR	Bradley County	No records
05013	AR	Calhoun County	Reported
05015	AR	Carroll County	Reported	Reported	P
05017	AR	Chicot County	No records
05019	AR	Clark County	Established
05021	AR	Clay County	No records
05023	AR	Cleburne County	Established
05025	AR	Cleveland County	No records
05027	AR	Columbia County	Reported
05029	AR	Conway County	Reported			P
05031	AR	Craighead County	No records
05033	AR	Crawford County	Established
05035	AR	Crittenden County	No records	Reported
05037	AR	Cross County	No records	Reported
05039	AR	Dallas County	Reported
05041	AR	Desha County	No records
05043	AR	Drew County	Reported
05045	AR	Faulkner County	Established			P
05047	AR	Franklin County	Established
05049	AR	Fulton County	Established
05051	AR	Garland County	Established
05053	AR	Grant County	Established
05055	AR	Greene County	No records			P
05057	AR	Hempstead County	Established
05059	AR	Hot Spring County	No records
05061	AR	Howard County	Reported
05063	AR	Independence County	No records
05065	AR	Izard County	Reported
05067	AR	Jackson County	No records
05069	AR	Jefferson County	Reported
05071	AR	Johnson County	Reported			P
05073	AR	Lafayette County	Reported
05075	AR	Lawrence County	Established
05077	AR	Lee County	No records
05079	AR	Lincoln County	Reported
05081	AR	Little River County	No records
05083	AR	Logan County	Reported
05085	AR	Lonoke County	No records
05087	AR	Madison County	Established		P
05089	AR	Marion County	Established
05091	AR	Miller County	No records
05093	AR	Mississippi County	No records
05095	AR	Monroe County	No records
05097	AR	Montgomery County	Reported
05099	AR	Nevada County	Reported
05101	AR	Newton County	Reported		P	P
05103	AR	Ouachita County	Reported
05105	AR	Perry County	Reported		P
05107	AR	Phillips County	No records
05109	AR	Pike County	Reported
05111	AR	Poinsett County	Established
05113	AR	Polk County	Established	Reported
05115	AR	Pope County	Established			P
05117	AR	Prairie County	Established
05119	AR	Pulaski County	Reported	Reported	P	P
05121	AR	Randolph County	Reported
05123	AR	St. Francis County	No records
05125	AR	Saline County	Established	Reported	P
05127	AR	Scott County	Reported
05129	AR	Searcy County	Established			P
05131	AR	Sebastian County	Established	Reported
05133	AR	Sevier County	Established
05135	AR	Sharp County	Reported
05137	AR	Stone County	Established
05139	AR	Union County	Established	Reported	P
05141	AR	Van Buren County	Reported
05143	AR	Washington County	Established			P
05145	AR	White County	No records	Reported
05147	AR	Woodruff County	No records
05149	AR	Yell County	Reported
06001	CA	Alameda County	No records
06003	CA	Alpine County	No records
06005	CA	Amador County	No records
06007	CA	Butte County	No records
06009	CA	Calaveras County	No records
06011	CA	Colusa County	No records
06013	CA	Contra Costa County	No records
06015	CA	Del Norte County	No records
06017	CA	El Dorado County	No records
06019	CA	Fresno County	No records
06021	CA	Glenn County	No records
06023	CA	Humboldt County	No records
06025	CA	Imperial County	No records
06027	CA	Inyo County	No records
06029	CA	Kern County	No records
06031	CA	Kings County	No records
06033	CA	Lake County	No records
06035	CA	Lassen County	No records
06037	CA	Los Angeles County	No records
06039	CA	Madera County	No records
06041	CA	Marin County	No records
06043	CA	Mariposa County	No records
06045	CA	Mendocino County	No records
06047	CA	Merced County	No records
06049	CA	Modoc County	No records
06051	CA	Mono County	No records
06053	CA	Monterey County	No records
06055	CA	Napa County	No records
06057	CA	Nevada County	No records
06059	CA	Orange County	No records
06061	CA	Placer County	No records
06063	CA	Plumas County	No records
06065	CA	Riverside County	No records
06067	CA	Sacramento County	No records
06069	CA	San Benito County	No records
06071	CA	San Bernardino County	No records
06073	CA	San Diego County	No records
06075	CA	San Francisco County	No records
06077	CA	San Joaquin County	No records
06079	CA	San Luis Obispo County	No records
06081	CA	San Mateo County	No records
06083	CA	Santa Barbara County	No records
06085	CA	Santa Clara County	No records
06087	CA	Santa Cruz County	No records
06089	CA	Shasta County	No records
06091	CA	Sierra County	No records
06093	CA	Siskiyou County	No records
06095	CA	Solano County	No records
06097	CA	Sonoma County	No records
06099	CA	Stanislaus County	No records
06101	CA	Sutter County	No records
06103	CA	Tehama County	No records
06105	CA	Trinity County	No records
06107	CA	Tulare County	No records
06109	CA	Tuolumne County	No records
06111	CA	Ventura County	No records
06113	CA	Yolo County	No records
06115	CA	Yuba County	No records
08001	CO	Adams County	No records
08003	CO	Alamosa County	No records
08005	CO	Arapahoe County	No records
08007	CO	Archuleta County	No records
08009	CO	Baca County	No records
08011	CO	Bent County	No records
08013	CO	Boulder County	No records
08014	CO	Broomfield County	No records
08015	CO	Chaffee County	No records
08017	CO	Cheyenne County	No records
08019	CO	Clear Creek County	No records
08021	CO	Conejos County	No records
08023	CO	Costilla County	No records
08025	CO	Crowley County	No records
08027	CO	Custer County	No records
08029	CO	Delta County	No records
08031	CO	Denver County	No records
08033	CO	Dolores County	No records
08035	CO	Douglas County	No records
08037	CO	Eagle County	No records
08039	CO	Elbert County	No records
08041	CO	El Paso County	No records
08043	CO	Fremont County	No records
08045	CO	Garfield County	No records
08047	CO	Gilpin County	No records
08049	CO	Grand County	No records
08051	CO	Gunnison County	No records
08053	CO	Hinsdale County	No records
08055	CO	Huerfano County	No records
08057	CO	Jackson County	No records
08059	CO	Jefferson County	No records
08061	CO	Kiowa County	No records
08063	CO	Kit Carson County	No records
08065	CO	Lake County	No records
08067	CO	La Plata County	No records
08069	CO	Larimer County	No records
08071	CO	Las Animas County	No records
08073	CO	Lincoln County	No records
08075	CO	Logan County	No records
08077	CO	Mesa County	No records
08079	CO	Mineral County	No records
08081	CO	Moffat County	No records
08083	CO	Montezuma County	No records
08085	CO	Montrose County	No records
08087	CO	Morgan County	No records
08089	CO	Otero County	No records
08091	CO	Ouray County	No records
08093	CO	Park County	No records
08095	CO	Phillips County	No records
08097	CO	Pitkin County	No records
08099	CO	Prowers County	No records
08101	CO	Pueblo County	No records
08103	CO	Rio Blanco County	No records
08105	CO	Rio Grande County	No records
08107	CO	Routt County	No records
08109	CO	Saguache County	No records
08111	CO	San Juan County	No records
08113	CO	San Miguel County	No records
08115	CO	Sedgwick County	No records
08117	CO	Summit County	No records
08119	CO	Teller County	No records
08121	CO	Washington County	No records
08123	CO	Weld County	No records
08125	CO	Yuma County	No records
09001	CT	Fairfield County	Established	Established	P	P
09003	CT	Hartford County	Established	Established	P	P
09005	CT	Litchfield County	Established	Established	P	P
09007	CT	Middlesex County	Established	Established	P	P
09009	CT	New Haven County	Established	Established	P	P
09011	CT	New London County	Established	Established	P	P
09013	CT	Tolland County	Established	Established	P	P
09015	CT	Windham County	Established	Established	P	P
10001	DE	Kent County	Established	Reported	P	P
10003	DE	New Castle County	Established	Established	P	P
10005	DE	Sussex County	Established	Reported	P	P
11001	DC	District of Columbia	Established	Established	P	P
12001	FL	Alachua County	Established	Established	P	P
12003	FL	Baker County	Established
12005	FL	Bay County	Established	Reported		P
12007	FL	Bradford County	Reported		P	P
12009	FL	Brevard County	Established	Reported	P	P
12011	FL	Broward County	Reported	Reported
12013	FL	Calhoun County	Established
12015	FL	Charlotte County	Reported		P	P
12017	FL	Citrus County	Reported		P	P
12019	FL	Clay County	Established	Reported
12021	FL	Collier County	Established	Reported
12023	FL	Columbia County	Established			P
12027	FL	DeSoto County	Established
12029	FL	Dixie County	Established		P
12031	FL	Duval County	Reported	Established	P	P
12033	FL	Escambia County	Established	Reported		P
12035	FL	Flagler County	Established	Reported	P	P
12037	FL	Franklin County	Established	Reported		P
12039	FL	Gadsden County	Established	Reported
12041	FL	Gilchrist County	Reported
12043	FL	Glades County	Established
12045	FL	Gulf County	Established
12047	FL	Hamilton County	Established
12049	FL	Hardee County	Reported
12051	FL	Hendry County	Established
12053	FL	Hernando County	Established	Reported	P
12055	FL	Highlands County	Established			P
12057	FL	Hillsborough County	Established	Reported	P
12059	FL	Holmes County	Reported
12061	FL	Indian River County	Established
12063	FL	Jackson County	Established			P
12065	FL	Jefferson County	Established	Reported
12067	FL	Lafayette County	Established
12069	FL	Lake County	Established		P
12071	FL	Lee County	Established	Reported		P
12073	FL	Leon County	Established	Reported	P	P
12075	FL	Levy County	Established			P
12077	FL	Liberty County	Established
12079	FL	Madison County	Established
12081	FL	Manatee County	Reported	Reported
12083	FL	Marion County	Established	Established	P	P
12085	FL	Martin County	Established
12086	FL	Miami-Dade County	Established		P
12087	FL	Monroe County	Established	Reported
12089	FL	Nassau County	Established	Reported
12091	FL	Okaloosa County	Established	Reported
12093	FL	Okeechobee County	Established
12095	FL	Orange County	Established	Reported	P	P
12097	FL	Osceola County	Established
12099	FL	Palm Beach County	Established	Reported	P
12101	FL	Pasco County	Reported	Reported
12103	FL	Pinellas County	Established		P	P
12105	FL	Polk County	Established	Reported
12107	FL	Putnam County	Established	Reported		P
12109	FL	St. Johns County	Reported	Reported		P
12111	FL	St. Lucie County	Reported
12113	FL	Santa Rosa County	Established	Established	P	P
12115	FL	Sarasota County	Established	Reported
12117	FL	Seminole County	Established	Reported	P
12119	FL	Sumter County	Established
12121	FL	Suwannee County	Reported
12123	FL	Taylor County	Established
12125	FL	Union County	Reported
12127	FL	Volusia County	Established	Reported	P	P
12129	FL	Wakulla County	Established	Reported
12131	FL	Walton County	Established	Reported		P
12133	FL	Washington County	Reported	Reported	P
13001	GA	Appling County	Reported
13003	GA	Atkinson County	Reported
13005	GA	Bacon County	Reported
13007	GA	Baker County	Reported		P	P
13009	GA	Baldwin County	Reported	Reported
13011	GA	Banks County	No records
13013	GA	Barrow County	No records
13015	GA	Bartow County	No records
13017	GA	Ben Hill County	No records
13019	GA	Berrien County	No records
13021	GA	Bibb County	Reported	Reported		P
13023	GA	Bleckley County	Established
13025	GA	Brantley County	Established
13027	GA	Brooks County	Reported	Reported
13029	GA	Bryan County	Reported	Reported
13031	GA	Bulloch County	Established			P
13033	GA	Burke County	Established
13035	GA	Butts County	No records			P
13037	GA	Calhoun County	Reported
13039	GA	Camden County	Reported	Reported
13043	GA	Candler County	Established
13045	GA	Carroll County	No records	Reported
13047	GA	Catoosa County	No records		P
13049	GA	Charlton County	Established
13051	GA	Chatham County	Established	Established	P	P
13053	GA	Chattahoochee County	Reported	Reported
13055	GA	Chattooga County	No records	Reported		P
13057	GA	Cherokee County	No records
13059	GA	Clarke County	Reported	Reported
13061	GA	Clay County	No records
13063	GA	Clayton County	No records		P
13065	GA	Clinch County	Established
13067	GA	Cobb County	No records		P
13069	GA	Coffee County	Reported
13071	GA	Colquitt County	No records
13073	GA	Columbia County	Reported	Reported		P
13075	GA	Cook County	Reported
13077	GA	Coweta County	No records
13079	GA	Crawford County	No records
13081	GA	Crisp County	Reported
13083	GA	Dade County	No records	Reported
13085	GA	Dawson County	No records
13087	GA	Decatur County	Reported
13089	GA	DeKalb County	No records	Reported	P
13091	GA	Dodge County	No records
13093	GA	Dooly County	No records
13095	GA	Dougherty County	Established	Reported
13097	GA	Douglas County	No records		P
13099	GA	Early County	No records
13101	GA	Echols County	Reported
13103	GA	Effingham County	Established			P
13105	GA	Elbert County	No records
13107	GA	Emanuel County	Established
13109	GA	Evans County	Established	Reported
13111	GA	Fannin County	No records
13113	GA	Fayette County	No records	Reported	P
13115	GA	Floyd County	No records
13117	GA	Forsyth County	Reported	Reported
13119	GA	Franklin County	No records
13121	GA	Fulton County	No records	Reported	P
13123	GA	Gilmer County	No records
13125	GA	Glascock County	No records
13127	GA	Glynn County	Established	Reported		P
13129	GA	Gordon County	No records
13131	GA	Grady County	Established
13133	GA	Greene County	No records
13135	GA	Gwinnett County	No records		P	P
13137	GA	Habersham County	No records
13139	GA	Hall County	No records	Reported
13141	GA	Hancock County	Reported
13143	GA	Haralson County	No records
13145	GA	Harris County	No records
13147	GA	Hart County	No records
13149	GA	Heard County	No records
13151	GA	Henry County	No records	Reported
13153	GA	Houston County	Established	Reported
13155	GA	Irwin County	Established
13157	GA	Jackson County	No records
13159	GA	Jasper County	Established	Reported
13161	GA	Jeff Davis County	Reported
13163	GA	Jefferson County	Established
13165	GA	Jenkins County	Established
13167	GA	Johnson County	Established
13169	GA	Jones County	Reported			P
13171	GA	Lamar County	No records
13173	GA	Lanier County	No records
13175	GA	Laurens County	Established		P
13177	GA	Lee County	No records
13179	GA	Liberty County	Established	Reported
13181	GA	Lincoln County	No records
13183	GA	Long County	Reported
13185	GA	Lowndes County	Established	Reported
13187	GA	Lumpkin County	No records
13189	GA	McDuffie County	Established
13191	GA	McIntosh County	Established			P
13193	GA	Macon County	No records
13195	GA	Madison County	No records
13197	GA	Marion County	No records
13199	GA	Meriwether County	No records
13201	GA	Miller County	No records
13205	GA	Mitchell County	No records
13207	GA	Monroe County	Established
13209	GA	Montgomery County	Established
13211	GA	Morgan County	Reported
13213	GA	Murray County	No records
13215	GA	Muscogee County	Reported	Reported
13217	GA	Newton County	No records
13219	GA	Oconee County	No records	Reported	P
13221	GA	Oglethorpe County	No records
13223	GA	Paulding County	No records
13225	GA	Peach County	No records
13227	GA	Pickens County	No records
13229	GA	Pierce County	Reported
13231	GA	Pike County	No records
13233	GA	Polk County	No records
13235	GA	Pulaski County	Reported
13237	GA	Putnam County	Established
13239	GA	Quitman County	No records
13241	GA	Rabun County	No records
13243	GA	Randolph County	No records
13245	GA	Richmond County	No records			P
13247	GA	Rockdale County	No records
13249	GA	Schley County	No records
13251	GA	Screven County	No records
13253	GA	Seminole County	No records
13255	GA	Spalding County	No records
13257	GA	Stephens County	No records
13259	GA	Stewart County	No records
13261	GA	Sumter County	No records	Reported
13263	GA	Talbot County	Established			P
13265	GA	Taliaferro County	Reported
13267	GA	Tattnall County	Reported
13269	GA	Taylor County	No records
13271	GA	Telfair County	Established
13273	GA	Terrell County	Reported
13275	GA	Thomas County	Established
13277	GA	Tift County	Reported
13279	GA	Toombs County	Established
13281	GA	Towns County	No records
13283	GA	Treutlen County	Established
13285	GA	Troup County	No records
13287	GA	Turner County	No records
13289	GA	Twiggs County	Reported
13291	GA	Union County	No records
13293	GA	Upson County	No records
13295	GA	Walker County	No records	Reported		P
13297	GA	Walton County	No records	Reported
13299	GA	Ware County	Established
13301	GA	Warren County	No records
13303	GA	Washington County	Established
13305	GA	Wayne County	Reported
13307	GA	Webster County	No records
13309	GA	Wheeler County	No records
13311	GA	White County	No records
13313	GA	Whitfield County	No records			P
13315	GA	Wilcox County	No records
13317	GA	Wilkes County	Reported
13319	GA	Wilkinson County	Reported			P
13321	GA	Worth County	No records
16001	ID	Ada County	No records
16003	ID	Adams County	No records
16005	ID	Bannock County	No records
16007	ID	Bear Lake County	No records
16009	ID	Benewah County	No records
16011	ID	Bingham County	No records
16013	ID	Blaine County	No records
16015	ID	Boise County	No records
16017	ID	Bonner County	No records
16019	ID	Bonneville County	No records
16021	ID	Boundary County	No records
16023	ID	Butte County	No records
16025	ID	Camas County	No records
16027	ID	Canyon County	No records
16029	ID	Caribou County	No records
16031	ID	Cassia County	No records
16033	ID	Clark County	No records
16035	ID	Clearwater County	No records
16037	ID	Custer County	No records
16039	ID	Elmore County	No records
16041	ID	Franklin County	No records
16043	ID	Fremont County	No records
16045	ID	Gem County	No records
16047	ID	Gooding County	No records
16049	ID	Idaho County	No records
16051	ID	Jefferson County	No records
16053	ID	Jerome County	No records
16055	ID	Kootenai County	No records
16057	ID	Latah County	No records
16059	ID	Lemhi County	No records
16061	ID	Lewis County	No records
16063	ID	Lincoln County	No records
16065	ID	Madison County	No records
16067	ID	Minidoka County	No records
16069	ID	Nez Perce County	No records
16071	ID	Oneida County	No records
16073	ID	Owyhee County	No records
16075	ID	Payette County	No records
16077	ID	Power County	No records
16079	ID	Shoshone County	No records
16081	ID	Teton County	No records
16083	ID	Twin Falls County	No records
16085	ID	Valley County	No records
16087	ID	Washington County	No records
17001	IL	Adams County	No records		P
17003	IL	Alexander County	No records
17005	IL	Bond County	No records
17007	IL	Boone County	Established	Reported
17009	IL	Brown County	Reported
17011	IL	Bureau County	Established
17013	IL	Calhoun County	No records
17015	IL	Carroll County	Established	Reported
17017	IL	Cass County	Reported
17019	IL	Champaign County	Established	Reported
17021	IL	Christian County	No records
17023	IL	Clark County	Established
17025	IL	Clay County	No records
17027	IL	Clinton County	No records
17029	IL	Coles County	Established
17031	IL	Cook County	Established	Established	P	P
17033	IL	Crawford County	Reported		P
17035	IL	Cumberland County	Reported
17037	IL	DeKalb County	No records	Reported
17039	IL	De Witt County	Established
17041	IL	Douglas County	No records
17043	IL	DuPage County	Established	Established	P	P
17045	IL	Edgar County	Reported
17047	IL	Edwards County	No records
17049	IL	Effingham County	No records
17051	IL	Fayette County	Reported
17053	IL	Ford County	No records
17055	IL	Franklin County	Reported
17057	IL	Fulton County	Established			P
17059	IL	Gallatin County	Reported
17061	IL	Greene County	No records
17063	IL	Grundy County	Established	Reported
17065	IL	Hamilton County	No records
17067	IL	Hancock County	Established
17069	IL	Hardin County	No records
17071	IL	Henderson County	No records
17073	IL	Henry County	Established	Reported	P
17075	IL	Iroquois County	Reported
17077	IL	Jackson County	Reported			P
17079	IL	Jasper County	No records
17081	IL	Jefferson County	No records
17083	IL	Jersey County	No records
17085	IL	Jo Daviess County	Established	Reported	P
17087	IL	Johnson County	No records			P
17089	IL	Kane County	No records	Established	P	P
17091	IL	Kankakee County	Established		P
17093	IL	Kendall County	No records	Reported	P	P
17095	IL	Knox County	Reported	Reported
17097	IL	Lake County	Established	Established	P	P
17099	IL	La Salle County	Established	Reported	P	P
17101	IL	Lawrence County	Reported
17103	IL	Lee County	Established	Reported	P	P
17105	IL	Livingston County	No records
17107	IL	Logan County	No records
17109	IL	McDonough County	Established
17111	IL	McHenry County	Reported	Established	P	P
17113	IL	McLean County	Established	Established
17115	IL	Macon County	No records		P
17117	IL	Macoupin County	Established
17119	IL	Madison County	Reported
17121	IL	Marion County	No records
17123	IL	Marshall County	Established
17125	IL	Mason County	Established
17127	IL	Massac County	No records
17129	IL	Menard County	Reported		P	P
17131	IL	Mercer County	Reported		P
17133	IL	Monroe County	Established
17135	IL	Montgomery County	Reported
17137	IL	Morgan County	Reported
17139	IL	Moultrie County	No records
17141	IL	Ogle County	Established	Established	P	P
17143	IL	Peoria County	Established	Reported	P
17145	IL	Perry County	Reported
17147	IL	Piatt County	Established
17149	IL	Pike County	No records
17151	IL	Pope County	Reported
17153	IL	Pulaski County	No records
17155	IL	Putnam County	Established
17157	IL	Randolph County	Reported
17159	IL	Richland County	No records
17161	IL	Rock Island County	Established	Reported
17163	IL	St. Clair County	Reported
17165	IL	Saline County	Reported
17167	IL	Sangamon County	Reported		P	P
17169	IL	Schuyler County	Established
17171	IL	Scott County	Reported
17173	IL	Shelby County	Established
17175	IL	Stark County	No records
17177	IL	Stephenson County	Reported	Reported
17179	IL	Tazewell County	Established
17181	IL	Union County	Reported			P
17183	IL	Vermilion County	Established	Reported
17185	IL	Wabash County	Established
17187	IL	Warren County	No records
17189	IL	Washington County	No records
17191	IL	Wayne County	No records		P
17193	IL	White County	No records
17195	IL	Whiteside County	No records	Reported	P
17197	IL	Will County	Established	Established	P	P
17199	IL	Williamson County	Reported
17201	IL	Winnebago County	Established	Established	P	P
17203	IL	Woodford County	Established
18001	IN	Adams County	Reported	Reported
18003	IN	Allen County	No records	Reported		P
18005	IN	Bartholomew County	Established	Reported	P
18007	IN	Benton County	Reported
18009	IN	Blackford County	No records
18011	IN	Boone County	Reported		P
18013	IN	Brown County	Reported	Reported	P	P
18015	IN	Carroll County	Established
18017	IN	Cass County	Established		P
18019	IN	Clark County	Established
18021	IN	Clay County	Established	Reported
18023	IN	Clinton County	Established
18025	IN	Crawford County	Established			P
18027	IN	Daviess County	Reported
18029	IN	Dearborn County	Established	Reported
18031	IN	Decatur County	Established	Reported
18033	IN	De Kalb County	No records	Reported
18035	IN	Delaware County	No records	Reported
18037	IN	Dubois County	Established
18039	IN	Elkhart County	Established	Reported	P	P
18041	IN	Fayette County	No records	Reported
18043	IN	Floyd County	Established		P
18045	IN	Fountain County	Reported			P
18047	IN	Franklin County	Established
18049	IN	Fulton County	Established
18051	IN	Gibson County	Established	Reported
18053	IN	Grant County	Established
18055	IN	Greene County	Established	Reported
18057	IN	Hamilton County	Reported		P	P
18059	IN	Hancock County	No records		P
18061	IN	Harrison County	No records	Reported
18063	IN	Hendricks County	Established	Reported
18065	IN	Henry County	No records
18067	IN	Howard County	Reported	Reported
18069	IN	Huntington County	Reported
18071	IN	Jackson County	Reported		P
18073	IN	Jasper County	Established	Reported	P
18075	IN	Jay County	No records
18077	IN	Jefferson County	Established
18079	IN	Jennings County	Established
18081	IN	Johnson County	Established		P	P
18083	IN	Knox County	Reported
18085	IN	Kosciusko County	Established	Reported
18087	IN	Lagrange County	Established	Reported
18089	IN	Lake County	Established	Established	P	P
18091	IN	La Porte County	Established	Established	P	P
18093	IN	Lawrence County	Reported
18095	IN	Madison County	Reported			P
18097	IN	Marion County	Established	Established	P	P
18099	IN	Marshall County	Established	Reported
18101	IN	Martin County	Established
18103	IN	Miami County	Reported			P
18105	IN	Monroe County	Established	Reported	P
18107	IN	Montgomery County	Established
18109	IN	Morgan County	Established		P
18111	IN	Newton County	Established		P
18113	IN	Noble County	No records
18115	IN	Ohio County	No records
18117	IN	Orange County	Established	Reported
18119	IN	Owen County	Established	Reported	P	P
18121	IN	Parke County	Established
18123	IN	Perry County	Established		P
18125	IN	Pike County	Established
18127	IN	Porter County	Established	Established	P	P
18129	IN	Posey County	Established
18131	IN	Pulaski County	Established	Reported		P
18133	IN	Putnam County	Established		P
18135	IN	Randolph County	Reported
18137	IN	Ripley County	Established
18139	IN	Rush County	Reported
18141	IN	St. Joseph County	Established	Established	P	P
18143	IN	Scott County	No records
18145	IN	Shelby County	Reported
18147	IN	Spencer County	No records	Reported	P	P
18149	IN	Starke County	Established	Reported	P
18151	IN	Steuben County	Established	Reported
18153	IN	Sullivan County	Established
18155	IN	Switzerland County	Reported	Reported
18157	IN	Tippecanoe County	Established	Reported	P
18159	IN	Tipton County	No records		P
18161	IN	Union County	Reported
18163	IN	Vanderburgh County	Established	Reported
18165	IN	Vermillion County	Reported
18167	IN	Vigo County	Established	Reported
18169	IN	Wabash County	Established
18171	IN	Warren County	Established
18173	IN	Warrick County	Reported
18175	IN	Washington County	Reported
18177	IN	Wayne County	No records
18179	IN	Wells County	No records
18181	IN	White County	Established
18183	IN	Whitley County	Established		P
19001	IA	Adair County	Reported
19003	IA	Adams County	No records
19005	IA	Allamakee County	Established	Reported		P
19007	IA	Appanoose County	No records
19009	IA	Audubon County	No records
19011	IA	Benton County	Established	Reported
19013	IA	Black Hawk County	Established	Reported
19015	IA	Boone County	Established	Reported
19017	IA	Bremer County	Established	Reported
19019	IA	Buchanan County	Established		P
19021	IA	Buena Vista County	Reported
19023	IA	Butler County	Reported
19025	IA	Calhoun County	Reported
19027	IA	Carroll County	Reported
19029	IA	Cass County	No records
19031	IA	Cedar County	Reported
19033	IA	Cerro Gordo County	Established	Reported
19035	IA	Cherokee County	Reported
19037	IA	Chickasaw County	No records
19039	IA	Clarke County	Reported
19041	IA	Clay County	No records
19043	IA	Clayton County	Established
19045	IA	Clinton County	Reported
19047	IA	Crawford County	Reported
19049	IA	Dallas County	Established	Reported		P
19051	IA	Davis County	Reported
19053	IA	Decatur County	Reported
19055	IA	Delaware County	Established
19057	IA	Des Moines County	Established		P
19059	IA	Dickinson County	No records
19061	IA	Dubuque County	Established	Reported	P	P
19063	IA	Emmet County	No records
19065	IA	Fayette County	Established			P
19067	IA	Floyd County	Reported
19069	IA	Franklin County	No records
19071	IA	Fremont County	No records
19073	IA	Greene County	Reported
19075	IA	Grundy County	No records
19077	IA	Guthrie County	Reported
19079	IA	Hamilton County	Established
19081	IA	Hancock County	Reported
19083	IA	Hardin County	Reported
19085	IA	Harrison County	Reported
19087	IA	Henry County	Reported
19089	IA	Howard County	Reported
19091	IA	Humboldt County	No records
19093	IA	Ida County	No records
19095	IA	Iowa County	Established	Reported
19097	IA	Jackson County	Established
19099	IA	Jasper County	Reported
19101	IA	Jefferson County	Established		P	P
19103	IA	Johnson County	Established	Reported	P	P
19105	IA	Jones County	Reported
19107	IA	Keokuk County	Established
19109	IA	Kossuth County	Reported
19111	IA	Lee County	Reported	Reported	P
19113	IA	Linn County	Established	Established	P
19115	IA	Louisa County	Established	Reported
19117	IA	Lucas County	Reported
19119	IA	Lyon County	No records
19121	IA	Madison County	No records
19123	IA	Mahaska County	Established
19125	IA	Marion County	Reported
19127	IA	Marshall County	Established
19129	IA	Mills County	Reported
19131	IA	Mitchell County	Established
19133	IA	Monona County	Reported
19135	IA	Monroe County	Reported			P
19137	IA	Montgomery County	No records
19139	IA	Muscatine County	Established	Reported
19141	IA	O'Brien County	Reported
19143	IA	Osceola County	No records
19145	IA	Page County	Reported
19147	IA	Palo Alto County	Reported
19149	IA	Plymouth County	No records
19151	IA	Pocahontas County	Reported
19153	IA	Polk County	Established	Reported	P	P
19155	IA	Pottawattamie County	No records	Reported
19157	IA	Poweshiek County	Reported
19159	IA	Ringgold County	No records
19161	IA	Sac County	No records
19163	IA	Scott County	Established	Reported	P	P
19165	IA	Shelby County	No records
19167	IA	Sioux County	No records
19169	IA	Story County	Established		P
19171	IA	Tama County	Established
19173	IA	Taylor County	Reported
19175	IA	Union County	Reported
19177	IA	Van Buren County	Reported
19179	IA	Wapello County	Established
19181	IA	Warren County	Reported	Reported		P
19183	IA	Washington County	Established	Reported
19185	IA	Wayne County	No records
19187	IA	Webster County	Established		P
19189	IA	Winnebago County	Reported
19191	IA	Winneshiek County	Established	Reported	P
19193	IA	Woodbury County	Reported
19195	IA	Worth County	No records
19197	IA	Wright County	Reported
20001	KS	Allen County	Reported			P
20003	KS	Anderson County	Reported
20005	KS	Atchison County	No records
20007	KS	Barber County	No records
20009	KS	Barton County	No records
20011	KS	Bourbon County	Reported
20013	KS	Brown County	No records
20015	KS	Butler County	Reported
20017	KS	Chase County	No records
20019	KS	Chautauqua County	Reported
20021	KS	Cherokee County	Reported
20023	KS	Cheyenne County	No records
20025	KS	Clark County	No records
20027	KS	Clay County	No records
20029	KS	Cloud County	No records
20031	KS	Coffey County	Reported
20033	KS	Comanche County	No records
20035	KS	Cowley County	Reported
20037	KS	Crawford County	Reported
20039	KS	Decatur County	No records
20041	KS	Dickinson County	No records
20043	KS	Doniphan County	No records
20045	KS	Douglas County	Established	Reported	P	P
20047	KS	Edwards County	No records
20049	KS	Elk County	No records
20051	KS	Ellis County	No records
20053	KS	Ellsworth County	No records
20055	KS	Finney County	No records
20057	KS	Ford County	No records
20059	KS	Franklin County	No records
20061	KS	Geary County	No records
20063	KS	Gove County	No records
20065	KS	Graham County	No records
20067	KS	Grant County	No records
20069	KS	Gray County	No records
20071	KS	Greeley County	No records
20073	KS	Greenwood County	Reported
20075	KS	Hamilton County	No records
20077	KS	Harper County	No records
20079	KS	Harvey County	No records
20081	KS	Haskell County	No records
20083	KS	Hodgeman County	No records
20085	KS	Jackson County	No records
20087	KS	Jefferson County	Reported
20089	KS	Jewell County	No records
20091	KS	Johnson County	Reported	Reported
20093	KS	Kearny County	No records
20095	KS	Kingman County	No records
20097	KS	Kiowa County	No records
20099	KS	Labette County	Reported
20101	KS	Lane County	No records
20103	KS	Leavenworth County	No records
20105	KS	Lincoln County	No records
20107	KS	Linn County	Reported
20109	KS	Logan County	No records
20111	KS	Lyon County	No records
20113	KS	McPherson County	No records		P
20115	KS	Marion County	No records
20117	KS	Marshall County	No records
20119	KS	Meade County	No records
20121	KS	Miami County	Reported
20123	KS	Mitchell County	No records
20125	KS	Montgomery County	Reported
20127	KS	Morris County	No records
20129	KS	Morton County	No records
20131	KS	Nemaha County	No records
20133	KS	Neosho County	Reported
20135	KS	Ness County	No records
20137	KS	Norton County	No records
20139	KS	Osage County	No records
20141	KS	Osborne County	No records
20143	KS	Ottawa County	No records
20145	KS	Pawnee County	No records
20147	KS	Phillips County	No records
20149	KS	Pottawatomie County	Reported
20151	KS	Pratt County	No records
20153	KS	Rawlins County	No records
20155	KS	Reno County	No records		P
20157	KS	Republic County	No records
20159	KS	Rice County	No records
20161	KS	Riley County	Reported
20163	KS	Rooks County	No records
20165	KS	Rush County	No records
20167	KS	Russell County	No records
20169	KS	Saline County	No records
20171	KS	Scott County	No records
20173	KS	Sedgwick County	Reported			P
20175	KS	Seward County	No records
20177	KS	Shawnee County	Reported
20179	KS	Sheridan County	No records
20181	KS	Sherman County	No records
20183	KS	Smith County	No records
20185	KS	Stafford County	No records
20187	KS	Stanton County	No records
20189	KS	Stevens County	No records
20191	KS	Sumner County	No records
20193	KS	Thomas County	No records
20195	KS	Trego County	No records
20197	KS	Wabaunsee County	No records
20199	KS	Wallace County	No records
20201	KS	Washington County	No records
20203	KS	Wichita County	No records
20205	KS	Wilson County	No records
20207	KS	Woodson County	Reported
20209	KS	Wyandotte County	No records
21001	KY	Adair County	No records
21003	KY	Allen County	No records
21005	KY	Anderson County	No records
21007	KY	Ballard County	Established	Reported
21009	KY	Barren County	No records
21011	KY	Bath County	Reported
21013	KY	Bell County	Established		P	P
21015	KY	Boone County	Established	Reported	P
21017	KY	Bourbon County	No records
21019	KY	Boyd County	Established	Reported
21021	KY	Boyle County	No records
21023	KY	Bracken County	No records
21025	KY	Breathitt County	No records
21027	KY	Breckinridge County	No records	Reported
21029	KY	Bullitt County	Established
21031	KY	Butler County	Reported
21033	KY	Caldwell County	No records
21035	KY	Calloway County	No records
21037	KY	Campbell County	No records
21039	KY	Carlisle County	No records
21041	KY	Carroll County	Established
21043	KY	Carter County	No records
21045	KY	Casey County	Established
21047	KY	Christian County	Reported
21049	KY	Clark County	Reported
21051	KY	Clay County	Established
21053	KY	Clinton County	No records
21055	KY	Crittenden County	Reported
21057	KY	Cumberland County	Reported			P
21059	KY	Daviess County	Reported
21061	KY	Edmonson County	No records
21063	KY	Elliott County	No records
21065	KY	Estill County	Established
21067	KY	Fayette County	Established	Reported	P
21069	KY	Fleming County	No records
21071	KY	Floyd County	No records		P
21073	KY	Franklin County	No records
21075	KY	Fulton County	No records	Reported
21077	KY	Gallatin County	No records
21079	KY	Garrard County	No records	Reported		P
21081	KY	Grant County	No records	Reported	P
21083	KY	Graves County	No records
21085	KY	Grayson County	No records
21087	KY	Green County	No records
21089	KY	Greenup County	Established		P
21091	KY	Hancock County	Reported
21093	KY	Hardin County	Established
21095	KY	Harlan County	Reported	Reported
21097	KY	Harrison County	Reported		P
21099	KY	Hart County	Reported		P
21101	KY	Henderson County	No records	Reported
21103	KY	Henry County	Established	Reported
21105	KY	Hickman County	No records
21107	KY	Hopkins County	Established
21109	KY	Jackson County	Established
21111	KY	Jefferson County	Reported	Reported	P
21113	KY	Jessamine County	No records			P
21115	KY	Johnson County	No records
21117	KY	Kenton County	No records		P
21119	KY	Knott County	No records			P
21121	KY	Knox County	Established			P
21123	KY	Larue County	No records
21125	KY	Laurel County	No records	Reported		P
21127	KY	Lawrence County	No records
21129	KY	Lee County	Established
21131	KY	Leslie County	No records
21133	KY	Letcher County	No records
21135	KY	Lewis County	Established
21137	KY	Lincoln County	No records
21139	KY	Livingston County	No records
21141	KY	Logan County	No records
21143	KY	Lyon County	Established
21145	KY	McCracken County	No records
21147	KY	McCreary County	Established			P
21149	KY	McLean County	No records
21151	KY	Madison County	Established	Reported		P
21153	KY	Magoffin County	No records
21155	KY	Marion County	Reported
21157	KY	Marshall County	No records
21159	KY	Martin County	No records
21161	KY	Mason County	No records
21163	KY	Meade County	Established
21165	KY	Menifee County	No records
21167	KY	Mercer County	No records
21169	KY	Metcalfe County	No records
21171	KY	Monroe County	No records
21173	KY	Montgomery County	Reported
21175	KY	Morgan County	Reported
21177	KY	Muhlenberg County	Established
21179	KY	Nelson County	No records
21181	KY	Nicholas County	Established
21183	KY	Ohio County	Established
21185	KY	Oldham County	No records
21187	KY	Owen County	Established
21189	KY	Owsley County	Established
21191	KY	Pendleton County	No records
21193	KY	Perry County	No records
21195	KY	Pike County	No records
21197	KY	Powell County	No records	Reported	P
21199	KY	Pulaski County	Established
21201	KY	Robertson County	Reported
21203	KY	Rockcastle County	No records	Reported		P
21205	KY	Rowan County	No records
21207	KY	Russell County	Established
21209	KY	Scott County	Established	Reported
21211	KY	Shelby County	No records
21213	KY	Simpson County	No records			P
21215	KY	Spencer County	No records
21217	KY	Taylor County	Reported
21219	KY	Todd County	Reported
21221	KY	Trigg County	No records
21223	KY	Trimble County	Established
21225	KY	Union County	No records
21227	KY	Warren County	Reported
21229	KY	Washington County	No records
21231	KY	Wayne County	No records	Reported
21233	KY	Webster County	Established
21235	KY	Whitley County	Reported
21237	KY	Wolfe County	No records
21239	KY	Woodford County	Established
22001	LA	Acadia Parish	No records
22003	LA	Allen Parish	Established
22005	LA	Ascension Parish	No records
22007	LA	Assumption Parish	No records
22009	LA	Avoyelles Parish	Established
22011	LA	Beauregard Parish	No records
22013	LA	Bienville Parish	Established
22015	LA	Bossier Parish	Reported	Reported	P
22017	LA	Caddo Parish	No records		P	P
22019	LA	Calcasieu Parish	No records
22021	LA	Caldwell Parish	Established
22023	LA	Cameron Parish	No records
22025	LA	Catahoula Parish	Reported	Reported
22027	LA	Claiborne Parish	Reported	Reported
22029	LA	Concordia Parish	Established
22031	LA	De Soto Parish	Reported	Reported	P
22033	LA	East Baton Rouge Parish	Reported			P
22035	LA	East Carroll Parish	Reported
22037	LA	East Feliciana Parish	No records
22039	LA	Evangeline Parish	No records			P
22041	LA	Franklin Parish	No records
22043	LA	Grant Parish	Established		P
22045	LA	Iberia Parish	No records
22047	LA	Iberville Parish	No records
22049	LA	Jackson Parish	Established
22051	LA	Jefferson Parish	No records
22053	LA	Jefferson Davis Parish	Reported
22055	LA	Lafayette Parish	Reported	Reported	P
22057	LA	Lafourche Parish	No records
22059	LA	La Salle Parish	No records	Reported
22061	LA	Lincoln Parish	Established	Reported
22063	LA	Livingston Parish	No records
22065	LA	Madison Parish	Reported
22067	LA	Morehouse Parish	Established
22069	LA	Natchitoches Parish	Established
22071	LA	Orleans Parish	No records	Reported	P
22073	LA	Ouachita Parish	Reported
22075	LA	Plaquemines Parish	No records
22077	LA	Pointe Coupee Parish	Reported
22079	LA	Rapides Parish	Reported	Reported		P
22081	LA	Red River Parish	No records
22083	LA	Richland Parish	No records
22085	LA	Sabine Parish	Reported
22087	LA	St. Bernard Parish	No records
22089	LA	St. Charles Parish	No records		P
22091	LA	St. Helena Parish	No records
22093	LA	St. James Parish	No records
22095	LA	St. John the Baptist	Reported
22097	LA	St. Landry Parish	Reported
22099	LA	St. Martin Parish	Reported
22101	LA	St. Mary Parish	Reported
22103	LA	St. Tammany Parish	Reported	Established	P	P
22105	LA	Tangipahoa Parish	Reported	Reported
22107	LA	Tensas Parish	Reported
22109	LA	Terrebonne Parish	No records
22111	LA	Union Parish	Established
22113	LA	Vermilion Parish	Reported
22115	LA	Vernon Parish	Established	Reported
22117	LA	Washington Parish	Reported	Reported		P
22119	LA	Webster Parish	No records
22121	LA	West Baton Rouge Parish	No records
22123	LA	West Carroll Parish	No records
22125	LA	West Feliciana Parish	No records			P
22127	LA	Winn Parish	Reported
23001	ME	Androscoggin County	Established	Established	P
23003	ME	Aroostook County	Established	Reported	P
23005	ME	Cumberland County	Established	Established	P	P
23007	ME	Franklin County	Established	Reported	P	P
23009	ME	Hancock County	Established	Established	P	P
23011	ME	Kennebec County	Established	Established	P	P
23013	ME	Knox County	Established	Established	P	P
23015	ME	Lincoln County	Established	Established	P
23017	ME	Oxford County	Established	Established	P	P
23019	ME	Penobscot County	Established	Established	P	P
23021	ME	Piscataquis County	Established	Reported	P
23023	ME	Sagadahoc County	Established	Established	P	P
23025	ME	Somerset County	Established	Reported	P
23027	ME	Waldo County	Established	Established	P	P
23029	ME	Washington County	Established	Established	P	P
23031	ME	York County	Established	Established	P	P
24001	MD	Allegany County	Reported	Established	P	P
24003	MD	Anne Arundel County	Established	Established	P	P
24005	MD	Baltimore County	Established	Established	P	P
24009	MD	Calvert County	Established	Reported	P	P
24011	MD	Caroline County	Established	Reported	P
24013	MD	Carroll County	Established	Established	P	P
24015	MD	Cecil County	Established	Reported
24017	MD	Charles County	Established	Reported	P	P
24019	MD	Dorchester County	Established		P
24021	MD	Frederick County	Established	Established	P	P
24023	MD	Garrett County	Reported	Reported	P	P
24025	MD	Harford County	Established	Established	P	P
24027	MD	Howard County	Established	Established	P	P
24029	MD	Kent County	Established	Reported		P
24031	MD	Montgomery County	Established	Established	P	P
24033	MD	Prince George's County	Established	Established	P	P
24035	MD	Queen Anne's County	Established	Reported	P
24037	MD	St. Mary's County	Established	Reported	P
24039	MD	Somerset County	Established
24041	MD	Talbot County	Established	Reported	P
24043	MD	Washington County	Established	Established	P	P
24045	MD	Wicomico County	Established	Reported	P
24047	MD	Worcester County	Established	Reported	P
24510	MD	Baltimore City	No records	Established		P
25001	MA	Barnstable County	Established	Established	P	P
25003	MA	Berkshire County	Established	Established	P	P
25005	MA	Bristol County	Established	Established	P	P
25007	MA	Dukes County	Established	Established	P	P
25009	MA	Essex County	Established	Established	P	P
25011	MA	Franklin County	Established	Established	P	P
25013	MA	Hampden County	Established	Established	P	P
25015	MA	Hampshire County	Established	Established	P	P
25017	MA	Middlesex County	Established	Established	P	P
25019	MA	Nantucket County	Established	Established	P
25021	MA	Norfolk County	Established	Established	P	P
25023	MA	Plymouth County	Established	Established	P	P
25025	MA	Suffolk County	Established	Established	P	P
25027	MA	Worcester County	Established	Established	P	P
26001	MI	Alcona County	Established	Reported
26003	MI	Alger County	Reported	Reported
26005	MI	Allegan County	Established	Reported	P	P
26007	MI	Alpena County	Established
26009	MI	Antrim County	No records	Reported		P
26011	MI	Arenac County	No records		P
26013	MI	Baraga County	Established
26015	MI	Barry County	Established	Reported	P	P
26017	MI	Bay County	Established	Reported
26019	MI	Benzie County	Established	Reported		P
26021	MI	Berrien County	Established	Established	P	P
26023	MI	Branch County	No records
26025	MI	Calhoun County	Established	Established	P	P
26027	MI	Cass County	Established	Reported
26029	MI	Charlevoix County	Established	Reported
26031	MI	Cheboygan County	Established	Reported
26033	MI	Chippewa County	Established	Reported
26035	MI	Clare County	No records
26037	MI	Clinton County	Established	Reported		P
26039	MI	Crawford County	No records
26041	MI	Delta County	Established	Reported
26043	MI	Dickinson County	Established	Established	P
26045	MI	Eaton County	Established	Reported	P
26047	MI	Emmet County	Established	Reported	P	P
26049	MI	Genesee County	Reported	Established	P	P
26051	MI	Gladwin County	Established
26053	MI	Gogebic County	Established	Reported
26055	MI	Grand Traverse County	Established	Established		P
26057	MI	Gratiot County	No records
26059	MI	Hillsdale County	Established
26061	MI	Houghton County	Established	Reported	P	P
26063	MI	Huron County	Established	Reported
26065	MI	Ingham County	Established	Established		P
26067	MI	Ionia County	Established			P
26069	MI	Iosco County	Established
26071	MI	Iron County	Established
26073	MI	Isabella County	Reported	Reported		P
26075	MI	Jackson County	Established	Reported	P
26077	MI	Kalamazoo County	Established	Established	P	P
26079	MI	Kalkaska County	No records	Reported
26081	MI	Kent County	Reported	Established	P	P
26083	MI	Keweenaw County	Established
26085	MI	Lake County	No records
26087	MI	Lapeer County	Reported	Reported	P
26089	MI	Leelanau County	Established	Established	P	P
26091	MI	Lenawee County	Established
26093	MI	Livingston County	Established	Established	P	P
26095	MI	Luce County	No records
26097	MI	Mackinac County	Reported
26099	MI	Macomb County	Established	Established
26101	MI	Manistee County	Established		P
26103	MI	Marquette County	Established	Reported	P	P
26105	MI	Mason County	Established	Reported	P	P
26107	MI	Mecosta County	No records
26109	MI	Menominee County	Established	Reported	P
26111	MI	Midland County	Reported	Reported
26113	MI	Missaukee County	No records
26115	MI	Monroe County	No records		P
26117	MI	Montcalm County	Established
26119	MI	Montmorency County	Reported
26121	MI	Muskegon County	Established	Established	P	P
26123	MI	Newaygo County	No records	Reported
26125	MI	Oakland County	Established	Established	P	P
26127	MI	Oceana County	Established	Reported
26129	MI	Ogemaw County	Reported
26131	MI	Ontonagon County	Established		P	P
26133	MI	Osceola County	No records	Reported
26135	MI	Oscoda County	No records
26137	MI	Otsego County	No records
26139	MI	Ottawa County	Established	Established	P	P
26141	MI	Presque Isle County	Established	Reported
26143	MI	Roscommon County	No records
26145	MI	Saginaw County	Reported	Reported
26147	MI	St. Clair County	Established			P
26149	MI	St. Joseph County	Established	Reported	P
26151	MI	Sanilac County	No records	Reported
26153	MI	Schoolcraft County	Established
26155	MI	Shiawassee County	No records	Reported		P
26157	MI	Tuscola County	Established	Reported
26159	MI	Van Buren County	Established	Reported	P
26161	MI	Washtenaw County	Established	Established	P	P
26163	MI	Wayne County	Established	Established
26165	MI	Wexford County	No records			P
27001	MN	Aitkin County	Established	Reported		P
27003	MN	Anoka County	Established	Established	P	P
27005	MN	Becker County	Established	Reported	P	P
27007	MN	Beltrami County	Established	Reported	P	P
27009	MN	Benton County	Established	Reported	P
27011	MN	Big Stone County	No records			P
27013	MN	Blue Earth County	No records	Reported	P
27015	MN	Brown County	Reported
27017	MN	Carlton County	Established	Reported
27019	MN	Carver County	Established	Reported	P	P
27021	MN	Cass County	Established		P	P
27023	MN	Chippewa County	No records
27025	MN	Chisago County	Established	Established	P	P
27027	MN	Clay County	No records	Reported
27029	MN	Clearwater County	Established	Reported		P
27031	MN	Cook County	Established		P	P
27033	MN	Cottonwood County	No records
27035	MN	Crow Wing County	Established	Established	P	P
27037	MN	Dakota County	Established	Established	P	P
27039	MN	Dodge County	No records		P
27041	MN	Douglas County	Established
27043	MN	Faribault County	No records
27045	MN	Fillmore County	Established		P
27047	MN	Freeborn County	No records
27049	MN	Goodhue County	Established	Reported	P	P
27051	MN	Grant County	No records	Reported		P
27053	MN	Hennepin County	Established	Established	P	P
27055	MN	Houston County	Established	Reported	P	P
27057	MN	Hubbard County	Established	Reported	P	P
27059	MN	Isanti County	Established		P
27061	MN	Itasca County	Established	Reported	P	P
27063	MN	Jackson County	No records
27065	MN	Kanabec County	Established
27067	MN	Kandiyohi County	Established		P
27069	MN	Kittson County	Established
27071	MN	Koochiching County	Established		P
27073	MN	Lac qui Parle County	No records
27075	MN	Lake County	Established	Reported		P
27077	MN	Lake of the Woods County	Established
27079	MN	Le Sueur County	No records
27081	MN	Lincoln County	No records
27083	MN	Lyon County	No records
27085	MN	McLeod County	No records
27087	MN	Mahnomen County	Established
27089	MN	Marshall County	Established		P	P
27091	MN	Martin County	No records
27093	MN	Meeker County	No records		P
27095	MN	Mille Lacs County	Established	Reported	P
27097	MN	Morrison County	Established	Reported	P
27099	MN	Mower County	No records
27101	MN	Murray County	No records
27103	MN	Nicollet County	Reported			P
27105	MN	Nobles County	No records
27107	MN	Norman County	No records
27109	MN	Olmsted County	Established	Reported	P	P
27111	MN	Otter Tail County	Established	Reported	P	P
27113	MN	Pennington County	Established
27115	MN	Pine County	Established	Reported	P	P
27117	MN	Pipestone County	No records
27119	MN	Polk County	Established	Reported
27121	MN	Pope County	Established
27123	MN	Ramsey County	Established	Established	P	P
27125	MN	Red Lake County	Established
27127	MN	Redwood County	No records
27129	MN	Renville County	No records
27131	MN	Rice County	Reported	Reported	P	P
27133	MN	Rock County	No records
27135	MN	Roseau County	Established		P
27137	MN	St. Louis County	Established	Reported	P	P
27139	MN	Scott County	Established	Reported	P	P
27141	MN	Sherburne County	Established	Reported	P	P
27143	MN	Sibley County	Established
27145	MN	Stearns County	Established	Reported	P	P
27147	MN	Steele County	No records
27149	MN	Stevens County	No records
27151	MN	Swift County	No records
27153	MN	Todd County	Established	Reported	P
27155	MN	Traverse County	No records
27157	MN	Wabasha County	Established	Reported		P
27159	MN	Wadena County	Established
27161	MN	Waseca County	No records
27163	MN	Washington County	Established	Established	P	P
27165	MN	Watonwan County	No records
27167	MN	Wilkin County	No records
27169	MN	Winona County	Established	Reported	P
27171	MN	Wright County	Established	Reported	P
27173	MN	Yellow Medicine County	No records
28001	MS	Adams County	Established
28003	MS	Alcorn County	Reported
28005	MS	Amite County	Reported
28007	MS	Attala County	Established	Reported
28009	MS	Benton County	Reported
28011	MS	Bolivar County	Established
28013	MS	Calhoun County	Reported
28015	MS	Carroll County	Reported
28017	MS	Chickasaw County	Reported
28019	MS	Choctaw County	Reported
28021	MS	Claiborne County	Established
28023	MS	Clarke County	Reported
28025	MS	Clay County	Reported
28027	MS	Coahoma County	Reported
28029	MS	Copiah County	Established
28031	MS	Covington County	Reported
28033	MS	DeSoto County	Reported	Reported	P
28035	MS	Forrest County	Reported	Reported
28037	MS	Franklin County	Reported
28039	MS	George County	Reported
28041	MS	Greene County	Reported
28043	MS	Grenada County	Reported
28045	MS	Hancock County	Reported
28047	MS	Harrison County	Reported	Reported	P	P
28049	MS	Hinds County	Established
28051	MS	Holmes County	Established
28053	MS	Humphreys County	Reported
28055	MS	Issaquena County	Reported
28057	MS	Itawamba County	Reported
28059	MS	Jackson County	Established			P
28061	MS	Jasper County	Established			P
28063	MS	Jefferson County	Established	Reported
28065	MS	Jefferson Davis County	Reported
28067	MS	Jones County	Reported			P
28069	MS	Kemper County	Reported
28071	MS	Lafayette County	Reported	Reported	P	P
28073	MS	Lamar County	Reported
28075	MS	Lauderdale County	Reported			P
28077	MS	Lawrence County	Reported
28079	MS	Leake County	Established
28081	MS	Lee County	Reported
28083	MS	Leflore County	Reported
28085	MS	Lincoln County	Reported
28087	MS	Lowndes County	Reported
28089	MS	Madison County	Established
28091	MS	Marion County	Reported	Reported
28093	MS	Marshall County	Established
28095	MS	Monroe County	Reported
28097	MS	Montgomery County	Reported
28099	MS	Neshoba County	Reported
28101	MS	Newton County	Reported	Reported
28103	MS	Noxubee County	Established
28105	MS	Oktibbeha County	Established	Reported		P
28107	MS	Panola County	Established
28109	MS	Pearl River County	Reported
28111	MS	Perry County	Established
28113	MS	Pike County	Reported
28115	MS	Pontotoc County	Reported			P
28117	MS	Prentiss County	Reported
28119	MS	Quitman County	Reported
28121	MS	Rankin County	Established		P
28123	MS	Scott County	Established	Reported
28125	MS	Sharkey County	Reported
28127	MS	Simpson County	Reported
28129	MS	Smith County	Established
28131	MS	Stone County	Reported			P
28133	MS	Sunflower County	Reported
28135	MS	Tallahatchie County	Reported
28137	MS	Tate County	Reported
28139	MS	Tippah County	Reported
28141	MS	Tishomingo County	Reported
28143	MS	Tunica County	Reported
28145	MS	Union County	Reported
28147	MS	Walthall County	Reported			P
28149	MS	Warren County	Established	Reported
28151	MS	Washington County	Reported
28153	MS	Wayne County	Reported
28155	MS	Webster County	Reported
28157	MS	Wilkinson County	Reported			P
28159	MS	Winston County	Established
28161	MS	Yalobusha County	Reported
28163	MS	Yazoo County	Established
29001	MO	Adair County	Established
29003	MO	Andrew County	No records
29005	MO	Atchison County	No records
29007	MO	Audrain County	No records
29009	MO	Barry County	No records	Reported
29011	MO	Barton County	No records
29013	MO	Bates County	No records
29015	MO	Benton County	Established		P
29017	MO	Bollinger County	Established
29019	MO	Boone County	Reported	Reported	P	P
29021	MO	Buchanan County	No records
29023	MO	Butler County	No records	Reported	P
29025	MO	Caldwell County	No records
29027	MO	Callaway County	Established
29029	MO	Camden County	No records
29031	MO	Cape Girardeau County	Established
29033	MO	Carroll County	No records
29035	MO	Carter County	No records			P
29037	MO	Cass County	No records
29039	MO	Cedar County	No records			P
29041	MO	Chariton County	No records
29043	MO	Christian County	No records
29045	MO	Clark County	Reported
29047	MO	Clay County	No records
29049	MO	Clinton County	No records
29051	MO	Cole County	No records	Reported	P	P
29053	MO	Cooper County	No records
29055	MO	Crawford County	No records
29057	MO	Dade County	No records
29059	MO	Dallas County	Established
29061	MO	Daviess County	No records
29063	MO	DeKalb County	No records
29065	MO	Dent County	Established		P
29067	MO	Douglas County	Established		P
29069	MO	Dunklin County	No records
29071	MO	Franklin County	No records	Reported	P
29073	MO	Gasconade County	Established
29075	MO	Gentry County	No records
29077	MO	Greene County	Established	Reported	P
29079	MO	Grundy County	No records
29081	MO	Harrison County	No records
29083	MO	Henry County	No records
29085	MO	Hickory County	No records
29087	MO	Holt County	No records
29089	MO	Howard County	No records
29091	MO	Howell County	Established			P
29093	MO	Iron County	No records
29095	MO	Jackson County	No records	Reported	P
29097	MO	Jasper County	Established
29099	MO	Jefferson County	No records		P	P
29101	MO	Johnson County	Established
29103	MO	Knox County	No records
29105	MO	Laclede County	Established
29107	MO	Lafayette County	No records
29109	MO	Lawrence County	No records	Reported
29111	MO	Lewis County	No records
29113	MO	Lincoln County	No records
29115	MO	Linn County	No records
29117	MO	Livingston County	No records
29119	MO	McDonald County	No records			P
29121	MO	Macon County	No records
29123	MO	Madison County	No records
29125	MO	Maries County	No records
29127	MO	Marion County	No records
29129	MO	Mercer County	No records
29131	MO	Miller County	No records
29133	MO	Mississippi County	No records
29135	MO	Moniteau County	No records
29137	MO	Monroe County	No records
29139	MO	Montgomery County	Reported
29141	MO	Morgan County	No records
29143	MO	New Madrid County	Reported
29145	MO	Newton County	Reported
29147	MO	Nodaway County	No records
29149	MO	Oregon County	No records
29151	MO	Osage County	Established
29153	MO	Ozark County	No records
29155	MO	Pemiscot County	No records
29157	MO	Perry County	No records
29159	MO	Pettis County	No records
29161	MO	Phelps County	No records
29163	MO	Pike County	No records
29165	MO	Platte County	No records
29167	MO	Polk County	No records
29169	MO	Pulaski County	Established
29171	MO	Putnam County	No records
29173	MO	Ralls County	No records
29175	MO	Randolph County	No records
29177	MO	Ray County	No records
29179	MO	Reynolds County	No records
29181	MO	Ripley County	No records
29183	MO	St. Charles County	Established		P
29185	MO	St. Clair County	Reported
29186	MO	Ste. Genevieve County	No records
29187	MO	St. Francois County	No records	Reported
29189	MO	St. Louis County	Reported	Reported	P	P
29195	MO	Saline County	No records
29197	MO	Schuyler County	No records
29199	MO	Scotland County	No records
29201	MO	Scott County	Reported			P
29203	MO	Shannon County	No records			P
29205	MO	Shelby County	No records
29207	MO	Stoddard County	Established
29209	MO	Stone County	Established
29211	MO	Sullivan County	No records
29213	MO	Taney County	Established
29215	MO	Texas County	Established
29217	MO	Vernon County	No records
29219	MO	Warren County	No records			P
29221	MO	Washington County	No records	Reported
29223	MO	Wayne County	Established
29225	MO	Webster County	Established
29227	MO	Worth County	No records
29229	MO	Wright County	No records
29510	MO	St. Louis City	No records
30001	MT	Beaverhead County	No records
30003	MT	Big Horn County	No records
30005	MT	Blaine County	No records
30007	MT	Broadwater County	No records
30009	MT	Carbon County	No records
30011	MT	Carter County	No records
30013	MT	Cascade County	No records
30015	MT	Chouteau County	No records
30017	MT	Custer County	No records
30019	MT	Daniels County	No records
30021	MT	Dawson County	No records
30023	MT	Deer Lodge County	No records
30025	MT	Fallon County	No records
30027	MT	Fergus County	No records
30029	MT	Flathead County	No records
30031	MT	Gallatin County	No records
30033	MT	Garfield County	No records
30035	MT	Glacier County	No records
30037	MT	Golden Valley County	No records
30039	MT	Granite County	No records
30041	MT	Hill County	No records
30043	MT	Jefferson County	No records
30045	MT	Judith Basin County	No records
30047	MT	Lake County	No records
30049	MT	Lewis and Clark County	No records
30051	MT	Liberty County	No records		P
30053	MT	Lincoln County	No records
30055	MT	McCone County	No records
30057	MT	Madison County	No records
30059	MT	Meagher County	No records
30061	MT	Mineral County	No records
30063	MT	Missoula County	No records
30065	MT	Musselshell County	No records
30067	MT	Park County	No records
30069	MT	Petroleum County	No records
30071	MT	Phillips County	No records
30073	MT	Pondera County	No records
30075	MT	Powder River County	No records
30077	MT	Powell County	No records
30079	MT	Prairie County	No records
30081	MT	Ravalli County	No records
30083	MT	Richland County	No records
30085	MT	Roosevelt County	No records
30087	MT	Rosebud County	No records
30089	MT	Sanders County	No records
30091	MT	Sheridan County	No records
30093	MT	Silver Bow County	No records
30095	MT	Stillwater County	No records
30097	MT	Sweet Grass County	No records
30099	MT	Teton County	No records
30101	MT	Toole County	No records
30103	MT	Treasure County	No records
30105	MT	Valley County	No records
30107	MT	Wheatland County	No records
30109	MT	Wibaux County	No records
30111	MT	Yellowstone County	No records
31001	NE	Adams County	No records
31003	NE	Antelope County	No records
31005	NE	Arthur County	No records
31007	NE	Banner County	No records
31009	NE	Blaine County	No records
31011	NE	Boone County	No records
31013	NE	Box Butte County	No records
31015	NE	Boyd County	No records
31017	NE	Brown County	No records
31019	NE	Buffalo County	No records
31021	NE	Burt County	No records
31023	NE	Butler County	No records
31025	NE	Cass County	Reported
31027	NE	Cedar County	No records
31029	NE	Chase County	No records
31031	NE	Cherry County	No records
31033	NE	Cheyenne County	No records
31035	NE	Clay County	No records
31037	NE	Colfax County	No records
31039	NE	Cuming County	No records
31041	NE	Custer County	No records
31043	NE	Dakota County	No records
31045	NE	Dawes County	No records
31047	NE	Dawson County	No records
31049	NE	Deuel County	No records
31051	NE	Dixon County	No records
31053	NE	Dodge County	No records
31055	NE	Douglas County	No records	Reported	P
31057	NE	Dundy County	No records
31059	NE	Fillmore County	No records
31061	NE	Franklin County	No records
31063	NE	Frontier County	No records
31065	NE	Furnas County	No records
31067	NE	Gage County	No records
31069	NE	Garden County	No records
31071	NE	Garfield County	No records
31073	NE	Gosper County	No records
31075	NE	Grant County	No records
31077	NE	Greeley County	No records
31079	NE	Hall County	No records
31081	NE	Hamilton County	No records
31083	NE	Harlan County	No records
31085	NE	Hayes County	No records
31087	NE	Hitchcock County	No records
31089	NE	Holt County	No records
31091	NE	Hooker County	No records
31093	NE	Howard County	No records
31095	NE	Jefferson County	No records
31097	NE	Johnson County	No records
31099	NE	Kearney County	No records
31101	NE	Keith County	No records
31103	NE	Keya Paha County	No records
31105	NE	Kimball County	No records
31107	NE	Knox County	No records
31109	NE	Lancaster County	Reported
31111	NE	Lincoln County	No records
31113	NE	Logan County	No records
31115	NE	Loup County	No records
31117	NE	McPherson County	No records
31119	NE	Madison County	No records
31121	NE	Merrick County	No records
31123	NE	Morrill County	No records
31125	NE	Nance County	No records
31127	NE	Nemaha County	No records
31129	NE	Nuckolls County	No records
31131	NE	Otoe County	No records
31133	NE	Pawnee County	Reported
31135	NE	Perkins County	No records
31137	NE	Phelps County	No records
31139	NE	Pierce County	No records
31141	NE	Platte County	No records
31143	NE	Polk County	No records
31145	NE	Red Willow County	No records
31147	NE	Richardson County	No records
31149	NE	Rock County	No records
31151	NE	Saline County	No records
31153	NE	Sarpy County	No records	Reported
31155	NE	Saunders County	No records
31157	NE	Scotts Bluff County	No records	Reported		P
31159	NE	Seward County	No records
31161	NE	Sheridan County	No records
31163	NE	Sherman County	No records
31165	NE	Sioux County	No records
31167	NE	Stanton County	No records
31169	NE	Thayer County	No records
31171	NE	Thomas County	No records
31173	NE	Thurston County	No records
31175	NE	Valley County	No records
31177	NE	Washington County	No records
31179	NE	Wayne County	No records
31181	NE	Webster County	No records
31183	NE	Wheeler County	No records
31185	NE	York County	No records
32001	NV	Churchill County	No records
32003	NV	Clark County	No records
32005	NV	Douglas County	No records
32007	NV	Elko County	No records
32009	NV	Esmeralda County	No records
32011	NV	Eureka County	No records
32013	NV	Humboldt County	No records
32015	NV	Lander County	No records
32017	NV	Lincoln County	No records
32019	NV	Lyon County	No records
32021	NV	Mineral County	No records
32023	NV	Nye County	No records
32027	NV	Pershing County	No records
32029	NV	Storey County	No records
32031	NV	Washoe County	No records
32033	NV	White Pine County	No records
32510	NV	Carson City	No records
33001	NH	Belknap County	Established	Established	P	P
33003	NH	Carroll County	Established	Established	P	P
33005	NH	Cheshire County	Established	Established	P	P
33007	NH	Coos County	Reported
33009	NH	Grafton County	Established	Established	P	P
33011	NH	Hillsborough County	Established	Established	P	P
33013	NH	Merrimack County	Established	Established	P	P
33015	NH	Rockingham County	Established	Established	P	P
33017	NH	Strafford County	Established	Established	P	P
33019	NH	Sullivan County	Established	Established	P	P
34001	NJ	Atlantic County	Established	Established	P	P
34003	NJ	Bergen County	Established	Established	P	P
34005	NJ	Burlington County	Established	Established	P	P
34007	NJ	Camden County	Established	Established	P	P
34009	NJ	Cape May County	Established	Reported	P	P
34011	NJ	Cumberland County	Established	Reported		P
34013	NJ	Essex County	Established	Established	P	P
34015	NJ	Gloucester County	Established	Established	P	P
34017	NJ	Hudson County	Established	Established	P
34019	NJ	Hunterdon County	Established	Established	P	P
34021	NJ	Mercer County	Established	Established	P	P
34023	NJ	Middlesex County	Established	Established	P	P
34025	NJ	Monmouth County	Established	Established	P	P
34027	NJ	Morris County	Established	Established	P	P
34029	NJ	Ocean County	Established	Established	P	P
34031	NJ	Passaic County	Established	Established	P	P
34033	NJ	Salem County	Established	Reported	P	P
34035	NJ	Somerset County	Established	Established	P	P
34037	NJ	Sussex County	Established	Established	P	P
34039	NJ	Union County	Established	Established	P	P
34041	NJ	Warren County	Established	Established	P	P
35001	NM	Bernalillo County	No records
35003	NM	Catron County	No records
35005	NM	Chaves County	No records
35006	NM	Cibola County	No records
35007	NM	Colfax County	No records
35009	NM	Curry County	No records
35011	NM	DeBaca County	No records
35013	NM	Dona Ana County	No records
35015	NM	Eddy County	No records
35017	NM	Grant County	No records
35019	NM	Guadalupe County	No records
35021	NM	Harding County	No records
35023	NM	Hidalgo County	No records
35025	NM	Lea County	No records
35027	NM	Lincoln County	No records
35028	NM	Los Alamos County	No records
35029	NM	Luna County	No records
35031	NM	McKinley County	No records
35033	NM	Mora County	No records
35035	NM	Otero County	No records
35037	NM	Quay County	No records
35039	NM	Rio Arriba County	No records
35041	NM	Roosevelt County	No records
35043	NM	Sandoval County	No records
35045	NM	San Juan County	No records
35047	NM	San Miguel County	No records
35049	NM	Santa Fe County	No records
35051	NM	Sierra County	No records
35053	NM	Socorro County	No records
35055	NM	Taos County	No records
35057	NM	Torrance County	No records
35059	NM	Union County	No records
35061	NM	Valencia County	No records
36001	NY	Albany County	Established	Established	P	P
36003	NY	Allegany County	Established	Established	P	P
36005	NYC	Bronx County	Established	Established	P	P
36007	NY	Broome County	Established	Established	P	P
36009	NY	Cattaraugus County	Established	Established	P	P
36011	NY	Cayuga County	Established	Established	P	P
36013	NY	Chautauqua County	Established	Established	P	P
36015	NY	Chemung County	Established	Established	P	P
36017	NY	Chenango County	Established	Established	P
36019	NY	Clinton County	Established	Established	P	P
36021	NY	Columbia County	Established	Established	P	P
36023	NY	Cortland County	Established	Reported	P	P
36025	NY	Delaware County	Established	Established	P	P
36027	NY	Dutchess County	Established	Established	P	P
36029	NY	Erie County	Established	Established	P	P
36031	NY	Essex County	Established	Established	P	P
36033	NY	Franklin County	Established	Established	P	P
36035	NY	Fulton County	Established	Established	P
36037	NY	Genesee County	Established	Established	P	P
36039	NY	Greene County	Established	Established	P	P
36041	NY	Hamilton County	Established	Reported		P
36043	NY	Herkimer County	Established	Established	P	P
36045	NY	Jefferson County	Established	Established	P	P
36047	NYC	Kings County	Established	Established	P	P
36049	NY	Lewis County	Established	Established	P
36051	NY	Livingston County	Established	Established	P	P
36053	NY	Madison County	Established	Established	P	P
36055	NY	Monroe County	Established	Established	P	P
36057	NY	Montgomery County	Established	Reported	P
36059	NY	Nassau County	Established	Established	P	P
36061	NYC	New York County	Established	Established	P	P
36063	NY	Niagara County	Established	Reported	P
36065	NY	Oneida County	Established	Established	P	P
36067	NY	Onondaga County	Established	Established	P	P
36069	NY	Ontario County	Established	Established	P	P
36071	NY	Orange County	Established	Established	P	P
36073	NY	Orleans County	Reported	Reported
36075	NY	Oswego County	Established	Established	P	P
36077	NY	Otsego County	Established	Established	P	P
36079	NY	Putnam County	Established	Established	P	P
36081	NYC	Queens County	Established	Established	P	P
36083	NY	Rensselaer County	Established	Established	P	P
36085	NYC	Richmond County	Established	Established	P	P
36087	NY	Rockland County	Established	Established	P	P
36089	NY	St. Lawrence County	Established	Established	P	P
36091	NY	Saratoga County	Established	Established	P	P
36093	NY	Schenectady County	Established	Established	P	P
36095	NY	Schoharie County	Established	Established	P	P
36097	NY	Schuyler County	Established		P	P
36099	NY	Seneca County	Established	Reported	P	P
36101	NY	Steuben County	Established	Established	P	P
36103	NY	Suffolk County	Established	Established	P	P
36105	NY	Sullivan County	Established	Established	P	P
36107	NY	Tioga County	Established	Established	P	P
36109	NY	Tompkins County	Established	Established	P	P
36111	NY	Ulster County	Established	Established	P	P
36113	NY	Warren County	Established	Established	P	P
36115	NY	Washington County	Established	Established	P	P
36117	NY	Wayne County	Established	Established	P	P
36119	NY	Westchester County	Established	Established	P	P
36121	NY	Wyoming County	Established	Established	P	P
36123	NY	Yates County	Established	Established	P	P
37001	NC	Alamance County	Established		P
37003	NC	Alexander County	Reported
37005	NC	Alleghany County	Established	Reported
37007	NC	Anson County	Reported
37009	NC	Ashe County	Established	Reported		P
37011	NC	Avery County	No records	Reported		P
37013	NC	Beaufort County	Established
37015	NC	Bertie County	Established
37017	NC	Bladen County	Established
37019	NC	Brunswick County	Established	Reported
37021	NC	Buncombe County	No records	Established	P	P
37023	NC	Burke County	No records	Reported
37025	NC	Cabarrus County	No records		P
37027	NC	Caldwell County	No records
37029	NC	Camden County	Established
37031	NC	Carteret County	Established		P
37033	NC	Caswell County	No records
37035	NC	Catawba County	Reported	Reported
37037	NC	Chatham County	Established	Reported	P
37039	NC	Cherokee County	No records
37041	NC	Chowan County	Established
37043	NC	Clay County	No records
37045	NC	Cleveland County	No records
37047	NC	Columbus County	Established			P
37049	NC	Craven County	Established			P
37051	NC	Cumberland County	Established	Reported	P
37053	NC	Currituck County	Reported		P
37055	NC	Dare County	Established	Reported		P
37057	NC	Davidson County	No records	Reported		P
37059	NC	Davie County	No records	Reported
37061	NC	Duplin County	Established	Reported
37063	NC	Durham County	Established		P
37065	NC	Edgecombe County	Established
37067	NC	Forsyth County	Established	Reported	P
37069	NC	Franklin County	No records
37071	NC	Gaston County	No records	Reported
37073	NC	Gates County	Established			P
37075	NC	Graham County	No records
37077	NC	Granville County	Reported
37079	NC	Greene County	Established	Reported
37081	NC	Guilford County	Reported	Established	P	P
37083	NC	Halifax County	Established		P
37085	NC	Harnett County	Established			P
37087	NC	Haywood County	Reported	Reported
37089	NC	Henderson County	No records	Reported	P
37091	NC	Hertford County	Established
37093	NC	Hoke County	Established	Reported
37095	NC	Hyde County	Established
37097	NC	Iredell County	Reported	Reported
37099	NC	Jackson County	No records	Reported
37101	NC	Johnston County	Established	Reported	P
37103	NC	Jones County	Established			P
37105	NC	Lee County	No records
37107	NC	Lenoir County	Reported
37109	NC	Lincoln County	No records
37111	NC	McDowell County	No records
37113	NC	Macon County	No records
37115	NC	Madison County	No records	Reported		P
37117	NC	Martin County	Established
37119	NC	Mecklenburg County	Reported	Reported
37121	NC	Mitchell County	No records	Reported
37123	NC	Montgomery County	No records
37125	NC	Moore County	Reported	Reported
37127	NC	Nash County	Established
37129	NC	New Hanover County	Established	Reported
37131	NC	Northampton County	No records
37133	NC	Onslow County	Established	Reported		P
37135	NC	Orange County	Established	Reported	P
37137	NC	Pamlico County	Established		P
37139	NC	Pasquotank County	Reported	Reported
37141	NC	Pender County	Established	Reported		P
37143	NC	Perquimans County	Established
37145	NC	Person County	No records
37147	NC	Pitt County	Reported
37149	NC	Polk County	No records
37151	NC	Randolph County	Reported	Reported
37153	NC	Richmond County	No records
37155	NC	Robeson County	Established			P
37157	NC	Rockingham County	Established
37159	NC	Rowan County	Established	Reported
37161	NC	Rutherford County	Reported	Reported
37163	NC	Sampson County	Established
37165	NC	Scotland County	Established
37167	NC	Stanly County	No records
37169	NC	Stokes County	Established	Reported
37171	NC	Surry County	Established	Reported	P
37173	NC	Swain County	No records
37175	NC	Transylvania County	No records		P
37177	NC	Tyrrell County	Established
37179	NC	Union County	No records
37181	NC	Vance County	Reported
37183	NC	Wake County	Established	Established	P	P
37185	NC	Warren County	Established
37187	NC	Washington County	Established
37189	NC	Watauga County	Established	Established	P
37191	NC	Wayne County	Established	Reported
37193	NC	Wilkes County	Established	Reported
37195	NC	Wilson County	No records	Reported
37197	NC	Yadkin County	Reported
37199	NC	Yancey County	No records	Reported
38001	ND	Adams County	No records
38003	ND	Barnes County	No records
38005	ND	Benson County	No records
38007	ND	Billings County	No records
38009	ND	Bottineau County	Established			P
38011	ND	Bowman County	No records
38013	ND	Burke County	No records
38015	ND	Burleigh County	No records
38017	ND	Cass County	No records			P
38019	ND	Cavalier County	No records
38021	ND	Dickey County	No records
38023	ND	Divide County	No records
38025	ND	Dunn County	No records
38027	ND	Eddy County	Established
38029	ND	Emmons County	No records
38031	ND	Foster County	No records
38033	ND	Golden Valley County	No records
38035	ND	Grand Forks County	Established	Reported
38037	ND	Grant County	No records
38039	ND	Griggs County	No records
38041	ND	Hettinger County	No records
38043	ND	Kidder County	No records
38045	ND	LaMoure County	No records
38047	ND	Logan County	No records
38049	ND	McHenry County	No records
38051	ND	McIntosh County	No records
38053	ND	McKenzie County	No records
38055	ND	McLean County	No records
38057	ND	Mercer County	No records
38059	ND	Morton County	No records
38061	ND	Mountrail County	No records
38063	ND	Nelson County	No records
38065	ND	Oliver County	No records
38067	ND	Pembina County	Established
38069	ND	Pierce County	No records
38071	ND	Ramsey County	Established
38073	ND	Ransom County	Reported
38075	ND	Renville County	No records
38077	ND	Richland County	No records
38079	ND	Rolette County	Reported
38081	ND	Sargent County	No records
38083	ND	Sheridan County	No records
[truncated: 1,112 more rows]

## Sheet: A americanum
FIPS	State	County	Springer et al. 2014	Kopsco et al. 2021	Nieto et al. 2018	iNaturalist
1001	Alabama	Autauga	No record	Reported		R
1003	Alabama	Baldwin	Established	Reported	R	R
1005	Alabama	Barbour	Reported	No record	R
1007	Alabama	Bibb	Reported	No record		R
1009	Alabama	Blount	Reported	Reported		R
1011	Alabama	Bullock	Reported	No record
1013	Alabama	Butler	Reported	Reported	R
1015	Alabama	Calhoun	Established	Reported	R	R
1017	Alabama	Chambers	Established	No record		R
1019	Alabama	Cherokee	Reported	Reported		R
1021	Alabama	Chilton	Reported	No record
1023	Alabama	Choctaw	Reported	No record
1025	Alabama	Clarke	Established	No record
1027	Alabama	Clay	Reported	No record		R
1029	Alabama	Cleburne	Established	Reported		R
1031	Alabama	Coffee	Reported	No record
1033	Alabama	Colbert	Established	No record		R
1035	Alabama	Conecuh	Reported	Reported
1037	Alabama	Coosa	Reported	No record		R
1039	Alabama	Covington	Reported	No record
1043	Alabama	Cullman	Reported	Established	R
1045	Alabama	Dale	Reported	No record
1047	Alabama	Dallas	Reported	No record		R
1049	Alabama	De Kalb	Established	Reported		R
1051	Alabama	Elmore	Established	Reported		R
1053	Alabama	Escambia	Established	No record
1055	Alabama	Etowah	No record	Reported
1059	Alabama	Franklin	Reported	No record
1063	Alabama	Greene	Reported	No record
1065	Alabama	Hale	Established	No record		R
1067	Alabama	Henry	Reported	No record
1069	Alabama	Houston	Established	No record
1071	Alabama	Jackson	Reported	Reported		R
1073	Alabama	Jefferson	Reported	Established	R	R
1077	Alabama	Lauderdale	Established	Reported	R	R
1079	Alabama	Lawrence	Established	Reported
1081	Alabama	Lee	Established	Established		R
1083	Alabama	Limestone	Reported	Reported	R	R
1085	Alabama	Lowndes	Reported	No record
1087	Alabama	Macon	Reported	No record
1089	Alabama	Madison	Established	Established	R	R
1091	Alabama	Marengo	Reported	No record
1093	Alabama	Marion	Reported	Reported
1095	Alabama	Marshall	Reported	Reported
1097	Alabama	Mobile	Reported	Reported		R
1099	Alabama	Monroe	Reported	No record
1101	Alabama	Montgomery	Reported	Reported		R
1103	Alabama	Morgan	Reported	Established		R
1105	Alabama	Perry	Reported	No record		R
1107	Alabama	Pickens	Reported	No record
1111	Alabama	Randolph	Reported	Reported		R
1113	Alabama	Russell	Established	No record
1117	Alabama	Shelby	Established	Established	R	R
1115	Alabama	St Clair	Reported	No record
1119	Alabama	Sumter	Established	Reported		R
1123	Alabama	Tallapoosa	Established	No record	R	R
1125	Alabama	Tuscaloosa	Reported	Established	R	R
1127	Alabama	Walker	No record	Established		R
1129	Alabama	Washington	Reported	No record
1131	Alabama	Wilcox	Established	No record		R
1133	Alabama	Winston	Established	Reported		R
5001	Arkansas	Arkansas	Established	No record
5003	Arkansas	Ashley	Established	No record
5005	Arkansas	Baxter	Reported	Reported	R	R
5007	Arkansas	Benton	Established	Established	R	R
5009	Arkansas	Boone	Established	Reported
5011	Arkansas	Bradley	Reported	No record	R
5013	Arkansas	Calhoun	Reported	No record
5015	Arkansas	Carroll	Established	Reported	R	R
5017	Arkansas	Chicot	Reported	No record
5019	Arkansas	Clark	Reported	No record	R
5021	Arkansas	Clay	Reported	No record
5023	Arkansas	Cleburne	Established	Reported	R	R
5025	Arkansas	Cleveland	Established	No record		R
5027	Arkansas	Columbia	Reported	Reported		R
5029	Arkansas	Conway	Established	Reported	R
5031	Arkansas	Craighead	No record	Reported	R	R
5033	Arkansas	Crawford	Established	Reported		R
	Arkansas	Cross	No record	No record		R
5039	Arkansas	Dallas	Established	No record
5041	Arkansas	Desha	Established	Reported
5043	Arkansas	Drew	Established	No record	R
5045	Arkansas	Faulkner	Reported	Reported	R	R
5047	Arkansas	Franklin	Established	No record		R
5049	Arkansas	Fulton	Reported	No record		R
5051	Arkansas	Garland	Established	Established		R
5053	Arkansas	Grant	Reported	No record
5055	Arkansas	Greene	Established	Reported		R
5057	Arkansas	Hempstead	Reported	No record		R
5059	Arkansas	Hot Spring	Established	Reported		R
5061	Arkansas	Howard	Established	No record
5063	Arkansas	Independence	Reported	Reported		R
5065	Arkansas	Izard	Reported	No record		R
5067	Arkansas	Jackson	Reported	No record
5069	Arkansas	Jefferson	Established	Reported		R
5071	Arkansas	Johnson	Reported	No record	R	R
5073	Arkansas	Lafayette	Reported	No record
5075	Arkansas	Lawrence	Established	Reported		R
5077	Arkansas	Lee	Established	No record
5079	Arkansas	Lincoln	Reported	No record
5081	Arkansas	Little River	Reported	No record
5083	Arkansas	Logan	Reported	No record		R
5085	Arkansas	Lonoke	Reported	Reported		R
5087	Arkansas	Madison	Reported	Reported	R	R
5089	Arkansas	Marion	Established	Reported	R
5091	Arkansas	Miller	Reported	No record
5093	Arkansas	Mississippi	No record	Reported
5095	Arkansas	Monroe	Reported	No record
5097	Arkansas	Montgomery	Reported	Reported		R
5099	Arkansas	Nevada	Reported	No record
5101	Arkansas	Newton	Established	Reported	R	R
5103	Arkansas	Ouachita	Reported	No record
5105	Arkansas	Perry	Established	No record	R
5107	Arkansas	Phillips	Reported	No record
5109	Arkansas	Pike	Reported	Reported
5111	Arkansas	Poinsett	No record	Reported		R
5113	Arkansas	Polk	Established	Reported
5115	Arkansas	Pope	Established	Reported	R	R
5117	Arkansas	Prairie	Reported	No record
5119	Arkansas	Pulaski	Established	Established	R	R
5121	Arkansas	Randolph	Reported	No record
5125	Arkansas	Saline	Reported	Established	R	R
5127	Arkansas	Scott	Reported	No record		R
5129	Arkansas	Searcy	Established	Reported		R
5131	Arkansas	Sebastian	Established	Reported		R
5133	Arkansas	Sevier	Established	Reported
5135	Arkansas	Sharp	Reported	Reported
5137	Arkansas	Stone	Established	No record		R
5139	Arkansas	Union	Established	No record
5141	Arkansas	Van Buren	Reported	No record		R
5143	Arkansas	Washington	Established	Established	R	R
5145	Arkansas	White	Reported	Reported
5147	Arkansas	Woodruff	Reported	No record		R
5149	Arkansas	Yell	Reported	Reported
8013	Colorado	Boulder	No record	Reported
	Colorado	Broomfield	No record	No record	R
8035	Colorado	Douglas	No record	Reported
	Colorado	El Paso	Reported	No record
8059	Colorado	Jefferson	No record	Reported
8069	Colorado	Larimer	No record	Reported
9001	Connecticut	Fairfield	Established	Established	R	R
9003	Connecticut	Hartford	No record	Reported
9005	Connecticut	Litchfield	No record	Reported
9007	Connecticut	Middlesex	No record	Reported
9009	Connecticut	New Haven	Established	Established		R
9011	Connecticut	New London	Reported	Reported
9013	Connecticut	Tolland	No record	Reported
10001	Delaware	Kent	Reported	Established	R	R
10003	Delaware	New Castle	Reported	Established	R	R
10005	Delaware	Sussex	Reported	Established	R	R
11001	District Of Columbia	Washington	Established	Established	R	R
12001	Florida	Alachua	Established	Established	R	R
12003	Florida	Baker	Established	No record		R
12005	Florida	Bay	Established	Reported
12007	Florida	Bradford	Reported	Reported
12009	Florida	Brevard	Reported	Reported	R
12011	Florida	Broward	No record	Established
12013	Florida	Calhoun	Reported	No record
12015	Florida	Charlotte	No record	Reported
12017	Florida	Citrus	Established	Established	R	R
12019	Florida	Clay	Established	Established		R
12021	Florida	Collier	No record	Reported
12023	Florida	Columbia	Established	Reported		R
12029	Florida	Dixie	Established	Reported
12031	Florida	Duval	Established	Established	R	R
12033	Florida	Escambia	Reported	No record	R
12035	Florida	Flagler	Reported	Established		R
12037	Florida	Franklin	Established	No record
12039	Florida	Gadsden	Established	Reported		R
12041	Florida	Gilchrist	Established	Reported		R
12043	Florida	Glades	Established	No record
12047	Florida	Hamilton	Established	Reported
12049	Florida	Hardee	Reported	No record
12053	Florida	Hernando	Established	Reported	R	R
12055	Florida	Highlands	Established	No record
12057	Florida	Hillsborough	Established	Established	R	R
12059	Florida	Holmes	Established	No record
12063	Florida	Jackson	Established	Reported
12065	Florida	Jefferson	Established	Reported	R
12067	Florida	Lafayette	Established	No record		R
12069	Florida	Lake	Established	Established	R	R
12071	Florida	Lee	No record	Reported
12073	Florida	Leon	Established	Established	R	R
12075	Florida	Levy	Established	Reported	R	R
12077	Florida	Liberty	Reported	No record
12079	Florida	Madison	Established	No record		R
12081	Florida	Manatee	Established	Reported
12083	Florida	Marion	Established	Established	R	R
12085	Florida	Martin	Established	No record
12086	Florida	Miami-dade	Established	Reported		R
12089	Florida	Nassau	Established	Reported	R
12091	Florida	Okaloosa (main & spit)	Reported	Established		R
12093	Florida	Okeechobee	Established	Reported
12095	Florida	Orange	Established	Established	R	R
12097	Florida	Osceola	Established	Reported
12099	Florida	Palm Beach	Reported	Reported		R
12101	Florida	Pasco	Established	Established	R	R
12103	Florida	Pinellas	Reported	Reported	R	R
12105	Florida	Polk	Established	Reported	R	R
12107	Florida	Putnam	Established	Reported		R
12113	Florida	Santa Rosa	Reported	Reported
12115	Florida	Sarasota	Reported	Reported
12117	Florida	Seminole	Established	Established	R	R
12109	Florida	St Johns	Established	Established		R
12111	Florida	St Lucie	No record	Reported		R
12119	Florida	Sumter	Established	Reported		R
12121	Florida	Suwannee	Established	Reported		R
12123	Florida	Taylor	Established	Reported		R
12125	Florida	Union	No record	Reported
12127	Florida	Volusia	Established	Established		R
12129	Florida	Wakulla	Established	Established	R	R
12131	Florida	Walton	Established	Reported		R
12133	Florida	Washington	Established	Reported
13001	Georgia	Appling	Reported	No record
13005	Georgia	Bacon	Established	No record
13009	Georgia	Baldwin	No record	Reported	R	R
13011	Georgia	Banks	Reported	No record
13013	Georgia	Barrow	Reported	Reported		R
13015	Georgia	Bartow	Established	No record	R
13017	Georgia	Ben Hill	Reported	No record
13021	Georgia	Bibb	Established	Established	R	R
13023	Georgia	Bleckley	Reported	No record
13025	Georgia	Brantley	Established	No record
13027	Georgia	Brooks	Reported	No record
13029	Georgia	Bryan	Established	No record
13031	Georgia	Bulloch	Established	Reported		R
13035	Georgia	Butts	Reported	Reported
13039	Georgia	Camden	Established	Reported	R	R
13043	Georgia	Candler	Reported	Reported
13045	Georgia	Carroll	Reported	Established
13047	Georgia	Catoosa	Reported	No record
13049	Georgia	Charlton	Reported	No record		R
13051	Georgia	Chatham	Established	Established	R	R
13053	Georgia	Chattahoochee	Established	Reported
13055	Georgia	Chattooga	Reported	No record
13057	Georgia	Cherokee	Reported	Reported
13059	Georgia	Clarke	Established	Established	R	R
13063	Georgia	Clayton	Reported	Established		R
13065	Georgia	Clinch	Reported	No record
13067	Georgia	Cobb	Reported	Established	R
13069	Georgia	Coffee	Established	No record
13073	Georgia	Columbia	Reported	Established
13075	Georgia	Cook	Reported	No record
13077	Georgia	Coweta	Reported	Established	R	R
13079	Georgia	Crawford	Reported	No record
13083	Georgia	Dade	Reported	Reported		R
	Georgia	Dawson	No record	No record		R
13089	Georgia	De Kalb	Reported	Established	R	R
13087	Georgia	Decatur	Reported	No record		R
13095	Georgia	Dougherty	Reported	Reported
13097	Georgia	Douglas	No record	Reported	R	R
13101	Georgia	Echols	Reported	No record
13105	Georgia	Elbert	Reported	No record
13107	Georgia	Emanuel	Reported	No record
13109	Georgia	Evans	Reported	No record
13113	Georgia	Fayette	Reported	Established	R	R
13115	Georgia	Floyd	Established	Reported	R
13117	Georgia	Forsyth	Reported	Established		R
13119	Georgia	Franklin	Reported	No record
13121	Georgia	Fulton	Reported	Established	R	R
	Georgia	Gilmer	No record	No record		R
13125	Georgia	Glascock	Reported	No record
13127	Georgia	Glynn	Established	Established		R
13129	Georgia	Gordon	Reported	Reported		R
13131	Georgia	Grady	Reported	No record		R
13133	Georgia	Greene	Established	Established		R
13135	Georgia	Gwinnett	Reported	Established	R	R
13137	Georgia	Habersham	No record	Reported		R
13139	Georgia	Hall	No record	Established
13141	Georgia	Hancock	Established	No record		R
13145	Georgia	Harris	Reported	Reported
13147	Georgia	Hart	Established	No record
13151	Georgia	Henry	Reported	Established	R	R
13153	Georgia	Houston	Reported	Established
13155	Georgia	Irwin	Reported	No record
13157	Georgia	Jackson	Reported	Established		R
13159	Georgia	Jasper	Established	Reported		R
13161	Georgia	Jeff Davis	Reported	No record
13163	Georgia	Jefferson	Established	No record
13167	Georgia	Johnson	No record	Reported
13169	Georgia	Jones	Established	Reported		R
13171	Georgia	Lamar	Reported	Reported
13175	Georgia	Laurens	Reported	Reported
13179	Georgia	Liberty	Established	No record		R
13181	Georgia	Lincoln	Established	No record
13185	Georgia	Lowndes	Reported	Reported		R
13195	Georgia	Madison	Established	Reported
13197	Georgia	Marion	Reported	No record
13189	Georgia	Mcduffie	Reported	Reported		R
13191	Georgia	Mcintosh	Established	No record		R
13199	Georgia	Meriwether	Reported	Reported
13207	Georgia	Monroe	Established	No record
13211	Georgia	Morgan	Established	No record	R	R
13213	Georgia	Murray	Reported	No record		R
13215	Georgia	Muscogee	Established	Established	R	R
13217	Georgia	Newton	Established	Established		R
13219	Georgia	Oconee	Established	Reported	R	R
13221	Georgia	Oglethorpe	Established	Reported		R
13223	Georgia	Paulding	Reported	Reported	R
13225	Georgia	Peach	Reported	Reported
13227	Georgia	Pickens	No record	Reported		R
13229	Georgia	Pierce	Reported	No record
13231	Georgia	Pike	Reported	No record	R
13233	Georgia	Polk	No record	Reported
13235	Georgia	Pulaski	Reported	No record
13237	Georgia	Putnam	Established	Reported	R	R
13241	Georgia	Rabun	Reported	Reported
13245	Georgia	Richmond	Established	Reported		R
13247	Georgia	Rockdale	Established	Reported	R	R
13249	Georgia	Schley	Reported	No record
	Georgia	Screven	Reported	No record
13255	Georgia	Spalding	Reported	No record
13257	Georgia	Stephens	Reported	No record
13259	Georgia	Stewart	Reported	Reported
13263	Georgia	Talbot	Established	No record
13265	Georgia	Taliaferro	Reported	No record
13267	Georgia	Tattnall	Reported	No record
13269	Georgia	Taylor	Reported	No record
13271	Georgia	Telfair	Reported	No record
13275	Georgia	Thomas	Established	No record
13281	Georgia	Towns	No record	Reported
	Georgia	Treutlen	No record	No record		R
13285	Georgia	Troup	Reported	Reported	R	R
13287	Georgia	Turner	Reported	No record
13293	Georgia	Upson	Established	Reported
13295	Georgia	Walker	Reported	Reported	R	R
13297	Georgia	Walton	Reported	Established	R	R
13299	Georgia	Ware	Reported	No record
13301	Georgia	Warren	Established	No record		R
13303	Georgia	Washington	Reported	No record
13305	Georgia	Wayne	No record	No record	R
13311	Georgia	White	No record	Reported
13313	Georgia	Whitfield	Reported	No record
13317	Georgia	Wilkes	Established	Reported
13319	Georgia	Wilkinson	Reported	Reported
17001	Illinois	Adams	No record	Reported
	Illinois	Alexander	No record	No record		R
17005	Illinois	Bond	no record	No record	R
17007	Illinois	Boone	No record	Reported
	Illinois	Brown	No record	No record		R
17015	Illinois	Carroll	No record	Reported
17017	Illinois	Cass	No record	Reported	R	R
17019	Illinois	Champaign	No record	Reported
17031	Illinois	Cook	Reported	Established		R
	Illinois	Coles	No record	No record		R
	Illinois	Cumberland	No record	No record		R
17037	Illinois	De Kalb	No record	Reported
17043	Illinois	Du Page	Reported	Established
17047	Illinois	Edwards	No record	No record	R
17053	Illinois	Ford	No record	Reported
17055	Illinois	Franklin	No record	Reported
	Illinois	Fulton	No record	No record		R
17059	Illinois	Gallatin	No record	Reported
17063	Illinois	Grundy	No record	Reported		R
17067	Illinois	Hancock	No record	No record	R	R
	Illinois	Hardin	No record	No record		R
17071	Illinois	Henderson	No record	Reported		R
17073	Illinois	Henry	No record	Reported	R
	Illinois	Iroquois	No record	No record		R
17077	Illinois	Jackson	Established	Reported	R	R
17081	Illinois	Jefferson	No record	Reported
17083	Illinois	Jersey	No record	Reported		R
	Illinois	Johnson	No record	No record		R
17089	Illinois	Kane	No record	Established		R
17091	Illinois	Kankakee	No record	Reported	R	R
17093	Illinois	Kendall	No record	Reported
17095	Illinois	Knox	No record	No record	R
17099	Illinois	La Salle	Reported	Reported
17097	Illinois	Lake	Reported	Reported		R
17101	Illinois	Lawrence	No record	No record	R	R
17103	Illinois	Lee	No record	Reported
17105	Illinois	Livingston	No record	Reported
17115	Illinois	Macon	No record	Reported
17117	Illinois	Macoupin	No record	Reported
17119	Illinois	Madison	No record	Reported		R
17121	Illinois	Marion	No record	Reported		R
17125	Illinois	Mason	No record	Reported		R
17111	Illinois	Mchenry	Reported	Reported
17113	Illinois	Mclean	No record	Reported
17133	Illinois	Monroe	No record	Reported		R
17135	Illinois	Montgomery	No record	Reported		R
	Illinois	Morgan	No record	No record		R
17141	Illinois	Ogle	No record	Reported
17143	Illinois	Peoria	No record	Reported		R
17147	Illinois	Piatt	No record	Reported
17149	Illinois	Pike	Established	No record
17151	Illinois	Pope	Reported	Reported		R
	Illinois	Pulaski	No record	No record		R
17155	Illinois	Putnam	no record	no record	R
17165	Illinois	Saline	No record	Reported		R
17167	Illinois	Sangamon	No record	Reported
	Illinois	Schuyler	No record	No record		R
17163	Illinois	St Clair	Reported	Reported		R
17181	Illinois	Union	Reported	No record	R	R
17191	Illinois	Wayne	No record	Reported
17197	Illinois	Will	No record	Reported		R
17199	Illinois	Williamson	Reported	Reported		R
	Illinois	Woodford	No record	No record		R
17201	Illinois	Winnebago	No record	Reported		R
18003	Indiana	Allen	No record	Reported
18005	Indiana	Bartholomew	Reported	Reported	R	R
18013	Indiana	Brown	Reported	Established	R	R
18015	Indiana	Carroll	Reported	No record		R
18017	Indiana	Cass	No record	No record	R
18019	Indiana	Clark	Reported	Established
	Indiana	Clay	No record	No record		R
18025	Indiana	Crawford	Reported	No record	R
18027	Indiana	Daviess	Established	Reported
18029	Indiana	Dearborn	No record	Reported
18035	Indiana	Delaware	No record	Reported
18037	Indiana	Dubois	Established	Reported		R
18039	Indiana	Elkhart	No record	Reported
18043	Indiana	Floyd	Established	Established	R
18047	Indiana	Franklin	No record	Reported
18051	Indiana	Gibson	Reported	Reported
18055	Indiana	Greene	Established	Reported	R
18057	Indiana	Hamilton	No record	Established
18059	Indiana	Hancock	Reported	No record
18061	Indiana	Harrison	Established	Reported		R
18063	Indiana	Hendricks	No record	Reported	R
18067	Indiana	Howard	Reported	Reported
18071	Indiana	Jackson	No record	Reported	R	R
18073	Indiana	Jasper	No record	Reported	R	R
18077	Indiana	Jefferson	Reported	Reported	R	R
18079	Indiana	Jennings	No record	Reported
18081	Indiana	Johnson	No record	Reported		R
18085	Indiana	Kosciuko	No record	No record	R
18091	Indiana	La Porte	No record	Reported
18089	Indiana	Lake	No record	Reported	R	R
18093	Indiana	Lawrence	Reported	Reported	R
18097	Indiana	Marion	Reported	Established		R
18101	Indiana	Martin	Established	Reported	R
18105	Indiana	Monroe	Reported	Established	R	R
18109	Indiana	Morgan	No record	Reported		R
	Indiana	Newton	No record	No record		R
18117	Indiana	Orange	Established	Reported		R
18119	Indiana	Owen	No record	Reported		R
18123	Indiana	Perry	Established	Reported	R	R
18125	Indiana	Pike	Established	No record
18127	Indiana	Porter	No record	Reported		R
18129	Indiana	Posey	Established	No record
18137	Indiana	Ripley	No record	Reported	R
18143	Indiana	Scott	No record	Reported		R
18145	Indiana	Shelby	No record	Reported	R
18147	Indiana	Spencer	Established	Reported		R
18141	Indiana	St Joseph	Reported	Reported
18157	Indiana	Tippecanoe	Reported	No record	R	R
18163	Indiana	Vanderburgh	Reported	Established	R	R
18167	Indiana	Vigo	No record	Reported
18173	Indiana	Warrick	Established	Reported
18175	Indiana	Washington	Reported	No record		R
18177	Indiana	Wayne	Reported	Reported
19001	Iowa	Adair	Reported	No record
19007	Iowa	Appanoose	Reported	Reported
19011	Iowa	Benton	Reported	No record
19013	Iowa	Black Hawk	Established	No record
19027	Iowa	Carroll	Reported	No record
19029	Iowa	Cass	Reported	No record
19039	Iowa	Clarke	Reported	No record
19045	Iowa	Clinton	Reported	No record
19047	Iowa	Crawford	Reported	No record
19049	Iowa	Dallas	Established	No record	R	R
19051	Iowa	Davis	Established	No record
19053	Iowa	Decatur	Established	Reported		R
19055	Iowa	Delaware	No record	Reported
19057	Iowa	Des Moines	Reported	No record		R
19061	Iowa	Dubuque	Reported	Reported
19065	Iowa	Fayette	Reported	No record
19071	Iowa	Fremont	Established	No record		R
19079	Iowa	Hamilton	Reported	No record
19081	Iowa	Hancock	Reported	No record
19083	Iowa	Hardin	Reported	No record
	Iowa	Harrison	No record	No record		R
19087	Iowa	Henry	Established	No record
19097	Iowa	Jackson	Reported	No record
19099	Iowa	Jasper	Reported	No record
19101	Iowa	Jefferson	Established	No record
19103	Iowa	Johnson	Reported	Reported
19109	Iowa	Kossuth	Established	No record
19111	Iowa	Lee	Established	Reported
19113	Iowa	Linn	Established	Reported	R
19117	Iowa	Lucas	Established	Reported
19121	Iowa	Madison	Reported	No record	R	R		VADA	SOPHIE	JERRY
19125	Iowa	Marion	Established	Reported	R	R
19129	Iowa	Mills	Reported	No record
19135	Iowa	Monroe	Established	No record
19137	Iowa	Montgomery	Established	No record
19139	Iowa	Muscatine	Established	No record
19145	Iowa	Page	Established	No record
19149	Iowa	Plymouth	Reported	No record
19153	Iowa	Polk	Reported	Established
19155	Iowa	Pottawattamie	Reported	Reported
19157	Iowa	Poweshiek	Reported	No record
19159	Iowa	Ringgold	Reported	No record		R
19161	Iowa	Sac	No record	Reported
19163	Iowa	Scott	Established	No record
19165	Iowa	Shelby	Reported	No record	R
19167	Iowa	Sioux	Reported	No record
19169	Iowa	Story	Established	No record
19171	Iowa	Tama	No record	Reported
19173	Iowa	Taylor	Reported	No record
19175	Iowa	Union	No record	No record	R
19177	Iowa	Van Buren	Established	No record		R
19179	Iowa	Wapello	Established	Reported
19181	Iowa	Warren	Reported	Reported	R	R
19183	Iowa	Washington	Reported	No record
19185	Iowa	Wayne	Reported	No record
19187	Iowa	Webster	Reported	No record
19191	Iowa	Winneshiek	Reported	No record
19193	Iowa	Woodbury	Reported	No record
19197	Iowa	Wright	Reported	No record
20001	Kansas	Allen	No record	Reported		R
20005	Kansas	Atchison	No record	Reported
20009	Kansas	Barton	No record	Reported
	Kansas	Brown	No record	No record		R
20015	Kansas	Butler	No record	Reported		R
20017	Kansas	Chase	Established	Reported
	Kansas	Cherokee	Reported	No record	R
	Kansas	Cloud	No record	No record		R
20031	Kansas	Coffey	Reported	No record
20035	Kansas	Cowley	No record	Established		R
20037	Kansas	Crawford	Reported	Reported		R
20041	Kansas	Dickinson	No record	No record	R
20045	Kansas	Douglas	Reported	Reported		R
20049	Kansas	Elk	No record	Reported
20051	Kansas	Ellis	No record	No record	R
20055	Kansas	Finney	Reported	No record
20059	Kansas	Franklin	No record	Reported
20061	Kansas	Geary	Established	Reported	R	R
20063	Kansas	Gove	No record	Reported
20073	Kansas	Greenwood	Established	Reported	R
20079	Kansas	Harvey	No record	Reported
20085	Kansas	Jackson	Reported	No record
20087	Kansas	Jefferson	Reported	Reported		R
20091	Kansas	Johnson	Reported	Established	R	R
20099	Kansas	Labette	Established	No record
20103	Kansas	Leavenworth	Reported	Established		R
20107	Kansas	Linn	Reported	Reported	R
20109	Kansas	Logan	Reported	No record
20111	Kansas	Lyon	Reported	Reported		R
	Kansas	Marion	No record	No record	R
	Kansas	Mcpherson	Reported	no record	R
20121	Kansas	Miami	Reported	Reported	R	R
20125	Kansas	Montgomery	Reported	No record
20127	Kansas	Morris	No record	Reported		R
20131	Kansas	Nemaha	Reported	No record
20133	Kansas	Neosho	No record	Reported
20139	Kansas	Osage	No record	Reported	R
20141	Kansas	Osborne	No record	Reported
20149	Kansas	Pottawatomie	Established	Reported	R	R
20155	Kansas	Reno	No record	Reported	R	R
20161	Kansas	Riley	Established	Established		R
20169	Kansas	Saline	Reported	Reported	R
20171	Kansas	Scott	No record	Reported
20173	Kansas	Sedgwick	Reported	Established	R	R
20177	Kansas	Shawnee	No record	Reported	R	R
20191	Kansas	Sumner	Established	No record	R	R
20197	Kansas	Wabaunsee	No record	Reported
	Kansas	Wyandotte	Reported	No record		R
20207	Kansas	Woodson	Established	Reported
21003	Kentucky	Allen	Reported	Reported		R
21005	Kentucky	Anderson	No record	Reported		R
21007	Kentucky	Ballard	Reported	No record
21009	Kentucky	Barren	Reported	Established	R
	Kentucky	Bath	No record	No record	R
21015	Kentucky	Boone	No record	Reported		R
21019	Kentucky	Boyd	No record	Reported	R
21021	Kentucky	Boyle	No record	Reported		R
21027	Kentucky	Breckinridge	Established	Reported
21029	Kentucky	Bullitt	Reported	Reported		R
21033	Kentucky	Caldwell	No record	Reported	R
21035	Kentucky	Calloway	Reported	Reported
21037	Kentucky	Campbell	No record	Reported
	Kentucky	Carlisle	No record	No record		R
	Kentucky	Carroll	No record	No record	R
21043	Kentucky	Carter	No record	Reported
21047	Kentucky	Christian	Reported	Reported	R	R
21055	Kentucky	Crittenden	Reported	Reported
21057	Kentucky	Cumberland	No record	Reported		R
21059	Kentucky	Daviess	Reported	Reported
21061	Kentucky	Edmonson	Established	Established	R	R
21067	Kentucky	Fayette	No record	Established	R	R
21071	Kentucky	Floyd	No record	Reported
21073	Kentucky	Franklin	No record	Reported	R	R
21077	Kentucky	Gallatin	No record	Reported
	Kentucky	Garrard	No record	No record		R
21081	Kentucky	Grant	No record	Reported
21083	Kentucky	Graves	Reported	No record		R
21085	Kentucky	Grayson	No record	Reported		R
	Kentucky	Green	Reported	No record
21089	Kentucky	Greenup	No record	Reported
21091	Kentucky	Hancock	No record	No record	R
21093	Kentucky	Hardin	Established	Reported	R
	Kentucky	Harrison	Reported	No record		R
21099	Kentucky	Hart	Reported	Reported		R
21101	Kentucky	Henderson	No record	Reported		R
21103	Kentucky	Henry	No record	Established	R	R
21107	Kentucky	Hopkins	Reported	Reported		R
21109	Kentucky	Jackson	No record	Reported		R
21111	Kentucky	Jefferson	Established	Established	R	R
21113	Kentucky	Jessamine	No record	Reported
21115	Kentucky	Johnson	No record	Reported
21117	Kentucky	Kenton	No record	Reported	R
21119	Kentucky	Knott	No record	Reported		R
	Kentucky	Knox	No record	No record		R
21123	Kentucky	Larue	Reported	Reported
21125	Kentucky	Laurel	No record	Reported	R	R
21129	Kentucky	Lee	No record	Reported
21131	Kentucky	Leslie	No record	Reported
21133	Kentucky	Letcher	No record	Reported
21137	Kentucky	Lincoln	No record	Reported
21139	Kentucky	Livingston	No record	Reported	R	R
21143	Kentucky	Lyon	Established	Reported	R	R
21151	Kentucky	Madison	Established	Reported		R
21155	Kentucky	Marion	No record	Reported
	Kentucky	Marshall	No record	No record		R
21145	Kentucky	Mccracken	Established	Reported	R	R
	Kentucky	McCreary	No record	No record		R
21149	Kentucky	Mclean	No record	Reported
21163	Kentucky	Meade	Reported	Reported	R
	Kentucky	Menifee	No record	No record		R
21167	Kentucky	Mercer	No record	Reported		R
	Kentucky	Metcalfe	No record	No record		R
21171	Kentucky	Monroe	No record	Reported	R
	Kentucky	Montgomery	Established	No record
21175	Kentucky	Morgan	No record	Reported
21177	Kentucky	Muhlenberg	Reported	Reported		R
21179	Kentucky	Nelson	Reported	Reported	R
21185	Kentucky	Oldham	No record	Established		R
21187	Kentucky	Owen	No record	Reported
21189	Kentucky	Owsley	No record	Reported
21193	Kentucky	Perry	No record	Reported
21195	Kentucky	Pike	No record	Reported
21197	Kentucky	Powell	No record	Reported
21199	Kentucky	Pulaski	No record	Reported
	Kentucky	Rockcastle	No record	No record	R	R
21205	Kentucky	Rowan	No record	Reported		R
21207	Kentucky	Russell	No record	Reported		R
21209	Kentucky	Scott	No record	Reported		R
21211	Kentucky	Shelby	No record	Reported	R
	Kentucky	Simpson	No record	No record		R
21215	Kentucky	Spencer	No record	Reported
21217	Kentucky	Taylor	Established	Reported	R
21219	Kentucky	Todd	No record	No record	R
21221	Kentucky	Trigg	Established	Established		R
21227	Kentucky	Warren	Reported	Established	R	R
21235	Kentucky	Whitley	No record	Reported		R
21237	Kentucky	Wolfe	Reported	Reported
21239	Kentucky	Woodford	No record	Reported
22003	Louisiana	Allen	Reported	No record
22009	Louisiana	Avoyelles	Established	No record
22013	Louisiana	Bienville	Reported	Reported
22015	Louisiana	Bossier	Reported	Reported
22017	Louisiana	Caddo	No record	Reported		R
22021	Louisiana	Caldwell	Established	No record
22023	Louisiana	Cameron	Reported	No record
22027	Louisiana	Claiborne	Established	Reported
22029	Louisiana	Concordia	Established	No record
22031	Louisiana	De Soto	Established	No record
22033	Louisiana	East Baton Rouge	Established	Reported		R
22035	Louisiana	East Carroll	Established	No record
	Louisiana	East Feliciana	No record	No record		R
22039	Louisiana	Evangeline	Established	Reported		R
22041	Louisiana	Franklin	Reported	Reported
22043	Louisiana	Grant	Reported	No record
22049	Louisiana	Jackson	Reported	No record
22051	Louisiana	Jefferson	No record	Reported		R
22055	Louisiana	Lafayette	No record	Reported
22061	Louisiana	Lincoln	Reported	Reported		R
22065	Louisiana	Madison	Established	No record
22069	Louisiana	Natchitoches	Reported	No record
22071	Louisiana	Orleans	Established	Reported
22073	Louisiana	Ouachita	No record	Reported
22079	Louisiana	Rapides	Reported	No record		R
22085	Louisiana	Sabine	Established	No record
22103	Louisiana	St Tammany	No record	Established		R
22107	Louisiana	Tensas	Reported	No record
22111	Louisiana	Union	Reported	No record
22115	Louisiana	Vernon	Established	Reported
22119	Louisiana	Webster	No record	Reported	R
22125	Louisiana	West Feliciana	Established	Reported
22127	Louisiana	Winn	Reported	No record
23001	Maine	Androscoggin	Reported	No record
23005	Maine	Cumberland	Reported	Reported
23007	Maine	Franklin	Reported	Reported
23009	Maine	Hancock	Reported	Reported	R
23011	Maine	Kennebec	Reported	Reported
23013	Maine	Knox	Reported	Reported
23015	Maine	Lincoln	Reported	No record
23017	Maine	Oxford	Reported	No record
23019	Maine	Penobscot	Reported	Reported	R
23023	Maine	Sagadahoc	Reported	No record	R
23029	Maine	Washington	No record	Reported
23031	Maine	York	Reported	No record	R
24001	Maryland	Allegany	No record	Reported
24003	Maryland	Anne Arundel	Established	Established	R	R
24005	Maryland	Baltimore	Established	Established	R	R
24510	Maryland	Baltimore City	Reported	Established	R	R
24009	Maryland	Calvert	Established	Established	R	R
24011	Maryland	Caroline	Established	Reported	R	R
24013	Maryland	Carroll	Reported	Established
24015	Maryland	Cecil	Established	Established	R	R
24017	Maryland	Charles	Established	Established	R	R
24019	Maryland	Dorchester	Established	Established	R	R
24021	Maryland	Frederick	Reported	Reported	R	R
24023	Maryland	Garrett	No record	Reported
24025	Maryland	Harford	Established	Established	R	R
24027	Maryland	Howard	Reported	Established	R	R
24029	Maryland	Kent	Established	Established	R	R
24031	Maryland	Montgomery	Established	Established	R	R
24033	Maryland	Prince Georges	Established	Established	R	R
24035	Maryland	Queen Annes	Established	Established	R	R
24039	Maryland	Somerset	Established	Reported		R
24037	Maryland	St Marys	Established	Established	R	R
24041	Maryland	Talbot	Reported	Established	R	R
24043	Maryland	Washington	Reported	Reported
24045	Maryland	Wicomico	Established	Established	R
24047	Maryland	Worcester	Established	Established	R	R
25001	Massachusetts	Barnstable	Reported	Established		R
25005	Massachusetts	Bristol	No record	Reported
25007	Massachusetts	Dukes	Reported	Established	R	R
25009	Massachusetts	Essex	No record	Reported
	Massachusetts	Franklin	No record	No record		R
25013	Massachusetts	Hampden	No record	Reported
25017	Massachusetts	Middlesex	Reported	Reported
25019	Massachusetts	Nantucket	No record	Reported		R
25021	Massachusetts	Norfolk	No record	Reported		R
25023	Massachusetts	Plymouth	No record	Reported	R
25027	Massachusetts	Worcester	Reported	No record
26001	Michigan	Alcona	No record	Reported
26005	Michigan	Allegan	Reported	No record
26007	Michigan	Alpena	Reported	No record
	Michigan	Barry	No record	No record		R
26017	Michigan	Bay	Reported	No record
26021	Michigan	Berrien	No record	Reported		R
26025	Michigan	Calhoun	Reported	Reported
26033	Michigan	Chippewa	Reported	No record
26035	Michigan	Clare	Reported	No record
26037	Michigan	Clinton	Reported	No record
26039	Michigan	Crawford	Reported	No record
26041	Michigan	Delta	Reported	No record
26047	Michigan	Emmet	Reported	No record
26049	Michigan	Genesee	Reported	Reported
26055	Michigan	Grand Traverse	Reported	Reported	R
26057	Michigan	Gratiot	No record	Reported
26063	Michigan	Huron	Reported	No record
26065	Michigan	Ingham	Reported	No record
26069	Michigan	Iosco	Reported	No record
26073	Michigan	Isabella	Reported	No record
26075	Michigan	Jackson	Reported	No record
26077	Michigan	Kalamazoo	Reported	Reported
26081	Michigan	Kent	Reported	Reported
26087	Michigan	Lapeer	Reported	Reported
26091	Michigan	Lenawee	Reported	No record
26093	Michigan	Livingston	Reported	No record
26099	Michigan	Macomb	Reported	No record
26103	Michigan	Marquette	Reported	No record
26105	Michigan	Mason	Reported	No record
26111	Michigan	Midland	Reported	No record
26115	Michigan	Monroe	Reported	Reported
26119	Michigan	Montmorency	No record	Reported
26121	Michigan	Muskegon	Established	No record
26123	Michigan	Newaygo	Reported	No record
26125	Michigan	Oakland	Established	Reported
26127	Michigan	Oceana	Reported	No record	R
26131	Michigan	Ontonagon	Reported	No record
26139	Michigan	Ottawa	Reported	Reported
26141	Michigan	Presque Isle	Established	No record
26145	Michigan	Saginaw	Reported	No record
26151	Michigan	Sanilac	Reported	No record
26155	Michigan	Shiawassee	Reported	No record
26157	Michigan	Tuscola	Reported	No record
26161	Michigan	Washtenaw	Reported	No record	R	R
26163	Michigan	Wayne	Reported	Reported
27021	Minnesota	Cass	No record	Reported
	Minnesota	Dakota	No record	No record		R
27039	Minnesota	Dodge	No record	Reported
	Minnesota	Goodhue	No record	No record		R
27053	Minnesota	Hennepin	No record	Reported	R
27077	Minnesota	Lake Of The Woods	No record	Reported
	Minnesota	Morrison	Reported	No record
27121	Minnesota	Pope	No record	Reported
27123	Minnesota	Ramsey	No record	Reported
27131	Minnesota	Rice	No record	Reported
27137	Minnesota	St Louis	No record	Reported	R
27169	Minnesota	Winona	Reported	No record	R
28001	Mississippi	Adams	Established	Reported		R
28003	Mississippi	Alcorn	Reported	Reported
28005	Mississippi	Amite	Reported	No record		R
28007	Mississippi	Attala	Established	No record
28009	Mississippi	Benton	Reported	No record		R
28011	Mississippi	Bolivar	Reported	No record
28013	Mississippi	Calhoun	Reported	No record
28015	Mississippi	Carroll	Reported	No record
28017	Mississippi	Chickasaw	Established	No record
28019	Mississippi	Choctaw	Established	No record
28021	Mississippi	Claiborne	Established	Reported
28023	Mississippi	Clarke	Established	No record
28025	Mississippi	Clay	Reported	Reported
28029	Mississippi	Copiah	Established	No record
28031	Mississippi	Covington	Reported	No record
28033	Mississippi	De Soto	Reported	Reported	R	R
28035	Mississippi	Forrest	Reported	No record		R
28037	Mississippi	Franklin	Reported	No record		R
28039	Mississippi	George	Reported	No record
28043	Mississippi	Grenada	Reported	Reported
28047	Mississippi	Harrison	Reported	No record
28049	Mississippi	Hinds	Established	No record
28051	Mississippi	Holmes	Established	No record
28057	Mississippi	Itawamba	Reported	No record
28059	Mississippi	Jackson	Established	No record		R
28061	Mississippi	Jasper	Reported	No record
28063	Mississippi	Jefferson	Established	Reported
28065	Mississippi	Jefferson Davis	Reported	No record
28067	Mississippi	Jones	Reported	No record		R
28069	Mississippi	Kemper	Established	No record		R
28071	Mississippi	Lafayette	Established	Reported
28073	Mississippi	Lamar	Reported	No record
28075	Mississippi	Lauderdale	Reported	Reported		R
28077	Mississippi	Lawrence	Reported	No record
28079	Mississippi	Leake	Reported	Reported
28081	Mississippi	Lee	Reported	Reported
28085	Mississippi	Lincoln	Reported	No record
28087	Mississippi	Lowndes	Established	Reported	R
28089	Mississippi	Madison	Reported	Reported		R
28093	Mississippi	Marshall	Established	No record	R
28095	Mississippi	Monroe	Reported	No record	R
28099	Mississippi	Neshoba	Established	No record
28101	Mississippi	Newton	Reported	No record
28103	Mississippi	Noxubee	Established	No record		R
28105	Mississippi	Oktibbeha	Established	Reported	R	R
28107	Mississippi	Panola	Reported	No record
28111	Mississippi	Perry	Reported	No record
28113	Mississippi	Pike	Established	No record		R
28115	Mississippi	Pontotoc	No record	Reported	R
28117	Mississippi	Prentiss	Reported	Reported
28121	Mississippi	Rankin	Reported	Reported	R	R
28123	Mississippi	Scott	Reported	No record		R
28129	Mississippi	Smith	Reported	No record		R
28131	Mississippi	Stone	Reported	No record
28135	Mississippi	Tallahatchie	Reported	Reported
28137	Mississippi	Tate	Reported	Reported	R
28141	Mississippi	Tishomingo	Reported	No record		R
28143	Mississippi	Tunica	Reported	No record
28145	Mississippi	Union	No record	Reported
28147	Mississippi	Walthall	Reported	No record
28149	Mississippi	Warren	Reported	Reported	R
28153	Mississippi	Wayne	Reported	No record
28155	Mississippi	Webster	Established	No record
28157	Mississippi	Wilkinson	Established	Reported
28159	Mississippi	Winston	Established	No record
28163	Mississippi	Yazoo	Established	No record
29001	Missouri	Adair	Established	Reported	R
29009	Missouri	Barry	Established	Reported	R	R
29011	Missouri	Barton	Reported	No record
29013	Missouri	Bates	Reported	No record
29015	Missouri	Benton	Established	No record	R	R
29017	Missouri	Bollinger	Established	Reported
29019	Missouri	Boone	Reported	Established	R	R
29023	Missouri	Butler	Reported	No record	R	R
29027	Missouri	Callaway	Reported	Reported		R
29029	Missouri	Camden	Established	Established	R	R
29031	Missouri	Cape Girardeau	Reported	Reported	R
29033	Missouri	Carroll	No record	Reported
29035	Missouri	Carter	Established	No record		R
29037	Missouri	Cass	Reported	Reported	R	R
29043	Missouri	Christian	Established	Reported		R
29047	Missouri	Clay	Established	Established		R
29051	Missouri	Cole	Reported	Reported	R	R
29053	Missouri	Cooper	Established	Reported
29055	Missouri	Crawford	Reported	Reported		R
29057	Missouri	Dade	Established	No record		R
29059	Missouri	Dallas	Established	No record		R
29063	Missouri	De Kalb	No record	Reported
29065	Missouri	Dent	Established	Reported
29067	Missouri	Douglas	Reported	No record		R
29071	Missouri	Franklin	Established	Established	R	R
29073	Missouri	Gasconade	Established	No record		R
29077	Missouri	Greene	Established	Established	R	R
29083	Missouri	Henry	Reported	Reported	R	R
29085	Missouri	Hickory	Established	No record
29089	Missouri	Howard	Reported	No record		R
29091	Missouri	Howell	Reported	Reported		R
29093	Missouri	Iron	Established	Reported	R
29095	Missouri	Jackson	Established	Established	R	R
29097	Missouri	Jasper	Reported	Reported	R
29099	Missouri	Jefferson	Established	Established	R	R
29101	Missouri	Johnson	Established	Reported		R
29105	Missouri	Laclede	Reported	No record		R
29107	Missouri	Lafayette	Established	No record
29109	Missouri	Lawrence	Established	Reported
29111	Missouri	Lewis	No record	Reported
29113	Missouri	Lincoln	Established	Reported	R	R
29115	Missouri	Linn	No record	Reported
29117	Missouri	Livingston	No record	No record	R
29121	Missouri	Macon	Reported	Reported		R
29123	Missouri	Madison	Established	No record
29127	Missouri	Marion	Established	No record		R
29119	Missouri	Mcdonald	Reported	Reported		R
29131	Missouri	Miller	Reported	No record		R
29133	Missouri	Mississippi	No record	Reported
29135	Missouri	Moniteau	No record	No record	R
29137	Missouri	Monroe	No record	No record	R
29139	Missouri	Montgomery	No record	Reported
29141	Missouri	Morgan	Reported	Reported
29145	Missouri	Newton	Reported	Reported		R
29153	Missouri	Ozark	Established	No record	R
29157	Missouri	Perry	Reported	No record
	Missouri	Pettis	No record	No record		R
29161	Missouri	Phelps	Established	Established	R
29165	Missouri	Platte	Reported	Reported	R	R
29167	Missouri	Polk	Established	No record		R
29169	Missouri	Pulaski	Established	Established
29173	Missouri	Ralls	Reported	No record
29175	Missouri	Randolph	No record	No record	R
29179	Missouri	Reynolds	Reported	Reported		R
29181	Missouri	Ripley	Established	No record
29201	Missouri	Scott	Reported	Reported
29203	Missouri	Shannon	Established	Reported		R
	Missouri	Shelby	No record	No record		R
29183	Missouri	St Charles	Established	Established	R	R
29185	Missouri	St Clair	Established	Reported		R
29187	Missouri	St Francois	Reported	Reported	R	R
29189	Missouri	St Louis	Established	Established	R	R
29510	Missouri	St Louis City	Reported	Reported	R	R
29186	Missouri	Ste Genevieve	Reported	Reported
29207	Missouri	Stoddard	Reported	Reported		R
29209	Missouri	Stone	Established	Reported		R
29213	Missouri	Taney	Established	Established	R
29215	Missouri	Texas	Reported	Reported		R
29217	Missouri	Vernon	Established	No record
29219	Missouri	Warren	Established	Reported		R
29221	Missouri	Washington	Reported	Reported	R	R
29223	Missouri	Wayne	Reported	Reported
29225	Missouri	Webster	Reported	Reported	R	R
29227	Missouri	Worth	No record	Reported
29229	Missouri	Wright	Reported	Reported
30013	Montana	Cascade	No record	Reported
30081	Montana	Ravalli	Established	No record
	Nebraska	Adams	Reported	No record
	Nebraska	Antelope	Reported	No record
	Nebraska	Buffalo	Reported	No record		R
	Nebraska	Burt	Reported	No record
	Nebraska	Butler	Reported	No record
31025	Nebraska	Cass	Reported	Reported		R
	Nebraska	Dawson	Reported	No record
31053	Nebraska	Dodge	Reported	Reported
31055	Nebraska	Douglas	Reported	Reported		R
	Nebraska	Furnas	Reported	No record
	Nebraska	Gage	Reported	No record
31079	Nebraska	Hall	Reported	Reported	R
	Nebraska	Hamilton	Reported	No record
	Nebraska	Harlan	Reported	No record
	Nebraska	Jefferson	Reported	No record
	Nebraska	Johnson	Reported	No record
31109	Nebraska	Lancaster	Reported	Reported	R	R
	Nebraska	Madison	No record	No record		R
	Nebraska	Merrick	Reported	No record
31127	Nebraska	Nemaha	Established	No record
31131	Nebraska	Otoe	Reported	Reported
	Nebraska	Pawnee	Reported	No record
	Nebraska	Phelps	Reported	No record
	Nebraska	Platte	Reported	No record
	Nebraska	Red Willow	Reported	No record
31147	Nebraska	Richardson	Established	No record
	Nebraska	Saline	Reported	No record
31153	Nebraska	Sarpy	Reported	Reported		R
	Nebraska	Saunders	Reported	no record		R
	Nebraska	Scotts Bluff	Reported	no record
31159	Nebraska	Seward	Reported	Established		R
	Nebraska	Sheridan	Reported	no record
	Nebraska	Thayer	Reported	no record	R
	Nebraska	Webster	Reported	no record
	Nebraska	York	Reported	no record
31177	Nebraska	Washington	Reported	Reported
33003	New Hampshire	Carroll	No record	Reported
33005	New Hampshire	Cheshire	No record	Reported	R
33013	New Hampshire	Merrimack	Established	No record
	New Hampshire	Rockingham	Reported	No record
33019	New Hampshire	Sullivan	No record	Reported
34001	New Jersey	Atlantic	Established	Established	R	R
34003	New Jersey	Bergen	No record	Established
34005	New Jersey	Burlington	Established	Established	R	R
34007	New Jersey	Camden	Reported	Established		R
34009	New Jersey	Cape May	Reported	Established	R	R
34011	New Jersey	Cumberland	Reported	Reported		R
34013	New Jersey	Essex	No record	Reported	R
34015	New Jersey	Gloucester	No record	Established	R	R
34017	New Jersey	Hudson	No record	Reported		R
34019	New Jersey	Hunterdon	Reported	Reported
34021	New Jersey	Mercer	Reported	Established		R
34023	New Jersey	Middlesex	No record	Established		R
34025	New Jersey	Monmouth	Established	Established	R	R
34027	New Jersey	Morris	Reported	Established	R
34029	New Jersey	Ocean	Established	Established	R	R
34031	New Jersey	Passaic	No record	Reported	R
34033	New Jersey	Salem	Reported	Established	R	R
34035	New Jersey	Somerset	No record	Reported		R
34037	New Jersey	Sussex	Reported	Reported
34039	New Jersey	Union	Reported	Established		R
34041	New Jersey	Warren	Reported	Reported
35001	New Mexico	Bernalillo	Reported	No record
36001	New York	Albany	Established	No record
36005	New York	Bronx	Reported	No record
36007	New York	Broome	Established	No record
36009	New York	Cattaraugus	Established	Reported
36013	New York	Chautauqua	Established	Reported
36015	New York	Chemung	Reported	No record
36017	New York	Chenango	Reported	No record
36019	New York	Clinton	Reported	No record
36021	New York	Columbia	Established	No record
36023	New York	Cortland	Reported	Reported
36025	New York	Delaware	Established	No record
36027	New York	Dutchess	Reported	Reported	R
36029	New York	Erie	Established	Reported
36031	New York	Essex	Reported	No record
36037	New York	Genesee	Reported	Reported
36039	New York	Greene	Reported	Reported
36041	New York	Hamilton	Reported	No record		R
36043	New York	Herkimer	Reported	No record
36045	New York	Jefferson	Reported	No record
36047	New York	Kings	Reported	Established		R
36051	New York	Livingston	Reported	Reported
36053	New York	Madison	Reported	No record
36055	New York	Monroe	Established	Reported
36057	New York	Montgomery	Reported	No record
36059	New York	Nassau	Established	Established		R
36061	New York	New York	No record	Established	R	R
36063	New York	Niagara	Reported	No record
36065	New York	Oneida	Reported	Reported
36067	New York	Onondaga	No record	Reported		R
36069	New York	Ontario	Reported	No record
36071	New York	Orange	Reported	No record
36075	New York	Oswego	Reported	No record
36077	New York	Otsego	Established	No record
36079	New York	Putnam	No record	Reported		R
36081	New York	Queens	Reported	Established		R
36083	New York	Rensselaer	Established	No record
36085	New York	Richmond	Reported	Established		R
36087	New York	Rockland	Reported	Reported	R
36091	New York	Saratoga	Reported	Reported
36093	New York	Schenectady	Established	Reported
36095	New York	Schoharie	Reported	No record
36097	New York	Schuyler	Reported	No record
36089	New York	St Lawrence	Reported	No record	R
36101	New York	Steuben	Reported	No record
36103	New York	Suffolk	Established	Established	R	R
36105	New York	Sullivan	Established	Reported		R
36107	New York	Tioga	Reported	No record
36109	New York	Tompkins	Reported	Reported	R
36111	New York	Ulster	Established	Reported
36113	New York	Warren	Established	Reported
36115	New York	Washington	Reported	Reported
36117	New York	Wayne	No record	Reported
36119	New York	Westchester	Established	Established	R	R
36121	New York	Wyoming	Reported	No record
37001	North Carolina	Alamance	Established	Established	R	R
37007	North Carolina	Anson	Reported	No record		R
37013	North Carolina	Beaufort	Established	Reported		R
37015	North Carolina	Bertie	Established	No record
37017	North Carolina	Bladen	Reported	No record
37019	North Carolina	Brunswick	Established	Established
37021	North Carolina	Buncombe	No record	Reported		R
37023	North Carolina	Burke	No record	Reported
37025	North Carolina	Cabarrus	No record	Established		R
	North Carolina	Caldwell	No record	No record		R
37029	North Carolina	Camden	No record	Reported
37031	North Carolina	Carteret	Reported	Reported		R
37033	North Carolina	Caswell	Reported	Reported		R
37035	North Carolina	Catawba	No record	Reported
37037	North Carolina	Chatham	Established	Established	R	R
37039	North Carolina	Cherokee	Reported	Reported
37041	North Carolina	Chowan	Established	Reported	R
37047	North Carolina	Columbus	Established	No record		R
37049	North Carolina	Craven	Established	Established	R	R
37051	North Carolina	Cumberland	Established	Reported	R	R
37053	North Carolina	Currituck	Established	Established	R	R
37055	North Carolina	Dare	Established	Established		R
37057	North Carolina	Davidson	No record	Reported	R	R
37059	North Carolina	Davie	No record	Reported
37061	North Carolina	Duplin	Reported	Reported
37063	North Carolina	Durham	Reported	Established	R	R
37065	North Carolina	Edgecombe	Reported	No record
37067	North Carolina	Forsyth	No record	Established	R
37069	North Carolina	Franklin	Reported	Established	R	R
37073	North Carolina	Gates	Reported	Reported		R
37077	North Carolina	Granville	Established	Established
	North Carolina	Greene	Reported	No record
37081	North Carolina	Guilford	No record	Established	R	R
37083	North Carolina	Halifax	Reported	Reported	R	R
37085	North Carolina	Harnett	Reported	Established	R	R
37087	North Carolina	Haywood	Reported	No record		R
37089	North Carolina	Henderson	Reported	No record
37091	North Carolina	Hertford	Reported	Reported
37093	North Carolina	Hoke	Established	No record
37095	North Carolina	Hyde	Established	No record		R
37097	North Carolina	Iredell	Reported	Reported
37099	North Carolina	Jackson	No record	No record	R
37101	North Carolina	Johnston	Reported	Established	R	R
37103	North Carolina	Jones	Established	Reported
37105	North Carolina	Lee	Established	Reported	R
	North Carolina	Lenoir	Reported	No record
37115	North Carolina	Madison	No record	Reported
37117	North Carolina	Martin	Established	No record
37111	North Carolina	McDowell	No record	No record	R
37119	North Carolina	Mecklenburg	Reported	Established
37123	North Carolina	Montgomery	Reported	No record
37125	North Carolina	Moore	Established	Established		R
37127	North Carolina	Nash	Reported	Reported
37129	North Carolina	New Hanover	Established	Reported	R	R
37131	North Carolina	Northampton	Established	Reported
37133	North Carolina	Onslow	Established	Established	R	R
37135	North Carolina	Orange	Reported	Established	R	R
	North Carolina	Pamlico	Reported	No record
37139	North Carolina	Pasquotank	No record	Reported
37141	North Carolina	Pender	Established	Reported	R	R
37143	North Carolina	Perquimans	Reported	Reported
37145	North Carolina	Person	No record	Reported	R	R
37147	North Carolina	Pitt	Reported	Reported
37151	North Carolina	Randolph	Established	Established	R	R
37155	North Carolina	Robeson	Established	No record
37157	North Carolina	Rockingham	No record	Established	R	R
37159	North Carolina	Rowan	No record	Reported
37161	North Carolina	Rutherford	No record	Reported
37163	North Carolina	Sampson	Established	No record
37165	North Carolina	Scotland	No record	Reported
37167	North Carolina	Stanly	Established	Reported		R
37169	North Carolina	Stokes	No record	Established		R
37171	North Carolina	Surry	Reported	Reported
37173	North Carolina	Swain	Reported	No record
37175	North Carolina	Transylvania	No record	No record	R	R
	North Carolina	Tyrrell	Reported	No record
37179	North Carolina	Union	Reported	Reported		R
37181	North Carolina	Vance	Reported	Established		R
37183	North Carolina	Wake	Established	Established	R	R
37185	North Carolina	Warren	Reported	Reported	R
37187	North Carolina	Washington	Established	No record
37191	North Carolina	Wayne	Reported	Reported		R
37193	North Carolina	Wilkes	Reported	Reported
37195	North Carolina	Wilson	No record	Reported		R
38031	North Dakota	Foster	No record	Reported		R
39001	Ohio	Adams	No record	Reported		R
39005	Ohio	Ashland	No record	Reported
39009	Ohio	Athens	No record	Reported		R
39011	Ohio	Auglaize	Reported	No record
39013	Ohio	Belmont	No record	No record	R
39015	Ohio	Brown	Reported	No record
39023	Ohio	Clark	Reported	No record
39025	Ohio	Clermont	Reported	No record
39029	Ohio	Columbiana	No record	Reported
39035	Ohio	Cuyahoga	Reported	Reported	R	R
39047	Ohio	Fayette	Reported	No record
39049	Ohio	Franklin	No record	Established		R
	Ohio	Gallia	No record	No record		R
39055	Ohio	Geauga	No record	Reported
39057	Ohio	Greene	No record	Reported		R
39061	Ohio	Hamilton	Reported	Established		R
39063	Ohio	Hancock	Reported	No record
39071	Ohio	Highland	No record	No record	R
39073	Ohio	Hocking	Reported	Reported		R
39075	Ohio	Holmes	No record	Reported
39077	Ohio	Huron	No record	Reported
39079	Ohio	Jackson	Reported	Reported		R
39087	Ohio	Lawrence	No record	Reported	R	R
39089	Ohio	Licking	No record	Reported
39091	Ohio	Logan	Reported	No record
39095	Ohio	Lucas	No record	Reported	R
39103	Ohio	Medina	No record	Reported		R
39105	Ohio	Meigs	No record	Reported		R
39113	Ohio	Montgomery	Reported	Reported
39117	Ohio	Morrow	Reported	No record
39119	Ohio	Muskingum	Reported	No record
39129	Ohio	Pickaway	No record	Reported
39131	Ohio	Pike	Reported	Reported	R	R
39133	Ohio	Portage	No record	Reported		R
39139	Ohio	Richland	Reported	No record
39141	Ohio	Ross	Reported	Reported		R
39145	Ohio	Scioto	Reported	Reported		R
39147	Ohio	Seneca	No record	Reported
39151	Ohio	Stark	Reported	No record
39153	Ohio	Summit	No record	Reported		R
39155	Ohio	Trumbull	Reported	No record
39163	Ohio	Vinton	Reported	Reported	R	R
39165	Ohio	Warren	No record	Reported
39173	Ohio	Wood	No record	Reported
40001	Oklahoma	Adair	Reported	Reported
40003	Oklahoma	Alfalfa	No record	No record	R
40005	Oklahoma	Atoka	Reported	No record
	Oklahoma	Blaine	No record	No record		R
40013	Oklahoma	Bryan	Established	No record
	Oklahoma	Caddo	No record	No record		R
40017	Oklahoma	Canadian	No record	Reported	R	R
40019	Oklahoma	Carter	Reported	Reported
40021	Oklahoma	Cherokee	Established	Reported		R
40023	Oklahoma	Choctaw	Reported	Reported	R	R
40027	Oklahoma	Cleveland	No record	Established	R	R
40031	Oklahoma	Comanche	Reported	Reported		R
40037	Oklahoma	Creek	Reported	Reported		R
40039	Oklahoma	Custer	No record	Reported		R
40041	Oklahoma	Delaware	Reported	Reported		R
40047	Oklahoma	Garfield	Reported	Reported	R
40049	Oklahoma	Garvin	No record	No record	R
40051	Oklahoma	Grady	No record	Reported
40053	Oklahoma	Grant	Reported	No record
40061	Oklahoma	Haskell	Reported	No record
	Oklahoma	Hughes	Reported	No record
40065	Oklahoma	Jackson	Reported	Reported
40069	Oklahoma	Johnston	Established	Reported		R
40071	Oklahoma	Kay	Reported	Reported
400713	Oklahoma	Kingfisher	No record	No record	R
40077	Oklahoma	Latimer	Reported	Reported	R
40079	Oklahoma	Le Flore	Established	No record		R
40081	Oklahoma	Lincoln	Reported	Reported		R
40083	Oklahoma	Logan	Reported	Reported	R	R
	Oklahoma	Love	No record	No record		R
40095	Oklahoma	Marshall	Reported	No record
40097	Oklahoma	Mayes	Reported	Reported		R
40089	Oklahoma	Mccurtain	Established	Established	R	R
40091	Oklahoma	Mcintosh	Established	No record	R
40099	Oklahoma	Murray	Reported	Reported	R
40101	Oklahoma	Muskogee	Established	Reported		R
40103	Oklahoma	Noble	No record	Reported		R
	Oklahoma	Nowata	No record	No record		R
	Oklahoma	Okfuskee	No record	No record		R
	Oklahoma	Okmulgee	No record	No record		R
40109	Oklahoma	Oklahoma	Reported	Established	R	R
40113	Oklahoma	Osage	Reported	Reported	R	R
40115	Oklahoma	Ottawa	No record	Reported	R
40117	Oklahoma	Pawnee	No record	Reported		R
40119	Oklahoma	Payne	Established	Reported		R
40121	Oklahoma	Pittsburg	Established	No record	R	R
40123	Oklahoma	Pontotoc	Reported	Reported	R	R
40125	Oklahoma	Pottawatomie	Reported	Reported	R	R
40127	Oklahoma	Pushmataha	Reported	Reported	R
40131	Oklahoma	Rogers	No record	Established	R	R
40133	Oklahoma	Seminole	No record	Reported		R
40135	Oklahoma	Sequoyah	Reported	Reported		R
	Oklahoma	Stephens	No record	No record		R
40143	Oklahoma	Tulsa	Reported	Established	R	R
40145	Oklahoma	Wagoner	No record	Reported	R
40147	Oklahoma	Washington	No record	Established		R
40153	Oklahoma	Woodward	No record	No record	R	R
42001	Pennsylvania	Adams	Reported	Reported
42003	Pennsylvania	Allegheny	Reported	Reported
42005	Pennsylvania	Armstrong	No record	Reported
	Pennsylvania	Bedford	Reported	No record
42011	Pennsylvania	Berks	No record	Reported	R
42015	Pennsylvania	Bradford	No record	Reported
42017	Pennsylvania	Bucks	Reported	Established		R
42019	Pennsylvania	Butler	No record	No record	R
42021	Pennsylvania	Cambria	Reported	Reported
42027	Pennsylvania	Centre	No record	Reported	R	R
42029	Pennsylvania	Chester	Reported	Established		R
42041	Pennsylvania	Cumberland	Reported	Reported
	Pennsylvania	Dauphin	Reported	No record
42045	Pennsylvania	Delaware	No record	Reported		R
42049	Pennsylvania	Erie	No record	Reported		R
42055	Pennsylvania	Franklin	Reported	Reported	R
42063	Pennsylvania	Indiana	No record	Reported
42069	Pennsylvania	Lackawanna	No record	Reported
42071	Pennsylvania	Lancaster	No record	Reported	R
42075	Pennsylvania	Lebanon	Established	No record
42077	Pennsylvania	Lehigh	No record	Reported
42091	Pennsylvania	Montgomery	Reported	Established		R
42097	Pennsylvania	Northumberland	No record	Reported
42101	Pennsylvania	Philadelphia	No record	Established	R	R
	Pennsylvania	Potter	No record	No record		R
42117	Pennsylvania	Tioga	No record	Reported
42125	Pennsylvania	Washington	No record	Reported
42129	Pennsylvania	Westmoreland	No record	Reported		R
42133	Pennsylvania	York	Reported	Reported		R
44001	Rhode Island	Bristol	Reported	Reported
44003	Rhode Island	Kent	No record	Reported
44005	Rhode Island	Newport	Established	Established		R
44007	Rhode Island	Providence	No record	Reported
44009	Rhode Island	Washington	Reported	Reported
45001	South Carolina	Abbeville	Reported	No record		R
45003	South Carolina	Aiken	No record	Reported		R
45005	South Carolina	Allendale	Established	No record
45007	South Carolina	Anderson	Reported	Reported	R
	South Carolina	Barnwell	No record	No record		R
45013	South Carolina	Beaufort	Established	Established	R	R
45015	South Carolina	Berkeley	Established	Reported		R
45017	South Carolina	Calhoun	No record	Reported
45019	South Carolina	Charleston	Established	Established	R	R
45021	South Carolina	Cherokee	Established	No record
45023	South Carolina	Chester	Established	No record		R
45025	South Carolina	Chesterfield	Established	Reported
45027	South Carolina	Clarendon	Reported	No record
45029	South Carolina	Colleton	Established	Reported
45031	South Carolina	Darlington	No record	Reported
45035	South Carolina	Dorchester	No record	Established	R	R
45037	South Carolina	Edgefield	Established	Reported
45039	South Carolina	Fairfield	Reported	No record		R
45041	South Carolina	Florence	Reported	Reported
45043	South Carolina	Georgetown	Established	Reported		R
45045	South Carolina	Greenville	Reported	Established	R	R
45047	South Carolina	Greenwood	Reported	Reported	R
45049	South Carolina	Hampton	Reported	No record
45051	South Carolina	Horry	Reported	Established	R	R
45053	South Carolina	Jasper	Reported	No record		R
45055	South Carolina	Kershaw	Reported	Reported	R	R
	South Carolina	Lancaster	No record	No record		R
45059	South Carolina	Laurens	Reported	Reported	R	R
45061	South Carolina	Lee	Established	No record
45063	South Carolina	Lexington	Reported	Established	R
45067	South Carolina	Marion	Established	No record
45065	South Carolina	Mccormick	Reported	Reported
45071	South Carolina	Newberry	Reported	Reported
45073	South Carolina	Oconee	No record	Reported
45075	South Carolina	Orangeburg	Established	No record	R	R
45077	South Carolina	Pickens	Reported	No record
45079	South Carolina	Richland	Reported	Established	R	R
45083	South Carolina	Spartanburg	Reported	Established	R
45085	South Carolina	Sumter	Established	Reported		R
	South Carolina	Union	Reported	No record		R
45089	South Carolina	Williamsburg	Established	Reported
45091	South Carolina	York	No record	Reported	R	R
	South Dakota	McCook	Reported	No record
46127	South Dakota	Union	No record	Reported
46135	South Dakota	Yankton	No record	No record	R
47001	Tennessee	Anderson	Established	Established		R
47003	Tennessee	Bedford	Established	No record
47005	Tennessee	Benton	Established	No record
47007	Tennessee	Bledsoe	Reported	Reported		R
47009	Tennessee	Blount	Reported	Reported	R	R
47011	Tennessee	Bradley	Reported	Established	R	R
47013	Tennessee	Campbell	Reported	Reported
47015	Tennessee	Cannon	Established	Reported
47017	Tennessee	Carroll	Established	No record
47021	Tennessee	Cheatham	Established	No record	R	R
47023	Tennessee	Chester	Reported	Reported
47029	Tennessee	Cocke	Reported	No record
47031	Tennessee	Coffee	Established	Reported		R
47033	Tennessee	Crockett	Reported	No record
47035	Tennessee	Cumberland	Established	Established	R	R
47037	Tennessee	Davidson	Established	Established	R	R
47041	Tennessee	De Kalb	Established	No record
47039	Tennessee	Decatur	Established	No record		R
47043	Tennessee	Dickson	Established	Established		R
47045	Tennessee	Dyer	No record	Reported	R
47047	Tennessee	Fayette	Established	Reported	R
47049	Tennessee	Fentress	Reported	Reported
47051	Tennessee	Franklin	Reported	Reported
47053	Tennessee	Gibson	No record	Reported
47055	Tennessee	Giles	Established	Reported
47059	Tennessee	Greene	No record	Reported
47061	Tennessee	Grundy	No record	Reported	R	R
47063	Tennessee	Hamblen	No record	Reported	R
47065	Tennessee	Hamilton	Established	Established	R	R
47069	Tennessee	Hardeman	Reported	No record
47071	Tennessee	Hardin	Established	Reported		R
47075	Tennessee	Haywood	Established	Reported
47077	Tennessee	Henderson	Established	Reported
47079	Tennessee	Henry	Established	Reported		R
47081	Tennessee	Hickman	Reported	Reported	R	R
	Tennessee	Houston	Reported	No record
47085	Tennessee	Humphreys	Established	Reported
47087	Tennessee	Jackson	Reported	No record
	Tennessee	Johnson	Reported	No record
47093	Tennessee	Knox	Reported	Established	R	R
47099	Tennessee	Lawrence	Reported	No record		R
47101	Tennessee	Lewis	Established	No record
47103	Tennessee	Lincoln	Established	Reported	R
47105	Tennessee	Loudon	No record	Established	R	R
47111	Tennessee	Macon	No record	Reported
47113	Tennessee	Madison	Reported	Reported	R	R
47115	Tennessee	Marion	Reported	Reported	R	R
47117	Tennessee	Marshall	Reported	Reported
47119	Tennessee	Maury	No record	Established		R
47107	Tennessee	Mcminn	Reported	Reported	R
47109	Tennessee	Mcnairy	Reported	Reported
47121	Tennessee	Meigs	Reported	Reported
47123	Tennessee	Monroe	Reported	Reported		R
47125	Tennessee	Montgomery	Established	Established	R	R
47129	Tennessee	Morgan	Reported	Reported
47131	Tennessee	Obion	No record	Reported	R
47133	Tennessee	Overton	Reported	Reported		R
47135	Tennessee	Perry	Reported	No record
	Tennessee	Pickett	No record	No record		R
47139	Tennessee	Polk	Reported	Reported
47141	Tennessee	Putnam	Reported	Reported		R
47143	Tennessee	Rhea	Reported	Reported	R
47145	Tennessee	Roane	Established	Reported	R	R
47147	Tennessee	Robertson	Established	Reported	R
47149	Tennessee	Rutherford	Established	Established	R	R
47151	Tennessee	Scott	Established	Reported		R
47153	Tennessee	Sequatchie	Reported	No record
47155	Tennessee	Sevier	Reported	Reported		R
47157	Tennessee	Shelby	Established	Established	R	R
47159	Tennessee	Smith	Established	Reported		R
47161	Tennessee	Stewart	Established	Reported		R
47163	Tennessee	Sullivan	Reported	Reported
47165	Tennessee	Sumner	Established	Established	R	R
47167	Tennessee	Tipton	Reported	No record
47169	Tennessee	Trousdale	Reported	No record
47173	Tennessee	Union	Established	Reported		R
47175	Tennessee	Van Buren	Reported	Reported
47177	Tennessee	Warren	Reported	Reported	R	R
47179	Tennessee	Washington	No record	Reported
47181	Tennessee	Wayne	Reported	No record
47183	Tennessee	Weakley	Reported	Reported
47185	Tennessee	White	Reported	No record	R
47187	Tennessee	Williamson	Established	Established	R	R
47189	Tennessee	Wilson	Established	Established	R	R
48001	Texas	Anderson	Established	Reported		R
48005	Texas	Angelina	Established	No record		R
48007	Texas	Aransas	Reported	No record
48009	Texas	Archer	Established	No record
48013	Texas	Atascosa	Reported	No record
48015	Texas	Austin	Established	No record
48017	Texas	Bailey	Reported	No record
48019	Texas	Bandera	Reported	No record
48021	Texas	Bastrop	Reported	No record
48023	Texas	Baylor	Reported	No record
48025	Texas	Bee	Established	No record
48027	Texas	Bell	Established	No record
48029	Texas	Bexar	Established	Reported		R
48031	Texas	Blanco	Established	No record
48035	Texas	Bosque	Established	No record
48037	Texas	Bowie	Established	Reported	R
48039	Texas	Brazoria	Established	No record		R
48041	Texas	Brazos	Established	No record	R	R
48047	Texas	Brooks	Reported	Reported
48049	Texas	Brown	Established	No record
48051	Texas	Burleson	Reported	No record
48053	Texas	Burnet	Established	No record
48055	Texas	Caldwell	Established	No record
48057	Texas	Calhoun	Reported	No record
48059	Texas	Callahan	Reported	No record
48061	Texas	Cameron	Established	No record		R
48063	Texas	Camp	Reported	Reported		R
48067	Texas	Cass	Established	No record
48071	Texas	Chambers	No record	Reported
48073	Texas	Cherokee	Established	Reported
48077	Texas	Clay	Established	No record
48083	Texas	Coleman	Established	No record
48085	Texas	Collin	Reported	Reported	R
48087	Texas	Collingsworth	Reported	No record
48089	Texas	Colorado	Established	No record
48091	Texas	Comal	Established	No record
48093	Texas	Comanche	Established	No record
48095	Texas	Concho	No record	No record	R
48097	Texas	Cooke	Established	No record		R
48099	Texas	Coryell	Established	Reported
48105	Texas	Crockett	Reported	Reported
48111	Texas	Dallam	Reported	No record
48113	Texas	Dallas	Established	Established		R
48123	Texas	De Witt	Reported	No record
48119	Texas	Delta	Reported	Reported
48121	Texas	Denton	Established	Established	R	R
48127	Texas	Dimmit	Reported	No record
48131	Texas	Duval	Reported	Reported		R
48133	Texas	Eastland	Established	No record
48135	Texas	Ector	No record	Reported
48137	Texas	Edwards	Established	Reported		R
48139	Texas	Ellis	Established	No record
48143	Texas	Erath	Established	No record
48145	Texas	Falls	Reported	No record
48147	Texas	Fannin	Established	No record		R
48149	Texas	Fayette	Reported	No record
48157	Texas	Fort Bend	Reported	Reported	R
48159	Texas	Franklin	Established	No record		R
48161	Texas	Freestone	Reported	No record
48163	Texas	Frio	Established	No record
48167	Texas	Galveston	Reported	Reported
48171	Texas	Gillespie	Established	Reported
48175	Texas	Goliad	Reported	No record
48181	Texas	Grayson	Established	Reported	R
48183	Texas	Gregg	Reported	Reported
48185	Texas	Grimes	Reported	No record
48187	Texas	Guadalupe	Established	No record
48193	Texas	Hamilton	Established	No record
48199	Texas	Hardin	Established	No record		R
48201	Texas	Harris	Reported	Established		R
48203	Texas	Harrison	Reported	Reported		R
48205	Texas	Hartley	Reported	No record
48207	Texas	Haskell	Reported	No record
48209	Texas	Hays	Reported	No record		R
48213	Texas	Henderson	Established	Reported		R
48215	Texas	Hidalgo	Established	Established		R
48217	Texas	Hill	Established	No record
48221	Texas	Hood	Established	No record
48223	Texas	Hopkins	Established	No record
48225	Texas	Houston	Established	No record
48231	Texas	Hunt	Established	Reported
48237	Texas	Jack	Established	No record
48239	Texas	Jackson	Reported	No record
48241	Texas	Jasper	Established	No record		R
48245	Texas	Jefferson	Reported	No record
48247	Texas	Jim Hogg	Reported	No record
48249	Texas	Jim Wells	Reported	No record
48251	Texas	Johnson	Established	Reported
48255	Texas	Karnes	Established	No record
48257	Texas	Kaufman	Established	Reported		R
48259	Texas	Kendall	Reported	No record		R
48261	Texas	Kenedy	Reported	No record
48265	Texas	Kerr	Established	Reported		R
48267	Texas	Kimble	Established	Reported		R
48271	Texas	Kinney	Established	No record		R
48273	Texas	Kleberg	Reported	No record
48275	Texas	Knox	Reported	No record
48283	Texas	La Salle	Reported	No record
48277	Texas	Lamar	Established	No record		R
48281	Texas	Lampasas	Established	Reported
48285	Texas	Lavaca	Established	No record
48287	Texas	Lee	Reported	No record
48289	Texas	Leon	Established	Reported		R
48291	Texas	Liberty	Established	No record
48293	Texas	Limestone	Reported	No record		R
48295	Texas	Lipscomb	Established	No record
48297	Texas	Live Oak	Established	No record		R
48299	Texas	Llano	Established	No record
48303	Texas	Lubbock	Reported	No record
48313	Texas	Madison	Established	No record
48315	Texas	Marion	No record	Reported
48319	Texas	Mason	Established	No record
48321	Texas	Matagorda	Reported	No record
48323	Texas	Maverick	Established	No record
48307	Texas	Mcculloch	Reported	No record
48309	Texas	Mclennan	Established	Reported		R
48311	Texas	Mcmullen	Reported	No record
48325	Texas	Medina	Established	No record
48327	Texas	Menard	Reported	No record		R
48329	Texas	Midland	Reported	Reported
48331	Texas	Milam	Reported	No record
48333	Texas	Mills	Established	No record
48335	Texas	Mitchell	Reported	No record
48337	Texas	Montague	Established	No record
48339	Texas	Montgomery	Reported	Reported	R	R
48343	Texas	Morris	Established	No record
48347	Texas	Nacogdoches	Reported	Established	R	R
48349	Texas	Navarro	Established	Reported
48351	Texas	Newton	Reported	No record
48353	Texas	Nolan	Established	No record
48355	Texas	Nueces	No record	Reported
48357	Texas	Ochiltree	Reported	No record
48363	Texas	Palo Pinto	Established	No record
48365	Texas	Panola	Reported	No record
48367	Texas	Parker	Established	Reported		R
48373	Texas	Polk	Reported	Reported
48379	Texas	Rains	Established	No record		R
48381	Texas	Randall	Reported	No record
48385	Texas	Real	Reported	Reported
48387	Texas	Red River	Established	Reported
48391	Texas	Refugio	Established	No record
48395	Texas	Robertson	Reported	No record
48397	Texas	Rockwall	Reported	Reported
48401	Texas	Rusk	Established	No record		R
	Texas	Sabine	No record	No record		R
48405	Texas	San Augustine	Reported	No record
48407	Texas	San Jacinto	Reported	No record
48409	Texas	San Patricio	Reported	No record
48411	Texas	San Saba	Established	No record
48413	Texas	Schleicher	Reported	No record
48417	Texas	Shackelford	Reported	No record
48419	Texas	Shelby	Established	No record
48423	Texas	Smith	Reported	Reported		R
48427	Texas	Starr	Established	Reported
48429	Texas	Stephens	Established	No record
48433	Texas	Stonewall	Reported	No record
48435	Texas	Sutton	Established	Reported
48439	Texas	Tarrant	Established	Established		R
48441	Texas	Taylor	Reported	No record
48447	Texas	Throckmorton	Reported	No record
48449	Texas	Titus	Established	No record	R
48451	Texas	Tom Green	Reported	No record
48453	Texas	Travis	Established	Established	R	R
48455	Texas	Trinity	Reported	No record
48457	Texas	Tyler	Established	Reported		R
48459	Texas	Upshur	Reported	No record		R
48463	Texas	Uvalde	Established	Reported		R
48465	Texas	Val Verde	Established	Reported		R
48467	Texas	Van Zandt	Established	Reported	R	R
48469	Texas	Victoria	Reported	No record
48471	Texas	Walker	Reported	Reported	R	R
48473	Texas	Waller	Reported	No record
48479	Texas	Webb	Established	No record		R
48481	Texas	Wharton	Established	No record
48483	Texas	Wheeler	Reported	No record
48485	Texas	Wichita	Established	No record
48487	Texas	Wilbarger	Established	No record
48489	Texas	Willacy	No record	Reported
48491	Texas	Williamson	Established	Reported		R
48493	Texas	Wilson	Reported	No record
48497	Texas	Wise	Established	No record		R
48499	Texas	Wood	Established	Reported		R
48503	Texas	Young	Established	No record
48505	Texas	Zapata	Reported	No record
48507	Texas	Zavala	Reported	No record
49011	Utah	Davis	No record	Reported
50007	Vermont	Chittenden	No record	Reported
51001	Virginia	Accomack	Established	Reported	R	R
51003	Virginia	Albemarle	Reported	Established	R	R
	Virginia	Alexandria city	Reported	No record	R	R
51007	Virginia	Amelia	Established	Reported	R	R
51009	Virginia	Amherst	No record	Established
51011	Virginia	Appomattox	Reported	Reported
51013	Virginia	Arlington	Reported	Established		R
51015	Virginia	Augusta	Reported	Reported	R	R
51019	Virginia	Bedford	Reported	Established	R	R
51023	Virginia	Botetourt	Reported	Reported	R	R
51025	Virginia	Brunswick	Established	Reported
51029	Virginia	Buckingham	Reported	No record	R	R
51031	Virginia	Campbell	Reported	Established		R
51033	Virginia	Caroline	Established	Reported		R
51035	Virginia	Carroll	No record	No record	R
51036	Virginia	Charles City	Reported	Reported		R
	Virginia	Charlotte	No record	No record		R
	Virginia	Charlottesville city	No record	No record		R
	Virginia	Chesapeake city	Established	No record	R	R
51041	Virginia	Chesterfield	Established	Established	R	R
	Virginia	Colonial Heights cit	Reported	No record
51043	Virginia	Clarke	No record	Established	R	R
	Virginia	Craig	No record	No record		R
51047	Virginia	Culpeper	Reported	Established	R	R
51049	Virginia	Cumberland	Reported	Reported
51590	Virginia	Danville	No record	No record	R
51053	Virginia	Dinwiddie	Reported	No record	R
51059	Virginia	Fairfax	Established	Established	R	R
	Virginia	Fairfax city	No record	No record		R
	Virginia	Falls Church city	Reported	No record
51061	Virginia	Fauquier	Reported	Established	R	R
	Virginia	Floyd	No record	No record		R
51065	Virginia	Fluvanna	No record	Reported	R	R
51067	Virginia	Franklin	Reported	Established	R	R
51069	Virginia	Frederick	No record	Established	R	R
	Virginia	Fredericksburg city	Reported	No record
51073	Virginia	Gloucester	Reported	Established	R
51075	Virginia	Goochland	Reported	Established	R	R
51079	Virginia	Greene	No record	Reported
51081	Virginia	Greensville	Established	No record
51083	Virginia	Halifax	Reported	Reported	R	R
51650	Virginia	Hampton	Reported	Established	R	R
51085	Virginia	Hanover	Established	Established	R	R
51087	Virginia	Henrico	Reported	Established	R	R
51089	Virginia	Henry	Reported	Reported
51093	Virginia	Isle Of Wight	Reported	Established	R	R
51095	Virginia	James City	Established	Established	R	R
51097	Virginia	King And Queen	Reported	Reported
51099	Virginia	King George	Reported	Established	R	R
51101	Virginia	King William	Reported	No record
51103	Virginia	Lancaster	No record	Reported	R	R
51107	Virginia	Loudoun	Reported	Established	R	R
51109	Virginia	Louisa	Reported	Established	R	R
51111	Virginia	Lunenburg	Reported	Reported		R
	Virginia	Lynchburg city	Reported	No record	R	R
51113	Virginia	Madison	No record	Reported		R
	Virginia	Manassas city	reported	No record
51115	Virginia	Mathews	Reported	Reported	R	R
51117	Virginia	Mecklenburg	Established	Reported	R	R
51119	Virginia	Middlesex	No record	Reported		R
51121	Virginia	Montgomery	Reported	No record		R
51125	Virginia	Nelson	No record	Reported		R
51127	Virginia	New Kent	Established	Reported	R	R
51700	Virginia	Newport News	Established	Established	R	R
51710	Virginia	Norfolk	Reported	Reported
51131	Virginia	Northampton	Reported	Established	R	R
51133	Virginia	Northumberland	Reported	Reported	R
51135	Virginia	Nottoway	Established	No record
51137	Virginia	Orange	Reported	Established	R
51139	Virginia	Page	No record	Established	R	R
51141	Virginia	Patrick	Reported	Reported		R
51143	Virginia	Pittsylvania	No record	Reported	R
	Virginia	Petersburg city	Reported	No record	R
	Virginia	Poquoson city	Reported	No record		R
	Virginia	Portsmouth city	Reported	No record
51145	Virginia	Powhatan	Reported	Reported		R
51147	Virginia	Prince Edward	Reported	Reported		R
51149	Virginia	Prince George	Reported	Reported	R	R
51153	Virginia	Prince William	Established	Established	R	R
51155	Virginia	Pulaski	Reported	Reported
51157	Virginia	Rappahannock	No record	Reported		R
51159	Virginia	Richmond	Reported	No record	R	R
51161	Virginia	Roanoke	Reported	Established	R	R
51163	Virginia	Rockbridge	Reported	Established	R	R
51165	Virginia	Rockingham	No record	Established		R
51171	Virginia	Shenandoah	No record	Reported	R	R
51175	Virginia	Southampton	Reported	Reported	R	R
51177	Virginia	Spotsylvania	Established	Established	R	R
51179	Virginia	Stafford	Reported	Established	R	R
51800	Virginia	Suffolk	Established	Established	R	R
51181	Virginia	Surry	Reported	No record	R	R
51183	Virginia	Sussex	Established	No record		R
51810	Virginia	Virginia Beach	Reported	Established	R	R
51187	Virginia	Warren	Reported	Established	R	R
51191	Virginia	Washington	No record	Reported
51193	Virginia	Westmoreland	Reported	Reported	R	R
	Virginia	Winchester	No record	No record		R
51199	Virginia	York	Established	Established	R	R
54003	West Virginia	Berkeley	No record	Reported
54005	West Virginia	Boone	No record	Reported
54011	West Virginia	Cabell	No record	Established
54025	West Virginia	Greenbrier	No record	Reported
54035	West Virginia	Jackson	No record	Reported
54037	West Virginia	Jefferson	No record	Reported		R
54039	West Virginia	Kanawha	No record	Reported		R
54043	West Virginia	Lincoln	No record	Reported
	West Virginia	Logan	No record	No record		R
54049	West Virginia	Marion	No record	Reported
54053	West Virginia	Mason	No record	Reported
54061	West Virginia	Monongalia	No record	Reported
54079	West Virginia	Putnam	No record	Established	R	R
54093	West Virginia	Tucker	No record	Reported
54099	West Virginia	Wayne	No record	Reported		R
55003	Wisconsin	Ashland	No record	Reported
55005	Wisconsin	Barron	No record	Reported
	Wisconsin	Crawford	No record	No record		R
55025	Wisconsin	Dane	No record	Reported		R
55027	Wisconsin	Dodge	No record	Reported
55029	Wisconsin	Door	No record	Reported
	Wisconsin	Douglas	Reported	No record
55035	Wisconsin	Eau Claire	Reported	Reported
55039	Wisconsin	Fond Du Lac	No record	Reported
55051	Wisconsin	Iron	No record	Reported
55059	Wisconsin	Kenosha	No record	No record	R
55063	Wisconsin	La Crosse	No record	Reported
55073	Wisconsin	Marathon	No record	No record	R
55079	Wisconsin	Milwaukee	No record	Reported	R	R
55081	Wisconsin	Monroe	Reported	Reported
	Wisconsin	Sauk	No record	No record		R
55125	Wisconsin	Vilas	No record	Reported
	Wisconsin	Walworth	No record	No record		R
55133	Wisconsin	Waukesha	No record	Reported
56021	Wyoming	Laramie	Reported	No record

## Sheet: Summary
dataset	timescale	Total counties where Ixodes scapularis documented reported/established	unique	data source		Is overlap	CDC 2021	Kopsco 2021	Tanner 2021	iNaturalist 2021
CDC 2021	1996-2020	1570	605	Literature review, surveillance data & tick collection records (Eisen et al 2016) updated by CDC 2021		iNaturalist 2021	0.373885	0.5625	0.622093
Kopsco 2021	2014-2019	896	73	Image-based passive tick surveillance TickSpotters program		Tanner 2021	0.392357	0.598214		0.630339
Tanner 2021	2016-2019	688	33	Passive tick surveillance, Northern Arizona University		Kopsco 2021	0.48535		0.77907	0.742268
iNaturalist 2021	1997-2021	679	49	iNaturalist		CDC 2021		0.850446	0.895349	0.864507
						Aa overlap	Springer 2014	Kopsco 2021	Nieto 2018	iNaturalist 2021
dataset	timescale	Total counties where Amblyomma americanum documented reported/established	unique	data source		iNaturalist 2021	0.415635	0.527344	0.650685
Springer 2014	1898-2012	1292	454	Literature review, surveillance data & tick collection databases		Nieto 2018	0.256966	0.34375		0.392022
Nieto 2018	2016-2017	438	34	Passive tick surveillance, Northern Arizona University		Kopsco 2021	0.53483		0.803653	0.742779
Kopsco 2021	2014-2019	1024	181	Image-based passive tick surveillance TickSpotters program		Springer 2014		0.674805	0.757991	0.738652
iNaturalist 2021	1997-2021	727	61	iNaturalist
